# Supplementary material for: A machine learning integrated multi-omics framework for risk prediction and target discovery in insomnia aggravated sepsis induced acute lung injury
Source: Front Immunol. 2026 Jun 1;17:1721749. doi: 10.3389/fimmu.2026.1721749 (PMC13265312; doi:10.3389/fimmu.2026.1721749)
Supplement: Supplementary Table 1 — Effect sizes of instrumental SNPs used in MR analysis for exposure-outcome associations. [file Table1.xlsx]

## Sheet: Supplementary Table1
	SNP	effect_allele.exposure	other_allele.exposure	effect_allele.outcome	other_allele.outcome	beta.exposure	beta.outcome	eaf.exposure	eaf.outcome	remove	palindromic	ambiguous	id.outcome	chr	pos	se.outcome	samplesize.outcome	pval.outcome	outcome	originalname.outcome	outcome.deprecated	mr_keep.outcome	data_source.outcome	proxy.outcome	target_snp.outcome	proxy_snp.outcome	target_a1.outcome	target_a2.outcome	proxy_a1.outcome	proxy_a2.outcome	se.exposure	chr.exposure	pval.exposure	pos.exposure	samplesize.exposure	id.exposure	exposure	mr_keep.exposure	pval_origin.exposure	data_source.exposure	action	SNP_index	mr_keep
1	rs10087341	C	T	C	T	0.0147121	-0.00612227	0.158749	0.159021	FALSE	FALSE	FALSE	ieu-b-69	8	10239656	0.0194939	462918	0.93	sepsis || id:ieu-b-69	sepsis	sepsis || ||	TRUE	igd	NA	NA	NA	NA	NA	NA	NA	0.00239204	8	7.73517e-10	10239656	336965	ukb-a-13	|| id:ukb-a-13	TRUE	reported	igd	2	1	TRUE
2	rs1014988	A	G	A	G	-0.00837232	-0.00541806	0.510215	0.508612	FALSE	FALSE	FALSE	ieu-b-69	1	1680219	0.01436	462918	0.780001	sepsis || id:ieu-b-69	sepsis	sepsis || ||	TRUE	igd	NA	NA	NA	NA	NA	NA	NA	0.00176328	1	2.05367e-06	1680219	336965	ukb-a-13	|| id:ukb-a-13	TRUE	reported	igd	2	1	TRUE
3	rs10156602	G	A	G	A	-0.0101865	0.0133161	0.363532	0.361002	FALSE	FALSE	FALSE	ieu-b-69	9	96345328	0.0148869	462918	0.53	sepsis || id:ieu-b-69	sepsis	sepsis || ||	TRUE	igd	NA	NA	NA	NA	NA	NA	NA	0.00182347	9	2.32071e-08	96345328	336965	ukb-a-13	|| id:ukb-a-13	TRUE	reported	igd	2	1	TRUE
5	rs10785888	A	G	A	G	0.00977413	0.0131133	0.327486	0.326727	FALSE	FALSE	FALSE	ieu-b-69	10	91318624	0.0153654	462918	0.52	sepsis || id:ieu-b-69	sepsis	sepsis || ||	TRUE	igd	NA	NA	NA	NA	NA	NA	NA	0.00188198	10	2.06443e-07	91318624	336965	ukb-a-13	|| id:ukb-a-13	TRUE	reported	igd	2	1	TRUE
6	rs10815977	A	G	A	G	0.00889426	-0.0304886	0.507598	0.508106	FALSE	FALSE	FALSE	ieu-b-69	9	8860355	0.0142947	462918	0.0280001	sepsis || id:ieu-b-69	sepsis	sepsis || ||	TRUE	igd	NA	NA	NA	NA	NA	NA	NA	0.00175318	9	3.91372e-07	8860355	336965	ukb-a-13	|| id:ukb-a-13	TRUE	reported	igd	2	1	TRUE
7	rs10837043	G	T	G	T	-0.00842991	0.00939347	0.371259	0.367957	FALSE	FALSE	FALSE	ieu-b-69	11	38807431	0.0147594	462918	0.39	sepsis || id:ieu-b-69	sepsis	sepsis || ||	TRUE	igd	NA	NA	NA	NA	NA	NA	NA	0.00180877	11	3.15464e-06	38807431	336965	ukb-a-13	|| id:ukb-a-13	TRUE	reported	igd	2	1	TRUE
8	rs10931875	A	C	A	C	0.00926959	-0.000794075	0.589714	0.58808	FALSE	FALSE	FALSE	ieu-b-69	2	200642377	0.0146182	462918	0.97	sepsis || id:ieu-b-69	sepsis	sepsis || ||	TRUE	igd	NA	NA	NA	NA	NA	NA	NA	0.00179415	2	2.38572e-07	200642377	336965	ukb-a-13	|| id:ukb-a-13	TRUE	reported	igd	2	1	TRUE
9	rs10947690	G	A	G	A	0.00976883	-0.0211585	0.262707	0.259004	FALSE	FALSE	FALSE	ieu-b-69	6	37631768	0.0161882	462918	0.27	sepsis || id:ieu-b-69	sepsis	sepsis || ||	TRUE	igd	NA	NA	NA	NA	NA	NA	NA	0.00197656	6	7.72271e-07	37631768	336965	ukb-a-13	|| id:ukb-a-13	TRUE	reported	igd	2	1	TRUE
10	rs11097861	G	A	G	A	0.010164	0.0155662	0.715293	0.716264	FALSE	FALSE	FALSE	ieu-b-69	4	105330133	0.0157663	462918	0.25	sepsis || id:ieu-b-69	sepsis	sepsis || ||	TRUE	igd	NA	NA	NA	NA	NA	NA	NA	0.00193246	4	1.44428e-07	105330133	336965	ukb-a-13	|| id:ukb-a-13	TRUE	reported	igd	2	1	TRUE
11	rs11135791	C	T	C	T	0.011107	0.00383762	0.156092	0.154647	FALSE	FALSE	FALSE	ieu-b-69	8	24195051	0.0196228	462918	0.96	sepsis || id:ieu-b-69	sepsis	sepsis || ||	TRUE	igd	NA	NA	NA	NA	NA	NA	NA	0.0023976	8	3.61302e-06	24195051	336965	ukb-a-13	|| id:ukb-a-13	TRUE	reported	igd	2	1	TRUE
12	rs111386738	A	G	A	G	0.0112662	-0.0176393	0.173073	0.173415	FALSE	FALSE	FALSE	ieu-b-69	3	87850667	0.0188267	462918	0.26	sepsis || id:ieu-b-69	sepsis	sepsis || ||	TRUE	igd	NA	NA	NA	NA	NA	NA	NA	0.00230791	3	1.05296e-06	87850667	336965	ukb-a-13	|| id:ukb-a-13	TRUE	reported	igd	2	1	TRUE
13	rs11152363	A	G	A	G	0.0143109	-0.0301348	0.184703	0.186336	FALSE	FALSE	FALSE	ieu-b-69	18	53057188	0.0183964	462918	0.14	sepsis || id:ieu-b-69	sepsis	sepsis || ||	TRUE	igd	NA	NA	NA	NA	NA	NA	NA	0.00226276	18	2.54337e-10	53057188	336965	ukb-a-13	|| id:ukb-a-13	TRUE	reported	igd	2	1	TRUE
14	rs11191543	A	G	A	G	-0.0188138	-0.00121217	0.0756616	0.076816	FALSE	FALSE	FALSE	ieu-b-69	10	104824387	0.0266179	462918	0.98	sepsis || id:ieu-b-69	sepsis	sepsis || ||	TRUE	igd	NA	NA	NA	NA	NA	NA	NA	0.00328475	10	1.01937e-08	104824387	336965	ukb-a-13	|| id:ukb-a-13	TRUE	reported	igd	2	1	TRUE
15	rs113851554	T	G	T	G	0.0477769	-0.0313295	0.0566594	0.057279	FALSE	FALSE	FALSE	ieu-b-69	2	66750564	0.0316869	462918	0.37	sepsis || id:ieu-b-69	sepsis	sepsis || ||	TRUE	igd	NA	NA	NA	NA	NA	NA	NA	0.00389018	2	1.15985e-34	66750564	336965	ukb-a-13	|| id:ukb-a-13	TRUE	reported	igd	2	1	TRUE
16	rs114871329	A	G	A	G	0.0269972	0.0589984	0.0236997	0.023551	FALSE	FALSE	FALSE	ieu-b-69	1	161056215	0.0473906	462918	0.23	sepsis || id:ieu-b-69	sepsis	sepsis || ||	TRUE	igd	NA	NA	NA	NA	NA	NA	NA	0.00578301	1	3.03732e-06	161056215	336965	ukb-a-13	|| id:ukb-a-13	TRUE	reported	igd	2	1	TRUE
17	rs11635495	C	T	C	T	0.00973115	0.0128359	0.513921	0.512191	FALSE	FALSE	FALSE	ieu-b-69	15	67804682	0.0141921	462918	0.16	sepsis || id:ieu-b-69	sepsis	sepsis || ||	TRUE	igd	NA	NA	NA	NA	NA	NA	NA	0.00174233	15	2.33706e-08	67804682	336965	ukb-a-13	|| id:ukb-a-13	TRUE	reported	igd	2	1	TRUE
18	rs11693934	C	T	C	T	0.008581	0.0165914	0.514038	0.489096	FALSE	FALSE	FALSE	ieu-b-69	2	44237505	0.0142765	462918	0.15	sepsis || id:ieu-b-69	sepsis	sepsis || ||	TRUE	igd	TRUE	rs11693934	rs6733008	T	C	C	T	0.00175084	2	9.5352e-07	44236962	336965	ukb-a-13	|| id:ukb-a-13	TRUE	reported	igd	2	1	TRUE
19	rs117248349	T	C	T	C	0.0106748	-0.0123747	0.214317	0.212845	FALSE	FALSE	FALSE	ieu-b-69	7	55741640	0.0175494	462918	0.59	sepsis || id:ieu-b-69	sepsis	sepsis || ||	TRUE	igd	NA	NA	NA	NA	NA	NA	NA	0.00214406	7	6.40206e-07	55741640	336965	ukb-a-13	|| id:ukb-a-13	TRUE	reported	igd	2	1	TRUE
20	rs11786846	A	G	A	G	-0.00914693	-0.0277665	0.275293	0.274829	FALSE	FALSE	FALSE	ieu-b-69	8	12837011	0.015929	462918	0.0949992	sepsis || id:ieu-b-69	sepsis	sepsis || ||	TRUE	igd	NA	NA	NA	NA	NA	NA	NA	0.00195126	8	2.76382e-06	12837011	336965	ukb-a-13	|| id:ukb-a-13	TRUE	reported	igd	2	1	TRUE
21	rs11804386	A	G	A	G	0.0101714	0.00740564	0.333176	0.332103	FALSE	FALSE	FALSE	ieu-b-69	1	87738947	0.0150567	462918	0.62	sepsis || id:ieu-b-69	sepsis	sepsis || ||	TRUE	igd	NA	NA	NA	NA	NA	NA	NA	0.00184599	1	3.59087e-08	87738947	336965	ukb-a-13	|| id:ukb-a-13	TRUE	reported	igd	2	1	TRUE
22	rs11946613	G	A	G	A	-0.0097633	0.00593158	0.7069	0.70999	FALSE	FALSE	FALSE	ieu-b-69	4	43964898	0.0163673	462918	0.91	sepsis || id:ieu-b-69	sepsis	sepsis || ||	TRUE	igd	NA	NA	NA	NA	NA	NA	NA	0.0020029	4	1.09086e-06	43964898	336965	ukb-a-13	|| id:ukb-a-13	TRUE	reported	igd	2	1	TRUE
23	rs12049261	C	G	C	G	0.00901511	-0.0247142	0.29352	0.292519	FALSE	TRUE	FALSE	ieu-b-69	1	107190407	0.0155915	462918	0.2	sepsis || id:ieu-b-69	sepsis	sepsis || ||	TRUE	igd	NA	NA	NA	NA	NA	NA	NA	0.00191053	1	2.37514e-06	107190407	336965	ukb-a-13	|| id:ukb-a-13	TRUE	reported	igd	2	1	TRUE
24	rs12555870	G	A	G	A	-0.008903	0.0109229	0.434018	0.433632	FALSE	FALSE	FALSE	ieu-b-69	9	23347724	0.0143323	462918	0.26	sepsis || id:ieu-b-69	sepsis	sepsis || ||	TRUE	igd	NA	NA	NA	NA	NA	NA	NA	0.00175689	9	4.03311e-07	23347724	336965	ukb-a-13	|| id:ukb-a-13	TRUE	reported	igd	2	1	TRUE
25	rs12563842	C	T	C	T	-0.00872787	-0.0173703	0.29982	0.296625	FALSE	FALSE	FALSE	ieu-b-69	1	17980433	0.0155521	462918	0.21	sepsis || id:ieu-b-69	sepsis	sepsis || ||	TRUE	igd	NA	NA	NA	NA	NA	NA	NA	0.00190255	1	4.48828e-06	17980433	336965	ukb-a-13	|| id:ukb-a-13	TRUE	reported	igd	2	1	TRUE
26	rs12769612	T	A	T	A	0.0088269	-0.0226911	0.399321	0.39802	FALSE	TRUE	FALSE	ieu-b-69	10	117888924	0.0145319	462918	0.0860003	sepsis || id:ieu-b-69	sepsis	sepsis || ||	TRUE	igd	NA	NA	NA	NA	NA	NA	NA	0.00178242	10	7.34142e-07	117888924	336965	ukb-a-13	|| id:ukb-a-13	TRUE	reported	igd	2	1	TRUE
27	rs13186678	T	C	T	C	0.0110482	0.00167965	0.307241	0.310211	FALSE	FALSE	FALSE	ieu-b-69	5	135539489	0.0153407	462918	0.99	sepsis || id:ieu-b-69	sepsis	sepsis || ||	TRUE	igd	TRUE	rs13186678	rs10080105	T	C	C	T	0.00188849	5	4.91123e-09	135535524	336965	ukb-a-13	|| id:ukb-a-13	TRUE	reported	igd	2	1	TRUE
28	rs13253336	C	T	C	T	-0.00887016	0.0184695	0.285661	0.284548	FALSE	FALSE	FALSE	ieu-b-69	8	103254690	0.0157613	462918	0.16	sepsis || id:ieu-b-69	sepsis	sepsis || ||	TRUE	igd	NA	NA	NA	NA	NA	NA	NA	0.0019313	8	4.37391e-06	103254690	336965	ukb-a-13	|| id:ukb-a-13	TRUE	reported	igd	2	1	TRUE
29	rs1359432	A	C	A	C	0.00954487	-0.00340988	0.695947	0.694008	FALSE	FALSE	FALSE	ieu-b-69	6	23825043	0.0154071	462918	0.74	sepsis || id:ieu-b-69	sepsis	sepsis || ||	TRUE	igd	NA	NA	NA	NA	NA	NA	NA	0.00189167	6	4.52002e-07	23825043	336965	ukb-a-13	|| id:ukb-a-13	TRUE	reported	igd	2	1	TRUE
30	rs141486917	A	G	A	G	0.0159435	0.00536515	0.0817544	0.082248	FALSE	FALSE	FALSE	ieu-b-69	14	83130660	0.0261662	462918	0.99	sepsis || id:ieu-b-69	sepsis	sepsis || ||	TRUE	igd	NA	NA	NA	NA	NA	NA	NA	0.00322593	14	7.72449e-07	83130660	336965	ukb-a-13	|| id:ukb-a-13	TRUE	reported	igd	2	1	TRUE
31	rs1458599	T	C	T	C	-0.0135433	-0.0171259	0.107054	0.109673	FALSE	FALSE	FALSE	ieu-b-69	12	75547334	0.0227874	462918	0.23	sepsis || id:ieu-b-69	sepsis	sepsis || ||	TRUE	igd	NA	NA	NA	NA	NA	NA	NA	0.00282477	12	1.63177e-06	75547334	336965	ukb-a-13	|| id:ukb-a-13	TRUE	reported	igd	2	1	TRUE
32	rs148769295	G	T	G	T	-0.0242453	0.0169039	0.0343626	0.034115	FALSE	FALSE	FALSE	ieu-b-69	11	72238072	0.0406534	462918	0.6	sepsis || id:ieu-b-69	sepsis	sepsis || ||	TRUE	igd	NA	NA	NA	NA	NA	NA	NA	0.00493789	11	9.1092e-07	72238072	336965	ukb-a-13	|| id:ukb-a-13	TRUE	reported	igd	2	1	TRUE
33	rs1547630	A	G	A	G	0.0104415	0.0143018	0.651732	0.651509	FALSE	FALSE	FALSE	ieu-b-69	13	112642528	0.0149516	462918	0.4	sepsis || id:ieu-b-69	sepsis	sepsis || ||	TRUE	igd	NA	NA	NA	NA	NA	NA	NA	0.00183342	13	1.23427e-08	112642528	336965	ukb-a-13	|| id:ukb-a-13	TRUE	reported	igd	2	1	TRUE
34	rs1592757	C	G	C	G	0.0103528	0.0122344	0.355901	0.355791	FALSE	TRUE	FALSE	ieu-b-69	5	103889998	0.0148148	462918	0.49	sepsis || id:ieu-b-69	sepsis	sepsis || ||	TRUE	igd	NA	NA	NA	NA	NA	NA	NA	0.00181797	5	1.23689e-08	103889998	336965	ukb-a-13	|| id:ukb-a-13	TRUE	reported	igd	2	1	TRUE
36	rs17650950	T	G	T	G	0.0145619	-0.020676	0.083381	0.083498	FALSE	FALSE	FALSE	ieu-b-69	3	143446436	0.0259142	462918	0.47	sepsis || id:ieu-b-69	sepsis	sepsis || ||	TRUE	igd	NA	NA	NA	NA	NA	NA	NA	0.00317411	3	4.4827e-06	143446436	336965	ukb-a-13	|| id:ukb-a-13	TRUE	reported	igd	2	1	TRUE
37	rs176644	T	G	T	G	0.00903153	-0.0207863	0.403859	0.404931	FALSE	FALSE	FALSE	ieu-b-69	15	89913632	0.0145135	462918	0.22	sepsis || id:ieu-b-69	sepsis	sepsis || ||	TRUE	igd	NA	NA	NA	NA	NA	NA	NA	0.00178072	15	3.94176e-07	89913632	336965	ukb-a-13	|| id:ukb-a-13	TRUE	reported	igd	2	1	TRUE
38	rs17808559	A	G	A	G	-0.0103056	-0.018329	0.283748	0.283679	FALSE	FALSE	FALSE	ieu-b-69	2	159172652	0.0157521	462918	0.15	sepsis || id:ieu-b-69	sepsis	sepsis || ||	TRUE	igd	NA	NA	NA	NA	NA	NA	NA	0.00193351	2	9.82698e-08	159172652	336965	ukb-a-13	|| id:ukb-a-13	TRUE	reported	igd	2	1	TRUE
39	rs190594757	A	G	A	G	0.0403788	0.037035	0.0116074	0.012502	FALSE	FALSE	FALSE	ieu-b-69	7	130479292	0.0692945	462918	0.649999	sepsis || id:ieu-b-69	sepsis	sepsis || ||	TRUE	igd	NA	NA	NA	NA	NA	NA	NA	0.00850063	7	2.03404e-06	130479292	336965	ukb-a-13	|| id:ukb-a-13	TRUE	reported	igd	2	1	TRUE
40	rs1925501	A	T	A	T	-0.0119127	-0.0211757	0.220428	0.222254	FALSE	TRUE	FALSE	ieu-b-69	16	20062319	0.0171454	462918	0.18	sepsis || id:ieu-b-69	sepsis	sepsis || ||	TRUE	igd	TRUE	rs1925501	rs72772728	A	T	C	A	0.00210595	16	1.54469e-08	20059843	336965	ukb-a-13	|| id:ukb-a-13	TRUE	reported	igd	2	1	TRUE
41	rs2132083	C	T	C	T	-0.0101194	-0.0203103	0.660134	0.656887	FALSE	FALSE	FALSE	ieu-b-69	4	14960529	0.0149855	462918	0.13	sepsis || id:ieu-b-69	sepsis	sepsis || ||	TRUE	igd	NA	NA	NA	NA	NA	NA	NA	0.00184353	4	4.04222e-08	14960529	336965	ukb-a-13	|| id:ukb-a-13	TRUE	reported	igd	2	1	TRUE
42	rs2149483	A	G	A	G	-0.00869583	0.0151899	0.322379	0.321134	FALSE	FALSE	FALSE	ieu-b-69	14	55327537	0.0152458	462918	0.14	sepsis || id:ieu-b-69	sepsis	sepsis || ||	TRUE	igd	NA	NA	NA	NA	NA	NA	NA	0.00186846	14	3.25679e-06	55327537	336965	ukb-a-13	|| id:ukb-a-13	TRUE	reported	igd	2	1	TRUE
43	rs2174753	A	T	A	T	0.00858138	-0.0186989	0.400092	0.397308	FALSE	TRUE	FALSE	ieu-b-69	13	69363379	0.0145193	462918	0.13	sepsis || id:ieu-b-69	sepsis	sepsis || ||	TRUE	igd	NA	NA	NA	NA	NA	NA	NA	0.00178014	13	1.43169e-06	69363379	336965	ukb-a-13	|| id:ukb-a-13	TRUE	reported	igd	2	1	TRUE
44	rs2192338	C	G	C	G	0.0110108	0.00317144	0.779703	0.780245	FALSE	TRUE	FALSE	ieu-b-69	2	59833168	0.0171711	462918	0.97	sepsis || id:ieu-b-69	sepsis	sepsis || ||	TRUE	igd	NA	NA	NA	NA	NA	NA	NA	0.00210444	2	1.67645e-07	59833168	336965	ukb-a-13	|| id:ukb-a-13	TRUE	reported	igd	2	1	TRUE
45	rs224071	A	G	A	G	0.00972618	0.0066653	0.550307	0.549078	FALSE	FALSE	FALSE	ieu-b-69	10	64508475	0.0142426	462918	0.36	sepsis || id:ieu-b-69	sepsis	sepsis || ||	TRUE	igd	NA	NA	NA	NA	NA	NA	NA	0.00174868	10	2.66864e-08	64508475	336965	ukb-a-13	|| id:ukb-a-13	TRUE	reported	igd	2	1	TRUE
46	rs2270914	T	C	T	C	-0.0106528	-0.0102026	0.24276	0.243538	FALSE	FALSE	FALSE	ieu-b-69	5	1442979	0.0167674	462918	0.62	sepsis || id:ieu-b-69	sepsis	sepsis || ||	TRUE	igd	NA	NA	NA	NA	NA	NA	NA	0.0020586	5	2.28339e-07	1442979	336965	ukb-a-13	|| id:ukb-a-13	TRUE	reported	igd	2	1	TRUE
47	rs2274733	T	G	T	G	-0.00842107	-0.0291693	0.40314	0.404851	FALSE	FALSE	FALSE	ieu-b-69	9	82489613	0.0145558	462918	0.0460002	sepsis || id:ieu-b-69	sepsis	sepsis || ||	TRUE	igd	NA	NA	NA	NA	NA	NA	NA	0.0017852	9	2.39265e-06	82489613	336965	ukb-a-13	|| id:ukb-a-13	TRUE	reported	igd	2	1	TRUE
48	rs2427300	T	C	T	C	-0.0094698	-0.0376706	0.271363	0.268443	FALSE	FALSE	FALSE	ieu-b-69	20	60946237	0.0160886	462918	0.015	sepsis || id:ieu-b-69	sepsis	sepsis || ||	TRUE	igd	NA	NA	NA	NA	NA	NA	NA	0.0019665	20	1.46859e-06	60946237	336965	ukb-a-13	|| id:ukb-a-13	TRUE	reported	igd	2	1	TRUE
49	rs2451437	T	A	T	A	-0.00889434	-0.0340208	0.615444	0.613327	FALSE	TRUE	FALSE	ieu-b-69	13	85850293	0.0146107	462918	0.0109999	sepsis || id:ieu-b-69	sepsis	sepsis || ||	TRUE	igd	NA	NA	NA	NA	NA	NA	NA	0.00179464	13	7.19764e-07	85850293	336965	ukb-a-13	|| id:ukb-a-13	TRUE	reported	igd	2	1	TRUE
50	rs2501279	T	C	T	C	0.00887967	0.0219229	0.602911	0.602971	FALSE	FALSE	FALSE	ieu-b-69	1	22368342	0.0144988	462918	0.16	sepsis || id:ieu-b-69	sepsis	sepsis || ||	TRUE	igd	NA	NA	NA	NA	NA	NA	NA	0.00177911	1	6.00717e-07	22368342	336965	ukb-a-13	|| id:ukb-a-13	TRUE	reported	igd	2	1	TRUE
51	rs254778	A	G	A	G	-0.00949735	0.00102796	0.689898	0.688724	FALSE	FALSE	FALSE	ieu-b-69	5	88009593	0.0153879	462918	0.93	sepsis || id:ieu-b-69	sepsis	sepsis || ||	TRUE	igd	NA	NA	NA	NA	NA	NA	NA	0.0018905	5	5.07061e-07	88009593	336965	ukb-a-13	|| id:ukb-a-13	TRUE	reported	igd	2	1	TRUE
53	rs2756176	T	C	T	C	0.00901681	-0.00979018	0.391355	0.391913	FALSE	FALSE	FALSE	ieu-b-69	6	43258464	0.0145273	462918	0.55	sepsis || id:ieu-b-69	sepsis	sepsis || ||	TRUE	igd	NA	NA	NA	NA	NA	NA	NA	0.00178207	6	4.20078e-07	43258464	336965	ukb-a-13	|| id:ukb-a-13	TRUE	reported	igd	2	1	TRUE
54	rs2782549	T	G	T	G	0.00942044	0.027832	0.767462	0.765294	FALSE	FALSE	FALSE	ieu-b-69	1	61756434	0.0167459	462918	0.0460002	sepsis || id:ieu-b-69	sepsis	sepsis || ||	TRUE	igd	NA	NA	NA	NA	NA	NA	NA	0.0020622	1	4.92244e-06	61756434	336965	ukb-a-13	|| id:ukb-a-13	TRUE	reported	igd	2	1	TRUE
55	rs2863957	A	C	A	C	-0.0129917	-0.0200317	0.219489	0.220608	FALSE	FALSE	FALSE	ieu-b-69	2	114089551	0.0171312	462918	0.21	sepsis || id:ieu-b-69	sepsis	sepsis || ||	TRUE	igd	NA	NA	NA	NA	NA	NA	NA	0.00210431	2	6.67145e-10	114089551	336965	ukb-a-13	|| id:ukb-a-13	TRUE	reported	igd	2	1	TRUE
56	rs2956278	G	A	G	A	0.0119098	0.0317416	0.214265	0.216138	FALSE	FALSE	FALSE	ieu-b-69	12	84698234	0.0172422	462918	0.0739997	sepsis || id:ieu-b-69	sepsis	sepsis || ||	TRUE	igd	NA	NA	NA	NA	NA	NA	NA	0.00212317	12	2.03142e-08	84698234	336965	ukb-a-13	|| id:ukb-a-13	TRUE	reported	igd	2	1	TRUE
57	rs2960628	T	G	T	G	0.00923928	0.00315329	0.734285	0.736266	FALSE	FALSE	FALSE	ieu-b-69	7	52686959	0.0161501	462918	0.9	sepsis || id:ieu-b-69	sepsis	sepsis || ||	TRUE	igd	NA	NA	NA	NA	NA	NA	NA	0.00197434	7	2.87422e-06	52686959	336965	ukb-a-13	|| id:ukb-a-13	TRUE	reported	igd	2	1	TRUE
58	rs324017	C	A	C	A	-0.011717	0.0265423	0.70472	0.763836	FALSE	FALSE	FALSE	ieu-b-69	12	57490100	0.0167133	462918	0.0719996	sepsis || id:ieu-b-69	sepsis	sepsis || ||	TRUE	igd	TRUE	rs324017	rs324015	A	C	T	C	0.0019116	12	8.82877e-10	57487814	336965	ukb-a-13	|| id:ukb-a-13	TRUE	reported	igd	2	1	TRUE
59	rs35618604	A	G	A	G	-0.0110885	0.00658989	0.262536	0.261181	FALSE	FALSE	FALSE	ieu-b-69	7	570591	0.0170288	462918	0.35	sepsis || id:ieu-b-69	sepsis	sepsis || ||	TRUE	igd	NA	NA	NA	NA	NA	NA	NA	0.00208432	7	1.0386e-07	570591	336965	ukb-a-13	|| id:ukb-a-13	TRUE	reported	igd	2	1	TRUE
60	rs370771	T	G	T	G	0.00938665	0.00341833	0.54609	0.547053	FALSE	FALSE	FALSE	ieu-b-69	6	105400837	0.0142554	462918	0.9	sepsis || id:ieu-b-69	sepsis	sepsis || ||	TRUE	igd	TRUE	rs370771	rs314280	G	T	A	G	0.00174808	6	7.89187e-08	105398086	336965	ukb-a-13	|| id:ukb-a-13	TRUE	reported	igd	2	1	TRUE
61	rs3808937	T	C	T	C	-0.0143079	-0.0170504	0.207802	0.207805	FALSE	FALSE	FALSE	ieu-b-69	10	104230012	0.0175018	462918	0.32	sepsis || id:ieu-b-69	sepsis	sepsis || ||	TRUE	igd	NA	NA	NA	NA	NA	NA	NA	0.00214558	10	2.58762e-11	104230012	336965	ukb-a-13	|| id:ukb-a-13	TRUE	reported	igd	2	1	TRUE
62	rs3817576	G	A	G	A	-0.01038	-0.0190367	0.525328	0.522339	FALSE	FALSE	FALSE	ieu-b-69	7	1023191	0.0142374	462918	0.11	sepsis || id:ieu-b-69	sepsis	sepsis || ||	TRUE	igd	NA	NA	NA	NA	NA	NA	NA	0.00174667	7	2.80602e-09	1023191	336965	ukb-a-13	|| id:ukb-a-13	TRUE	reported	igd	2	1	TRUE
63	rs3864830	T	C	T	C	0.00927682	0.0121523	0.362267	0.364017	FALSE	FALSE	FALSE	ieu-b-69	10	19744572	0.0147509	462918	0.33	sepsis || id:ieu-b-69	sepsis	sepsis || ||	TRUE	igd	NA	NA	NA	NA	NA	NA	NA	0.001811	10	3.01703e-07	19744572	336965	ukb-a-13	|| id:ukb-a-13	TRUE	reported	igd	2	1	TRUE
64	rs4366552	A	G	A	G	-0.00942384	-0.00792281	0.257359	0.260069	FALSE	FALSE	FALSE	ieu-b-69	12	48349499	0.0162981	462918	0.630001	sepsis || id:ieu-b-69	sepsis	sepsis || ||	TRUE	igd	TRUE	rs4366552	rs4344559	A	G	A	G	0.00201004	12	2.75474e-06	48346800	336965	ukb-a-13	|| id:ukb-a-13	TRUE	reported	igd	2	1	TRUE
65	rs45626541	A	T	A	T	0.00970654	0.0203774	0.379979	0.378736	FALSE	TRUE	FALSE	ieu-b-69	19	37677748	0.0146259	462918	0.0790005	sepsis || id:ieu-b-69	sepsis	sepsis || ||	TRUE	igd	NA	NA	NA	NA	NA	NA	NA	0.00179389	19	6.27581e-08	37677748	336965	ukb-a-13	|| id:ukb-a-13	TRUE	reported	igd	2	1	TRUE
66	rs4588900	A	G	A	G	0.00887405	0.00497785	0.516501	0.515519	FALSE	FALSE	FALSE	ieu-b-69	8	73890425	0.014203	462918	0.84	sepsis || id:ieu-b-69	sepsis	sepsis || ||	TRUE	igd	NA	NA	NA	NA	NA	NA	NA	0.00174085	8	3.44294e-07	73890425	336965	ukb-a-13	|| id:ukb-a-13	TRUE	reported	igd	2	1	TRUE
67	rs4688760	T	C	T	C	0.011506	0.0166342	0.691885	0.689397	FALSE	FALSE	FALSE	ieu-b-69	3	49980596	0.0153585	462918	0.24	sepsis || id:ieu-b-69	sepsis	sepsis || ||	TRUE	igd	NA	NA	NA	NA	NA	NA	NA	0.00188616	3	1.06038e-09	49980596	336965	ukb-a-13	|| id:ukb-a-13	TRUE	reported	igd	2	1	TRUE
68	rs4745375	G	T	G	T	-0.00950721	-0.00178557	0.746283	0.745932	FALSE	FALSE	FALSE	ieu-b-69	9	71513962	0.0163207	462918	0.719999	sepsis || id:ieu-b-69	sepsis	sepsis || ||	TRUE	igd	NA	NA	NA	NA	NA	NA	NA	0.00200162	9	2.03751e-06	71513962	336965	ukb-a-13	|| id:ukb-a-13	TRUE	reported	igd	2	1	TRUE
69	rs4767645	T	G	T	G	-0.00897398	-0.00799492	0.459347	0.462185	FALSE	FALSE	FALSE	ieu-b-69	12	118385788	0.0143511	462918	0.38	sepsis || id:ieu-b-69	sepsis	sepsis || ||	TRUE	igd	NA	NA	NA	NA	NA	NA	NA	0.00176176	12	3.51188e-07	118385788	336965	ukb-a-13	|| id:ukb-a-13	TRUE	reported	igd	2	1	TRUE
70	rs4886140	G	A	G	A	0.0110768	-0.00128005	0.667148	0.668383	FALSE	FALSE	FALSE	ieu-b-69	13	59833519	0.0152122	462918	0.98	sepsis || id:ieu-b-69	sepsis	sepsis || ||	TRUE	igd	NA	NA	NA	NA	NA	NA	NA	0.00186185	13	2.6942e-09	59833519	336965	ukb-a-13	|| id:ukb-a-13	TRUE	reported	igd	2	1	TRUE
71	rs4886867	A	G	A	G	-0.0110177	-0.00652649	0.771326	0.773523	FALSE	FALSE	FALSE	ieu-b-69	15	74348374	0.0169909	462918	0.69	sepsis || id:ieu-b-69	sepsis	sepsis || ||	TRUE	igd	NA	NA	NA	NA	NA	NA	NA	0.00207824	15	1.14956e-07	74348374	336965	ukb-a-13	|| id:ukb-a-13	TRUE	reported	igd	2	1	TRUE
72	rs4943439	T	C	T	C	0.0104509	0.0129876	0.386641	0.387856	FALSE	FALSE	FALSE	ieu-b-69	13	37555770	0.0145532	462918	0.3	sepsis || id:ieu-b-69	sepsis	sepsis || ||	TRUE	igd	NA	NA	NA	NA	NA	NA	NA	0.00178466	13	4.74755e-09	37555770	336965	ukb-a-13	|| id:ukb-a-13	TRUE	reported	igd	2	1	TRUE
73	rs55683518	G	T	G	T	-0.00912509	-0.0252678	0.368594	0.370803	FALSE	FALSE	FALSE	ieu-b-69	2	147484316	0.0147577	462918	0.0830004	sepsis || id:ieu-b-69	sepsis	sepsis || ||	TRUE	igd	NA	NA	NA	NA	NA	NA	NA	0.00181264	2	4.8022e-07	147484316	336965	ukb-a-13	|| id:ukb-a-13	TRUE	reported	igd	2	1	TRUE
74	rs55808443	T	C	T	C	-0.024019	-0.00430218	0.032205	0.031819	FALSE	FALSE	FALSE	ieu-b-69	6	99202405	0.0411974	462918	0.86	sepsis || id:ieu-b-69	sepsis	sepsis || ||	TRUE	igd	NA	NA	NA	NA	NA	NA	NA	0.00503641	6	1.85157e-06	99202405	336965	ukb-a-13	|| id:ukb-a-13	TRUE	reported	igd	2	1	TRUE
75	rs55965541	G	C	G	C	0.0140796	0.0587248	0.109656	0.109062	FALSE	TRUE	FALSE	ieu-b-69	8	74749603	0.0228159	462918	0.00809991	sepsis || id:ieu-b-69	sepsis	sepsis || ||	TRUE	igd	NA	NA	NA	NA	NA	NA	NA	0.00278816	8	4.42568e-07	74749603	336965	ukb-a-13	|| id:ukb-a-13	TRUE	reported	igd	2	1	TRUE
76	rs56755523	G	A	G	A	-0.0090278	-0.020818	0.28626	0.285118	FALSE	FALSE	FALSE	ieu-b-69	2	48169285	0.0158017	462918	0.18	sepsis || id:ieu-b-69	sepsis	sepsis || ||	TRUE	igd	NA	NA	NA	NA	NA	NA	NA	0.00193386	2	3.03858e-06	48169285	336965	ukb-a-13	|| id:ukb-a-13	TRUE	reported	igd	2	1	TRUE
77	rs57506932	T	C	T	C	-0.0123379	0.0241157	0.1255	0.123661	FALSE	FALSE	FALSE	ieu-b-69	15	97127302	0.0216051	462918	0.32	sepsis || id:ieu-b-69	sepsis	sepsis || ||	TRUE	igd	NA	NA	NA	NA	NA	NA	NA	0.00263277	15	2.78324e-06	97127302	336965	ukb-a-13	|| id:ukb-a-13	TRUE	reported	igd	2	1	TRUE
78	rs57985356	G	T	G	T	-0.0145013	0.00338767	0.084631	0.084888	FALSE	FALSE	FALSE	ieu-b-69	17	7735063	0.0254817	462918	0.7	sepsis || id:ieu-b-69	sepsis	sepsis || ||	TRUE	igd	NA	NA	NA	NA	NA	NA	NA	0.00313134	17	3.64032e-06	7735063	336965	ukb-a-13	|| id:ukb-a-13	TRUE	reported	igd	2	1	TRUE
79	rs58380455	T	C	T	C	0.0114617	-0.00688513	0.156341	0.157257	FALSE	FALSE	FALSE	ieu-b-69	2	230944033	0.0199752	462918	0.630001	sepsis || id:ieu-b-69	sepsis	sepsis || ||	TRUE	igd	NA	NA	NA	NA	NA	NA	NA	0.00245414	2	3.00822e-06	230944033	336965	ukb-a-13	|| id:ukb-a-13	TRUE	reported	igd	2	1	TRUE
80	rs599191	A	G	A	G	-0.0149592	0.00179654	0.909421	0.909634	FALSE	FALSE	FALSE	ieu-b-69	11	100726793	0.0249263	462918	0.67	sepsis || id:ieu-b-69	sepsis	sepsis || ||	TRUE	igd	NA	NA	NA	NA	NA	NA	NA	0.00305333	11	9.62188e-07	100726793	336965	ukb-a-13	|| id:ukb-a-13	TRUE	reported	igd	2	1	TRUE
81	rs61771799	A	G	A	G	-0.00952104	-0.0141272	0.249651	0.249072	FALSE	FALSE	FALSE	ieu-b-69	1	72959039	0.0164231	462918	0.66	sepsis || id:ieu-b-69	sepsis	sepsis || ||	TRUE	igd	NA	NA	NA	NA	NA	NA	NA	0.00201248	1	2.23506e-06	72959039	336965	ukb-a-13	|| id:ukb-a-13	TRUE	reported	igd	2	1	TRUE
82	rs61980196	C	T	C	T	-0.00949236	-0.00697476	0.280299	0.285229	FALSE	FALSE	FALSE	ieu-b-69	14	88210778	0.0167664	462918	0.64	sepsis || id:ieu-b-69	sepsis	sepsis || ||	TRUE	igd	NA	NA	NA	NA	NA	NA	NA	0.00205063	14	3.67578e-06	88210778	336965	ukb-a-13	|| id:ukb-a-13	TRUE	reported	igd	2	1	TRUE
83	rs61995304	T	C	T	C	-0.0137974	0.00475281	0.0960531	0.095111	FALSE	FALSE	FALSE	ieu-b-69	14	60678818	0.0245259	462918	0.99	sepsis || id:ieu-b-69	sepsis	sepsis || ||	TRUE	igd	NA	NA	NA	NA	NA	NA	NA	0.0030008	14	4.26923e-06	60678818	336965	ukb-a-13	|| id:ukb-a-13	TRUE	reported	igd	2	1	TRUE
84	rs62386708	T	C	T	C	-0.0103028	-0.0135123	0.216308	0.21637	FALSE	FALSE	FALSE	ieu-b-69	6	14104145	0.0172613	462918	0.59	sepsis || id:ieu-b-69	sepsis	sepsis || ||	TRUE	igd	NA	NA	NA	NA	NA	NA	NA	0.00211767	6	1.14427e-06	14104145	336965	ukb-a-13	|| id:ukb-a-13	TRUE	reported	igd	2	1	TRUE
85	rs6465151	T	C	T	C	0.0130584	-0.00322861	0.113332	0.115555	FALSE	FALSE	FALSE	ieu-b-69	7	88310899	0.0223188	462918	0.9	sepsis || id:ieu-b-69	sepsis	sepsis || ||	TRUE	igd	NA	NA	NA	NA	NA	NA	NA	0.00276115	7	2.25336e-06	88310899	336965	ukb-a-13	|| id:ukb-a-13	TRUE	reported	igd	2	1	TRUE
86	rs6543087	T	A	T	A	0.00811941	0.0288913	0.3984	0.399031	FALSE	TRUE	FALSE	ieu-b-69	2	102315933	0.014509	462918	0.0280001	sepsis || id:ieu-b-69	sepsis	sepsis || ||	TRUE	igd	NA	NA	NA	NA	NA	NA	NA	0.00177826	2	4.97485e-06	102315933	336965	ukb-a-13	|| id:ukb-a-13	TRUE	reported	igd	2	1	TRUE
87	rs6561715	A	T	A	T	-0.0122828	0.0405574	0.628887	0.630658	FALSE	TRUE	FALSE	ieu-b-69	13	53888526	0.0147395	462918	0.0015	sepsis || id:ieu-b-69	sepsis	sepsis || ||	TRUE	igd	NA	NA	NA	NA	NA	NA	NA	0.00180689	13	1.06463e-11	53888526	336965	ukb-a-13	|| id:ukb-a-13	TRUE	reported	igd	2	1	TRUE
88	rs6690017	G	T	G	T	-0.00985431	0.0286167	0.408391	0.408826	FALSE	FALSE	FALSE	ieu-b-69	1	57842729	0.0144417	462918	0.0680002	sepsis || id:ieu-b-69	sepsis	sepsis || ||	TRUE	igd	NA	NA	NA	NA	NA	NA	NA	0.00177148	1	2.65772e-08	57842729	336965	ukb-a-13	|| id:ukb-a-13	TRUE	reported	igd	2	1	TRUE
89	rs6741886	A	G	A	G	0.00997791	0.000174239	0.315536	0.315302	FALSE	FALSE	FALSE	ieu-b-69	2	9832407	0.0154574	462918	0.81	sepsis || id:ieu-b-69	sepsis	sepsis || ||	TRUE	igd	NA	NA	NA	NA	NA	NA	NA	0.00189561	2	1.4127e-07	9832407	336965	ukb-a-13	|| id:ukb-a-13	TRUE	reported	igd	2	1	TRUE
90	rs6744461	C	A	C	A	0.0108831	0.0187757	0.680005	0.679159	FALSE	FALSE	FALSE	ieu-b-69	2	145299297	0.0153433	462918	0.16	sepsis || id:ieu-b-69	sepsis	sepsis || ||	TRUE	igd	NA	NA	NA	NA	NA	NA	NA	0.00188291	2	7.48083e-09	145299297	336965	ukb-a-13	|| id:ukb-a-13	TRUE	reported	igd	2	1	TRUE
91	rs68094047	T	C	T	C	0.00964712	-0.016025	0.250745	0.251299	FALSE	FALSE	FALSE	ieu-b-69	12	109855201	0.0164079	462918	0.31	sepsis || id:ieu-b-69	sepsis	sepsis || ||	TRUE	igd	NA	NA	NA	NA	NA	NA	NA	0.00201389	12	1.66606e-06	109855201	336965	ukb-a-13	|| id:ukb-a-13	TRUE	reported	igd	2	1	TRUE
92	rs6833329	G	A	G	A	-0.00851075	-0.00308813	0.612566	0.611383	FALSE	FALSE	FALSE	ieu-b-69	4	7318704	0.0146382	462918	0.94	sepsis || id:ieu-b-69	sepsis	sepsis || ||	TRUE	igd	NA	NA	NA	NA	NA	NA	NA	0.00179767	4	2.19887e-06	7318704	336965	ukb-a-13	|| id:ukb-a-13	TRUE	reported	igd	2	1	TRUE
93	rs7104568	G	A	G	A	-0.00931699	-0.0113225	0.426815	0.427326	FALSE	FALSE	FALSE	ieu-b-69	11	9457344	0.0143718	462918	0.34	sepsis || id:ieu-b-69	sepsis	sepsis || ||	TRUE	igd	NA	NA	NA	NA	NA	NA	NA	0.0017624	11	1.2473e-07	9457344	336965	ukb-a-13	|| id:ukb-a-13	TRUE	reported	igd	2	1	TRUE
94	rs71373536	A	G	A	G	0.0134498	-0.0129288	0.253453	0.253684	FALSE	FALSE	FALSE	ieu-b-69	17	43221808	0.0163424	462918	0.44	sepsis || id:ieu-b-69	sepsis	sepsis || ||	TRUE	igd	NA	NA	NA	NA	NA	NA	NA	0.00200376	17	1.91911e-11	43221808	336965	ukb-a-13	|| id:ukb-a-13	TRUE	reported	igd	2	1	TRUE
95	rs7191425	C	T	C	T	-0.00949675	0.0204187	0.615238	0.614268	FALSE	FALSE	FALSE	ieu-b-69	16	59441508	0.0146565	462918	0.0840001	sepsis || id:ieu-b-69	sepsis	sepsis || ||	TRUE	igd	NA	NA	NA	NA	NA	NA	NA	0.00179934	16	1.30743e-07	59441508	336965	ukb-a-13	|| id:ukb-a-13	TRUE	reported	igd	2	1	TRUE
96	rs72783611	T	C	T	C	0.0111687	0.00202137	0.203543	0.202752	FALSE	FALSE	FALSE	ieu-b-69	2	24291445	0.0176341	462918	0.91	sepsis || id:ieu-b-69	sepsis	sepsis || ||	TRUE	igd	NA	NA	NA	NA	NA	NA	NA	0.00216112	2	2.36685e-07	24291445	336965	ukb-a-13	|| id:ukb-a-13	TRUE	reported	igd	2	1	TRUE
97	rs72924721	T	C	T	C	0.0168779	0.0564664	0.0732137	0.073125	FALSE	FALSE	FALSE	ieu-b-69	11	65585990	0.0275399	462918	0.0359998	sepsis || id:ieu-b-69	sepsis	sepsis || ||	TRUE	igd	NA	NA	NA	NA	NA	NA	NA	0.00337951	11	5.91126e-07	65585990	336965	ukb-a-13	|| id:ukb-a-13	TRUE	reported	igd	2	1	TRUE
98	rs73202645	A	T	A	T	0.0149034	-0.0132846	0.0892455	0.07827	FALSE	TRUE	FALSE	ieu-b-69	8	12600720	0.0265572	462918	0.59	sepsis || id:ieu-b-69	sepsis	sepsis || ||	TRUE	igd	TRUE	rs73202645	rs1139354	A	T	A	T	0.00306621	8	1.17117e-06	12600606	336965	ukb-a-13	|| id:ukb-a-13	TRUE	reported	igd	2	1	TRUE
99	rs7559077	G	T	G	T	-0.00801676	-0.013058	0.516588	0.518076	FALSE	FALSE	FALSE	ieu-b-69	2	3127643	0.0142783	462918	0.26	sepsis || id:ieu-b-69	sepsis	sepsis || ||	TRUE	igd	NA	NA	NA	NA	NA	NA	NA	0.00175068	2	4.66842e-06	3127643	336965	ukb-a-13	|| id:ukb-a-13	TRUE	reported	igd	2	1	TRUE
100	rs7572387	C	A	C	A	0.0109301	0.0148446	0.429282	0.429447	FALSE	FALSE	FALSE	ieu-b-69	2	58866584	0.0144071	462918	0.38	sepsis || id:ieu-b-69	sepsis	sepsis || ||	TRUE	igd	NA	NA	NA	NA	NA	NA	NA	0.00176715	2	6.21269e-10	58866584	336965	ukb-a-13	|| id:ukb-a-13	TRUE	reported	igd	2	1	TRUE
102	rs7588371	G	A	G	A	-0.00830743	0.000156128	0.376377	0.379039	FALSE	FALSE	FALSE	ieu-b-69	2	176425113	0.0146475	462918	0.86	sepsis || id:ieu-b-69	sepsis	sepsis || ||	TRUE	igd	NA	NA	NA	NA	NA	NA	NA	0.00179914	2	3.88615e-06	176425113	336965	ukb-a-13	|| id:ukb-a-13	TRUE	reported	igd	2	1	TRUE
103	rs76155196	A	G	A	G	-0.0344875	-0.129672	0.0163242	0.016077	FALSE	FALSE	FALSE	ieu-b-69	18	71774729	0.0565508	462918	0.0129999	sepsis || id:ieu-b-69	sepsis	sepsis || ||	TRUE	igd	NA	NA	NA	NA	NA	NA	NA	0.00689724	18	5.7302e-07	71774729	336965	ukb-a-13	|| id:ukb-a-13	TRUE	reported	igd	2	1	TRUE
104	rs7625896	G	A	G	A	-0.00973356	-0.00642534	0.34595	0.347025	FALSE	FALSE	FALSE	ieu-b-69	3	44062561	0.0149913	462918	0.77	sepsis || id:ieu-b-69	sepsis	sepsis || ||	TRUE	igd	NA	NA	NA	NA	NA	NA	NA	0.00184013	3	1.22656e-07	44062561	336965	ukb-a-13	|| id:ukb-a-13	TRUE	reported	igd	2	1	TRUE
105	rs7702860	G	T	G	T	0.0083473	-0.00778017	0.497226	0.497484	FALSE	FALSE	FALSE	ieu-b-69	5	141277611	0.0141711	462918	0.79	sepsis || id:ieu-b-69	sepsis	sepsis || ||	TRUE	igd	TRUE	rs7702860	rs6893593	T	G	C	T	0.00173785	5	1.56182e-06	141276274	336965	ukb-a-13	|| id:ukb-a-13	TRUE	reported	igd	2	1	TRUE
106	rs7710039	C	T	C	T	-0.00901278	0.000496904	0.277489	0.279033	FALSE	FALSE	FALSE	ieu-b-69	5	80492967	0.0159081	462918	0.96	sepsis || id:ieu-b-69	sepsis	sepsis || ||	TRUE	igd	NA	NA	NA	NA	NA	NA	NA	0.00195424	5	3.99154e-06	80492967	336965	ukb-a-13	|| id:ukb-a-13	TRUE	reported	igd	2	1	TRUE
107	rs776935	G	A	G	A	-0.0104847	-0.0111584	0.190858	0.188585	FALSE	FALSE	FALSE	ieu-b-69	8	107747281	0.0181562	462918	0.59	sepsis || id:ieu-b-69	sepsis	sepsis || ||	TRUE	igd	NA	NA	NA	NA	NA	NA	NA	0.0022168	8	2.25014e-06	107747281	336965	ukb-a-13	|| id:ukb-a-13	TRUE	reported	igd	2	1	TRUE
108	rs79174322	A	T	A	T	0.0162622	0.0101903	0.0765161	0.074695	FALSE	TRUE	FALSE	ieu-b-69	6	67705232	0.0278366	462918	0.709999	sepsis || id:ieu-b-69	sepsis	sepsis || ||	TRUE	igd	NA	NA	NA	NA	NA	NA	NA	0.00338444	6	1.54814e-06	67705232	336965	ukb-a-13	|| id:ukb-a-13	TRUE	reported	igd	2	1	TRUE
109	rs79761786	A	T	A	T	0.0146499	-0.0114668	0.0984419	0.098753	FALSE	TRUE	FALSE	ieu-b-69	8	139693993	0.0238919	462918	0.69	sepsis || id:ieu-b-69	sepsis	sepsis || ||	TRUE	igd	NA	NA	NA	NA	NA	NA	NA	0.00292815	8	5.64352e-07	139693993	336965	ukb-a-13	|| id:ukb-a-13	TRUE	reported	igd	2	1	TRUE
110	rs8074306	G	C	G	C	0.00935934	0.0189686	0.284039	0.284093	FALSE	TRUE	FALSE	ieu-b-69	17	28893167	0.0159889	462918	0.19	sepsis || id:ieu-b-69	sepsis	sepsis || ||	TRUE	igd	NA	NA	NA	NA	NA	NA	NA	0.0019605	17	1.80722e-06	28893167	336965	ukb-a-13	|| id:ukb-a-13	TRUE	reported	igd	2	1	TRUE
111	rs860855	G	T	G	T	-0.0201493	-0.0404662	0.956275	0.954858	FALSE	FALSE	FALSE	ieu-b-69	14	46685760	0.0343765	462918	0.12	sepsis || id:ieu-b-69	sepsis	sepsis || ||	TRUE	igd	NA	NA	NA	NA	NA	NA	NA	0.00429093	14	2.65681e-06	46685760	336965	ukb-a-13	|| id:ukb-a-13	TRUE	reported	igd	2	1	TRUE
112	rs9299533	G	A	G	A	0.00921945	0.0113982	0.700693	0.700087	FALSE	FALSE	FALSE	ieu-b-69	10	77748828	0.015569	462918	0.53	sepsis || id:ieu-b-69	sepsis	sepsis || ||	TRUE	igd	NA	NA	NA	NA	NA	NA	NA	0.00190982	10	1.38395e-06	77748828	336965	ukb-a-13	|| id:ukb-a-13	TRUE	reported	igd	2	1	TRUE
113	rs9815484	G	A	G	A	0.0131678	0.0065112	0.817741	0.819078	FALSE	FALSE	FALSE	ieu-b-69	3	117637295	0.0184864	462918	0.75	sepsis || id:ieu-b-69	sepsis	sepsis || ||	TRUE	igd	NA	NA	NA	NA	NA	NA	NA	0.00225968	3	5.63962e-09	117637295	336965	ukb-a-13	|| id:ukb-a-13	TRUE	reported	igd	2	1	TRUE
114	rs9878792	T	G	T	G	-0.0266984	-0.0827538	0.0374927	0.036295	FALSE	FALSE	FALSE	ieu-b-69	3	116432671	0.0384231	462918	0.0109999	sepsis || id:ieu-b-69	sepsis	sepsis || ||	TRUE	igd	NA	NA	NA	NA	NA	NA	NA	0.00465798	3	9.9481e-09	116432671	336965	ukb-a-13	|| id:ukb-a-13	TRUE	reported	igd	2	1	TRUE
115	rs9906181	G	A	G	A	-0.0100893	-0.0176412	0.685408	0.687594	FALSE	FALSE	FALSE	ieu-b-69	17	21297686	0.0156593	462918	0.23	sepsis || id:ieu-b-69	sepsis	sepsis || ||	TRUE	igd	NA	NA	NA	NA	NA	NA	NA	0.0019205	17	1.49334e-07	21297686	336965	ukb-a-13	|| id:ukb-a-13	TRUE	reported	igd	2	1	TRUE
116	rs9946440	T	C	T	C	0.00972237	0.000595554	0.271727	0.273678	FALSE	FALSE	FALSE	ieu-b-69	18	26594697	0.0159643	462918	0.99	sepsis || id:ieu-b-69	sepsis	sepsis || ||	TRUE	igd	NA	NA	NA	NA	NA	NA	NA	0.00196048	18	7.08223e-07	26594697	336965	ukb-a-13	|| id:ukb-a-13	TRUE	reported	igd	2	1	TRUE

## Sheet: Supplementary Table2
	id.exposure	id.outcome	outcome	exposure	method	nsnp	b	se	pval	lo_ci	up_ci	or	or_lci95	or_uci95
1	ukb-a-13	ieu-b-69	sepsis || id:ieu-b-69	|| id:ukb-a-13	MR Egger	112	0.241115757316946	0.57324938114558	0.674858770144346	-0.882453	1.36468454436228	1.2726683474551	0.413766683796588	3.91448800989097
2	ukb-a-13	ieu-b-69	sepsis || id:ieu-b-69	|| id:ukb-a-13	Weighted median	112	0.363376777242539	0.217267693282601	0.0944288872136185	-0.0624679	0.789221456076436	1.43817762977302	0.939443216961796	2.20168165295685
3	ukb-a-13	ieu-b-69	sepsis || id:ieu-b-69	|| id:ukb-a-13	Inverse variance weighted	112	0.395194715188116	0.157835323550548	0.0122852876304158	0.0858374810290413	0.704551949347191	1.48467325120919	1.08962922849354	2.02294010220664
4	ukb-a-13	ieu-b-69	sepsis || id:ieu-b-69	|| id:ukb-a-13	Simple mode	112	0.70834701717841	0.643805814406005	0.273603818897834	-0.553512	1.97020641341418	2.03063188329673	0.574926898645453	7.17215676493177
5	ukb-a-13	ieu-b-69	sepsis || id:ieu-b-69	|| id:ukb-a-13	Weighted mode	112	0.860467467876468	0.593912980044588	0.150209596827736	-0.303602	2.02453690876386	2.36426565366355	0.738154613445359	7.5726033262907

## Sheet: Supplementary Table3
ARDS							Insomnia
Brown	Greenyellow	Lightgreen	Royalblue	Tan	Turquoise		Turquoise
AATK	AARS	AMDHD2	ABCB4	ABI3	A2M		RPS14
ABAT	ACSS1	BCAP29	ADAM28	ADAMTS1	AACS		RPL35A
ABCA7	ADA	CBX3	AFF3	ADGRG1	AAK1		RPS25
ABCC6	AEN	CGRRF1	BANK1	AKR1C3	AANAT		EEF1A1
ABCG1	AFG3L2	CHD4	BCL11A	APOBEC3H	AAR2		RPLP2
ABHD16A	AGBL5	CIRBP	BEND5	ARHGEF9	AARS2		HLA-B
ABHD2	AGK	COMMD8	BLK	ARL4C	ABCA3		FTHL7
ABHD4	AHCY	COPS2	CCR6	AVPI1	ABCA5		LOC728672
ABHD5	AKR1B1	CRLS1	CD19	B3GAT1	ABCB1		HBA1
ABHD6	ALDH1B1	DGKZ	CD200	BOK	ABCB11		RPL6
ABTB1	ALG1	DNTTIP2	CD22	BZRAP1	ABCB6		RPS20
ACAP1	ALG8	DPM1	CD72	C1orf21	ABCB7		COX4I1
ACOT4	AQP3	EML3	CD79A	CARD11	ABCC1		EIF3E
ACSL5	ARL3	ERGIC2	CD79B	CARNS1	ABCC10		RPS27A
ACTB	ATIC	FAM96A	COL19A1	CBLB	ABCC2		RPS24
ACTN1	AVEN	FPGT	CXCR5	CCL3	ABCD2		LOC648000
ACY3	BYSL	GPN3	EBF1	CCL4	ABCD4		RPS28
ADAL	C11orf1	GPR65	FAM129C	CCL4L1	ABCF2		LOC643284
ADAM17	C1orf186	HAT1	FCER2	CCL4L2	ABHD12B		RPS6
ADAM8	C8orf33	HIGD1A	FCRL1	CD160	ABHD14A		LOC643863
ADCK4	CALM3	HNRNPLL	FCRL2	CD2	ABHD14A-ACY1		TXNIP
ADCY4	CCDC86	LAMTOR3	FCRLA	CD247	ABHD14B		LOC440055
ADGRE1	CCND2	MTHFD2	GYLTL1B	CD7	ABHD15		RPS19
ADGRE2	CCT3	MYNN	HLA-DOB	CD8A	ABI2		FTL
ADGRE5	CD27	NAT1	HS3ST1	CD96	ABL1		RRP7B
ADGRG3	CDK5RAP1	NIPSNAP3A	JADE3	CEBPA	ABLIM1		RPL27A
ADM	CHST12	PAIP1	KCNH8	CERCAM	ABO		TOMM7
ADO	CIRH1A	PDCD10	LCN10	CLIC3	ACAA1		LOC388654
AEBP2	COBLL1	PHF1	MS4A1	COLGALT2	ACACA		RPS10
AGO4	CTU2	PLCD1	NLRP7	CTSW	ACAD11		CD52
AGPAT2	CXCR3	POLR2K	OSBPL10	CX3CR1	ACADSB		FARSLB
AHI1	CXXC5	PSMC6	PAX5	DENND2D	ACAP2		LOC389435
AK3	DBF4	RCHY1	PCDH9	DNAJC28	ACBD4		LOC401206
AKAP11	DDX47	RSL24D1	PTPRK	DTHD1	ACBD6		LOC642210
AKAP7	DHX30	RWDD3	RALGPS2	DUSP2	ACBD7		OAZ1
ALDH3B1	DKC1	SAR1B	SPIB	ENPP5	ACE		LOC389223
ALG10B	DNAJA3	SNX16	SWAP70	EOMES	ACER1		LOC388474
ALOX15B	DOLPP1	SNX2	TCL1A	ERBB2	ACKR2		NAG18
ALOX5	DPAGT1	SNX4	TLR10	FAM179A	ACKR3		LOC440733
ALPK1	DPH2	SRRM2	VPREB3	FCRL6	ACOT11		LOC100129553
ALPL	E2F5	TMCO1	ZNF860	FEZ1	ACOT2		LOC388720
AMICA1	EIF2B3	TMEM167A	LINC00926	FGFBP2	ACOX1		LOC100133273
AMIGO2	EIF2B5	TXNDC9	MIR5195	FSD1	ACOX2		HLA-E
AMMECR1	ELAC2	UBE2E1	TCL6	FYN	ACOXL		LOC441034
AMPD3	ENOSF1	VBP1	SNX29P1	GFOD1	ACSF2		GNB2L1
AMPH	EXOSC10	XRCC4	SNX29P2	GIPR	ACSF3		LOC100133931
ANKRD13C	FAHD2B	ZCCHC10		GNLY	ACSL1		RPL12
ANKRD13D	FAM69A	FLJ42393		GTF3C1	ACSL4		NCOA4
ANKRD22	FARSB	MIR3679		GZMB	ACSM1		LOC440589
ANKRD26	FOXRED2			GZMH	ACTA2		LOC100129902
ANKRD50	FTL			GZMM	ACTG1		LOC100130446
ANKRD55	FTSJ1			HEG1	ACTL10		LOC100132488
ANKS1A	GATB			HOPX	ACTR10		LOC100130980
ANPEP	GEMIN4			HOXC5	ACTR1B		LOC644039
ANXA1	GNAQ			ID2	ACTR5		RPL31
ANXA11	GORASP2			IL2RB	ACTR6		RPL26
AOAH	GOT2			ITGB7	ACVR1B		LOC645174
AOC3	GRWD1			KIR2DL1	ACVR1C		EEF1B2
AP5B1	H3F3A			KIR2DL3	ACVR2A		LOC100129758
APBA2	HIRIP3			KIR2DS4	ACVR2B		LOC441775
APBB1IP	HMGXB3			KIR3DL1	ADAM12		LOC642892
APCDD1	HSPA9			KIR3DL2	ADAM19		LOC653881
APH1B	IARS			KLF12	ADAM22		SAT1
APLP1	IGSF8			KLRC4-KLRK1	ADAM23		CD14
APOBEC3F	IPO4			KLRD1	ADAM9		S100A9
APOBR	KDM1A			KLRF1	ADAMTS10		LOC647361
ARAP1	KIF22			KLRG1	ADAMTS13		LOC651436
ARF1	L3MBTL2			KLRK1	ADAMTS17		S100A4
ARHGAP19	LAS1L			LAG3	ADAMTS2		ZNF674
ARHGAP25	LAX1			LCK	ADAMTS6		TMSB10
ARHGAP26	LETM1			LLGL2	ADAMTSL4		LOC642357
ARHGAP27	LIG1			MATK	ADAMTSL5		LOC440027
ARHGAP9	LONP1			MGP	ADARB1		LOC100129158
ARHGDIB	LUZP6			MLC1	ADAT2		LOC100129742
ARHGEF11	MAGED1			MYBL1	ADCK1		CD81
ARHGEF17	MAGEH1			NCALD	ADCK2		LOC100132593
ARHGEF40	MAP4K1			NCAM1	ADCK3		H3F3A
ARID3A	MCCC2			NCR1	ADCY3		TPT1
ARID3B	MCM3			NFATC2	ADCY9		LOC642741
ARID5A	MCM5			NMUR1	ADGRA3		ZFP36
ARL1	MED24			NOD1	ADGRB2		LOC100133876
ARL14EP	MRPS27			OSBPL5	ADGRD1		LOC645296
ARNTL	MTHFD1			P3H4	ADGRG5		LOC100129141
ARPC1B	MTPN			PALD1	ADHFE1		LOC641814
ARPC2	NCAPD3			PDGFRB	ADK		LOC644464
ARPC3	NCL			PLEKHF1	ADM2		LOC649548
ARRB2	NF2			PPP2R2B	ADRB2		LOC343184
ARSG	NFX1			PRF1	ADSSL1		LOC100133812
ASAP1	NOC2L			PRSS23	ADTRP		LOC441246
ASCC3	NOL6			PTCH1	AEBP1		RPL7A
ASF1A	NOLC1			PTGDR	AES		UBA52
ATG16L2	NOP2			PTGDS	AFAP1		LOC727808
ATHL1	NOP56			PYHIN1	AFF1		IMAA
ATM	NPM1			RAB38	AGAP1		PFN1
ATP6AP1	OST4			RGS9	AGAP3		RN7SL1
ATP6V0B	PARP1			RUNX3	AGAP6		LOC100132742
ATP6V0D1	PEBP1			S100B	AGAP9		COX6C
ATP6V0E1	POLA2			S1PR5	AGFG1		GLTSCR2
ATP6V1A	POLD2			SAMD3	AGFG2		LGALS1
ATP6V1B2	PRMT1			SBK1	AGL		EEF1AL7
ATP6V1D	RBBP7			SH2D1A	AGMAT		UBC
ATP6V1G1	REXO4			SH2D1B	AGPAT1		HNRNPD
ATR	RRP1			SH2D2A	AGPAT5		MYL6
ATXN10	RUVBL1			SKAP1	AGPAT9		DAZAP2
AURKAIP1	SAAL1			SLFN13	AGTRAP		HBA2
AVIL	SHMT2			SNX7	AHCYL2		LOC653314
B2M	SLAMF7			SPN	AHNAK2		LOC645895
B4GALT1	SLC38A1			SPON2	AIF1		LOC646200
B9D2	ST6GAL1			STAT4	AIFM3		NDUFA1
BAIAP2L1	SUPV3L1			SYNGR3	AIG1		RPL36AL
BASP1	TARS2			SYT11	AIM1L		LOC284821
BATF	TCTN3			SYTL2	AJUBA		ENO1
BAZ2B	THOC3			TARP	AK5		LOC729090
BCAP31	TIMELESS			TBX21	AKAP1		TOMM6
BCKDK	TIMM44			TGFBR3	AKAP12		CD247
BCL2A1	TIPARP			TIGIT	AKAP5		LOC338870
BCL3	TMEM109			TM4SF19	AKAP6		LOC100131196
BCL6	TMEM200A			TRPV3	AKIRIN2		CYBA
BDH2	TMEM241			TSEN54	AKR1C1		PRR13
BDP1	TOMM34			TTC38	AKR1E2		CAP1
BEST1	TRAP1			TXK	AKR7A2		LOC285053
BFSP1	TRUB2			XCL2	AKT1		LOC653232
BICD2	TSR1			XPNPEP2	AKT3		RPL23
BIN2	TTC31			YPEL1	ALAS1		LOC100133649
BIVM	TXLNA			ZAP70	ALDH16A1		SOD1
BLOC1S2	USP11			ZFYVE28	ALDH18A1		RAC2
BMI1	USP5			ZNF100	ALDH1A1		EIF3F
BNIP3	VARS			LINC00299	ALDH3A2		TMSB4X
BNIPL	VPRBP			LOC100130872	ALDOA		LOC644029
BOD1	WBP11			LOC100507195	ALDOC		LOC389342
BOD1L1	WBSCR22			LOC100996324	ALG9		LOC387841
BTBD3	WDR4			FAR2P2	ALKBH2		DDX5
BTN2A1	WDR77			PRSS30P	ALKBH3		EEF1G
BTNL8	WEE1				ALKBH8		CIRBP
C10orf105	ZSWIM6				ALMS1		LOC100133607
C10orf11	CD27-AS1				ALOX15		RPL13A
C10orf2	DANCR				ALOX5AP		LOC391370
C10orf54	IFNG-AS1				ALPK3		TYROBP
C12orf66	LOC102724153				ALS2		LOC100131387
C14orf169	H3F3AP4				ALS2CL		LOC646294
C14orf2					AMER1		LOC728973
C16orf54					AMIGO1		LOC100129362
C17orf62					AMN1		XPNPEP3
C17orf75					AMOT		TINP1
C19orf12					AMZ1		LOC390354
C19orf35					ANAPC1		EEF2
C19orf38					ANAPC13		COX7C
C1RL					ANAPC15		LOC648622
C3orf62					ANAPC2		LYZ
C4orf3					ANG		LOC649150
C5AR2					ANGEL1		LOC285176
C5orf28					ANGEL2		JUND
C5orf30					ANGPT2		PFDN5
C6orf203					ANK3		LOC91561
C7orf43					ANKAR		LOC387867
C8G					ANKEF1		LOC390345
C9orf84					ANKMY1		LOC728126
C9orf89					ANKRD13A		UNC84B
C9orf91					ANKRD16		LOC731985
CABP7					ANKRD18A		LOC730255
CALCOCO1					ANKRD23		TBCA
CAMK2G					ANKRD31		NPC2
CAMKK1					ANKRD32		MGC16703
CAMKK2					ANKRD33B		NUCB1
CANT1					ANKRD34A		F2R
CAP1					ANKRD34B		LOC440927
CAPN1					ANKRD35		STK4
CAPN2					ANKRD36		LAIR1
CAPS2					ANKRD36B		EVI2B
CARD16					ANKRD36C		NFKBIA
CARS					ANKRD42		MYL12A
CASC3					ANKRD52		VIM
CASP8					ANKRD54		LOC100127993
CASP8AP2					ANKRD61		CDC37
CASP9					ANKS3		LOC642250
CBS					ANKS6		LOC286444
CCDC103					ANKUB1		LOC400721
CCDC109B					ANO10		LOC391656
CCDC125					ANO8		LOC646819
CCDC14					ANO9		RNASET2
CCDC144A					ANP32A		TIMP1
CCDC159					ANXA2R		LOC653162
CCDC25					ANXA3		CCNI
CCDC28A					ANXA4		PCBP1
CCDC39					ANXA5		LOC100131905
CCDC50					ANXA6		HLA-DMA
CCDC88A					ANXA7		HLA-H
CCDC88B					AP1M2		SLC16A12
CCDC9					AP3B2		LOC730313
CCDC91					AP3M2		LOC441013
CCL2					AP3S1		LOC440737
CCNJ					AP3S2		HNRPA2B1
CCNJL					AP4B1		LOC347544
CCR2					AP4E1		LOC389101
CD14					AP4S1		LOC100128505
CD163L1					APBB1		VCAN
CD37					APBB2		LOC645138
CD40LG					APEX1		LOC100132291
CD46					APLP2		LOC644511
CD48					APMAP		LOC653773
CD53					APOBEC2		RPL7L1
CD63					APOBEC3D		HLA-DMB
CD82					APOL3		FTHL16
CD93					APPL2		FCER1G
CDC123					AQP11		KIAA0101
CDC42BPB					AQP9		HLA-DPA1
CDC42EP4					AQR		LOC402694
CDC42SE1					AREG		LOC649821
CDH26					ARF4		LOC285741
CDK5R1					ARFGEF2		HINT1
CDKN2D					ARG1		LOC388524
CDS2					ARHGAP10		CCND3
CEACAM21					ARHGAP17		NFKB1
CEACAM4					ARHGAP22		HS.57079
CEACAM7					ARHGAP24		LOC100129379
CEBPB					ARHGAP29		LOC388556
CEBPD					ARHGAP31		EEF1D
CEBPZ					ARHGAP32		FAM115A
CECR6					ARHGAP35		PSMB10
CELF2					ARHGAP5		RPS26L
CENPJ					ARHGEF10		NDUFA2
CEP19					ARHGEF18		ORC6L
CEP41					ARHGEF19		LOC402057
CERS6					ARHGEF3		IFITM2
CFAP45					ARHGEF39		CHCHD2
CFL2					ARHGEF4		GNB1
CFLAR					ARHGEF6		LOC653658
CFP					ARHGEF7		CLIC1
CHD7					ARID4A		CALM3
CHIC2					ARID4B		LOC728809
CHKA					ARL10		LOC100133233
CHMP2A					ARL11		LOC729340
CHMP3					ARL17A		COX7A2L
CHMP4B					ARL2		COX17
CHPF2					ARL4A		LTB
CHST11					ARL4D		EZR
CHST15					ARL6		QARS
CINP					ARL6IP6		PABPC1
CKLF					ARL8A		COX8A
CKLF-CMTM1					ARMC12		PDCD7
CKM					ARMCX1		FTHL11
CLASP2					ARMCX2		LOC392437
CLC					ARMCX5		LOC648294
CLDN12					ARPC1A		EIF4A2
CLDN23					ARPC5		MRLC2
CLEC18A					ARPIN		NDUFS5
CLEC1B					ARRDC5		MDH2
CLEC2B					ARSB		MSH3
CLECL1					ARVCF		LOC402251
CLIP1					ASAH1		NDUFB8
CLMN					ASB13		TKT
CLNS1A					ASB2		IL18
CLOCK					ASB7		RPL7
CMTM1					ASGR2		GTF3A
CMTM4					ASH2L		SNHG6
CMTR2					ASMTL		RAB31
CNDP2					ASPH		CALM2
CNIH4					ASPRV1		LOC644907
CNN2					ASPSCR1		LOC100129424
CNPY3					ASXL1		EVL
CNTNAP3					ATAD3B		ZFAND5
CNTNAP3B					ATF1		LOC100190938
COG2					ATF6		LOC728128
COG6					ATF7IP2		LILRB3
COIL					ATG16L1		SPCS1
COPE					ATG3		LOC388339
COPS5					ATG4A		SNRPG
CORO1A					ATG7		POTEF
CORO1C					ATG9B		RARRES3
CORO2A					ATOX1		GLRX
CPD					ATP10A		FAM177A1
CPNE1					ATP10D		LOC645385
CPPED1					ATP11B		LOC158345
CPQ					ATP1A1		LOC653079
CPSF7					ATP1A3		SSR4
CR1					ATP2B1		CCDC72
CREB5					ATP5G2		LOC646688
CREBZF					ATP5J2-PTCD1		COMMD6
CRISPLD2					ATP6V0A2		PSME2
CRK					ATP6V0E2		ETS1
CRYZ					ATP6V1C1		LOC652624
CSF2RA					ATP6V1E1		GBP2
CSF2RB					ATP8A1		EIF3I
CSF3R					ATP8B1		COX7A2
CSNK1D					ATP8B2		SNRPD2
CSRNP1					ATP9A		CORO1A
CST7					ATP9B		KLRB1
CSTA					ATRIP		LOC644745
CTDP1					ATRN		LOC100131713
CTDSP1					ATXN7L2		WAS
CTDSPL2					ATXN7L3B		SQSTM1
CTSZ					AUH		MSN
CUZD1					AUTS2		LOC646785
CWC25					AXIN2		RPL36
CXCL16					AZI2		MTCH1
CXCR1					AZIN2		LOC389787
CXCR2					B3GALT6		LOC391126
CXCR4					B3GLCT		PDCD6
CYBB					B3GNT5		TNFRSF1B
CYP2J2					B3GNT8		LOC643509
CYP4F3					B3GNTL1		LOC645715
CYP7B1					B4GALT4		PPA1
CYSTM1					B4GALT5		MAPKAPK3
CYTH4					B4GAT1		PTBP1
CYTIP					BACE1		RSL1D1
DAAM2					BACH2		HNRPA1P4
DAPK2					BAG3		LOC728620
DARS2					BAIAP2		TPST2
DBN1					BAK1		GSTP1
DBNL					BAMBI		KHDRBS1
DCAF17					BATF3		PNPT1
DDAH2					BAZ1A		HSPA8
DDHD2					BAZ1B		LOC100130168
DDIT4					BBS1		RPS6P1
DDX18					BBS2		LOC439953
DDX24					BBS7		TRABD
DDX54					BBS9		LOC646630
DEDD2					BCAR3		FTH1
DEF8					BCAS4		GAPDH
DENND3					BCAT1		FTHL2
DENND4C					BCKDHB		LOC647856
DENND5A					BCL11B		LOC391833
DES					BCL2		LOC646531
DFFA					BCL7A		IFNGR1
DGAT2					BCL9		SS18L2
DGCR2					BCL9L		HCG2P7
DGKH					BCOR		RPS27L
DHRS12					BCR		TNFRSF14
DHRS13					BDH1		FXYD5
DHRS7					BEND3		LOC646942
DHTKD1					BEND4		LOC729009
DHX34					BEND7		EIF3H
DIP2B					BET1L		LOC100128084
DIS3L					BEX2		BMS1P5
DISP1					BEX4		CIP29
DMXL1					BEX5		LOC730278
DNAH17					BHLHB9		LOC100131205
DNAJB6					BICD1		LOC399900
DNAJC18					BID		LOC727865
DNAJC2					BIK		POLR2G
DNM1L					BIN1		EHD1
DNMT1					BIN3		LOC728031
DNTTIP1					BIRC3		LOC388532
DOCK3					BLMH		FTHL12
DOCK7					BLOC1S1		CIB1
DOK1					BMP1		PSMB7
DOK3					BMP2		FGR
DPEP2					BMP3		RBM22
DPEP3					BMP8A		DNAJC8
DPH5					BMPR1A		RPL14
DPY19L1					BMS1		TSPO
DSC2					BMX		LOC391811
DTD2					BOLA1		GJC1
DTX2					BPHL		LSM1
DUSP1					BRCA1		MAPRE1
DUSP10					BRF1		ICAM3
DUSP3					BRI3		GSTK1
DYNC2H1					BRPF1		TAP1
DYSF					BRWD1		LOC442454
E2F6					BRWD3		TMSL3
EARS2					BST1		CSNK1G2
ECE1					BTAF1		WBP2
ECHDC3					BTBD10		RPL32
EDC4					BTBD11		LOC440353
EDNRB					BTBD18		HNRNPH1
EFCAB13					BTBD19		CAMLG
EFHD1					BTLA		IMP3
EFHD2					BTNL3		HIST1H4C
EGLN2					BTNL9		FLOT2
EGR2					BTRC		PLSCR3
EHD1					BUD31		LOC729208
EHHADH					C10orf10		LOC100128936
EID2B					C10orf128		PRICKLE4
EIF1AX					C10orf32		FLJ43681
EIF3E					C10orf35		CLUAP1
ELF1					C11orf49		EIF4G2
ELF4					C11orf54		GLIPR2
ELL					C11orf63		MX1
ELL3					C11orf68		CPVL
EMB					C11orf80		LOC389168
EML4					C12orf4		NOP10
ENO1					C12orf42		DOCK2
ENOPH1					C12orf43		SAE1
ENPP2					C12orf65		LOC648210
EPB41L3					C14orf132		CSF1R
EPHB1					C14orf80		RSL24D1
EPM2A					C15orf41		NSA2
ERAP2					C15orf57		HMGN4
ERCC4					C15orf62		VAMP8
ERGIC1					C15orf65		PUF60
ERLIN2					C16orf58		DEDD2
ERMARD					C16orf62		LOC644914
ERN1					C16orf71		PARK7
ERRFI1					C16orf72		H2AFZ
ESF1					C16orf74		LOC440043
ESYT1					C17orf100		COX5A
ESYT2					C17orf53		CSDA
ETS1					C17orf67		GNAI2
ETV6					C18orf21		SMAP2
EVA1C					C18orf25		DDOST
EVI2B					C18orf32		LIME1
F11R					C1D		TRMT112
F2RL1					C1GALT1		GHITM
FAAP24					C1GALT1C1		MS4A6A
FABP2					C1orf109		LOC100129028
FAM102B					C1orf122		DDT
FAM129A					C1orf159		GPX4
FAM134B					C1orf162		LOC441087
FAM160A2					C1orf194		TPI1
FAM173B					C1orf216		HSP90AB1
FAM174B					C1orf226		PPM1F
FAM200A					C1orf233		LOC644863
FAM200B					C1orf56		ROD1
FAM208A					C1QB		ERP29
FAM212B					C1QC		MRPL33
FAM49A					C1QL3		ZNF430
FAM53C					C1QTNF3		DBI
FAM60A					C1QTNF7		IFNGR2
FAM63A					C20orf194		HDAC1
FAM65B					C20orf24		MRPS6
FAM73A					C21orf2		RPA2
FAM92A1					C21orf58		NEDD8
FAM98B					C22orf29		TMEM87A
FANCF					C2CD2		HIGD2A
FASLG					C2orf15		ISG20
FBXO21					C2orf16		FNBP1
FBXO25					C2orf40		LOC647340
FCER1G					C2orf42		ASGR1
FCGR1A					C2orf44		FAM39E
FCGR2C					C2orf81		TINF2
FCGR3A					C3		SNX3
FCGR3B					C3AR1		LRAP
FCGRT					C3orf18		LOC644928
FCRLB					C3orf33		DAD1
FERMT3					C4orf33		TMEM123
FES					C5AR1		LOC401537
FGD3					C5orf34		CD3D
FGF2					C5orf42		FGD3
FGR					C5orf45		GPX1
FKBP1A					C5orf63		LOC648390
FKBP4					C7orf25		UQCRQ
FKBPL					C7orf34		LAMP1
FLII					C7orf61		POLE4
FLOT1					C8orf37		MTPN
FLOT2					C8orf46		CSTB
FLT1					C9orf114		NDUFB2
FMNL1					C9orf142		LOC399748
FMO5					C9orf16		LOC728643
FNIP1					C9orf171		HAVCR2
FNTB					C9orf41		RAB5B
FOSL2					C9orf72		FAM50A
FPR1					CA11		FCGRT
FRA10AC1					CA12		HLA-DQA1
FRAT1					CA3		STAT2
FRAT2					CA4		EIF3G
FRRS1					CA5B		PDE4C
FSD1L					CA6		LOC647285
FSIP1					CA8		EIF3B
FTCDNL1					CAAP1		RPRC1
FUCA1					CABIN1		MFSD10
FUNDC1					CABLES2		PRDX1
FUT4					CABP4		HEXB
FUT7					CACFD1		LOC100131801
FZD1					CACNA1A		DUSP19
FZD3					CACNA1C		LOC648249
G6PD					CACNA1E		LOC642947
GAA					CACNA1H		LOC100133177
GAB2					CACNA1I		LOC134997
GABRR2					CACNA2D2		PSMA6
GALK1					CACNA2D3		CD53
GAPDH					CACNA2D4		TXNDC12
GAS2					CACNB1		ALPP
GAS7					CACNB2		PIGY
GATA3					CACNB3		HDDC2
GDAP1					CACNB4		TXN
GDI1					CACNG8		MKNK2
GEN1					CACTIN		LPXN
GGA2					CACUL1		LOC644315
GIMAP8					CAD		PSMB4
GINM1					CALCOCO2		FCER1A
GLCE					CALCRL		LOC388621
GLIPR2					CALM2		LOC650518
GLO1					CAMK2D		VPS29
GLOD4					CAMK4		LYN
GLRX					CAMSAP1		HNRPA1L-2
GLS					CAND2		COX7B
GLT1D1					CAPG		LOC642989
GMFG					CAPN13		PPP6C
GMIP					CAPN14		MGC26356
GMPR2					CAPN15		ID2
GNAI1					CAPNS2		LOC389156
GNAT2					CAPZA1		LSM3
GNB2					CAPZA2		MGC87895
GNG5					CARD6		RAB7A
GNGT2					CARD8		TCEB2
GNMT					CARF		TUBB
GOLGA7					CARHSP1		DNCL1
GOLM1					CARKD		FKTN
GORASP1					CARS2		LOC647030
GOSR2					CASD1		ARL16
GPATCH11					CASK		VDAC3
GPC5					CASP10		RAC1
GPM6A					CASP4		GCA
GPR108					CASP5		LILRA5
GPR84					CATIP		THOC7
GPR89A					CATSPER2		GLTP
GPR89B					CBFA2T2		LOC401152
GPSM3					CBR3		PCBP2
GRAMD1A					CBWD3		FKSG30
GRAMD1C					CBWD5		KRTCAP2
GRB2					CBWD6		LOC441506
GRK6					CBX5		ROBLD3
GSN					CBX6		LOC728823
GSTO1					CC2D2A		SRP9
GTF2B					CCBL2		DNAJA1
GTF2H3					CCDC102A		LOC728139
GTPBP4					CCDC106		TALDO1
GTPBP8					CCDC107		NDUFA3
GZMA					CCDC120		DCTN2
H3F3C					CCDC121		LOC401115
HACD4					CCDC136		LOC100130070
HAL					CCDC138		UBXN1
HAUS4					CCDC141		STMN3
HCAR2					CCDC142		POLR3GL
HCAR3					CCDC152		EMD
HCK					CCDC17		FAM175A
HCLS1					CCDC186		NOL7
HCN3					CCDC28B		LOC100133772
HDAC11					CCDC36		ZNF486
HDAC8					CCDC57		TCF25
HDAC9					CCDC64		LDHB
HDX					CCDC64B		LOC390557
HEBP2					CCDC65		LY86
HERC3					CCDC66		TAX1BP1
HES1					CCDC7		NAGK
HIBADH					CCDC71L		FBL
HIP1					CCDC85B		IRF8
HIST1H2BC					CCDC88C		EDF1
HIST2H2AC					CCDC92		LOC651202
HLA-C					CCL23		PSMD12
HLA-E					CCL28		TPP1
HLA-F					CCL5		SSU72
HLX					CCNA1		LOC100131609
HMGN3					CCNB1IP1		PLAC8
HN1					CCND3		NCSTN
HNMT					CCNDBP1		CREB1
HNRNPDL					CCNE2		LILRB1
HOMER3					CCNI2		FTHL3
HOXA10					CCNY		PSMB2
HOXA9					CCPG1		TYK2
HP					CCR1		LSM14A
HPCAL1					CCR3		TMED3
HPR					CCR4		LOC220433
HRASLS5					CCR5		CEBPA
HRH2					CCR7		CNDP2
HSBP1					CCR8		IFI6
HSD17B3					CCRL2		TRAPPC5
HSF2					CCSER1		FAM120A
HSP90AB1					CCT4		PJA2
HSPA6					CCT6B		PPP2CA
HSPA8					CD101		MAP3K1
HSPBAP1					CD163		PRKRIR
HSPH1					CD177		LOC550643
HTATIP2					CD180		GTPBP6
HYAL1					CD1A		PRNP
HYLS1					CD1B		ZNF428
ICAM1					CD1C		STX11
ICAM3					CD1E		LY6E
ICE2					CD200R1		LOC645157
ICOS					CD209		NUDC
IDS					CD244		MAN2B2
IER2					CD248		LOC100130445
IFITM2					CD274		CDK2AP1
IFNAR2					CD28		LOC100129882
IFNG					CD300A		NDUFAF3
IFT20					CD300LF		GDI2
IL13RA1					CD302		RING1
IL17RA					CD3D		GSPT1
IL4R					CD3E		M6PR
IL6R					CD3G		LOC388707
IMPA2					CD4		MDH1
IMPDH1					CD40		NONO
INAFM1					CD44		HNRPR
INSR					CD5		SRRM2
INTS2					CD55		MRPL54
IP6K1					CD58		HNRNPUL2
IPO7					CD59		CENTA1
IQSEC1					CD6		NDUFAB1
IRAK1BP1					CD74		NINJ1
IRF2					CD80		HEBP2
IRS2					CD81		LOC286157
ISPD					CD83		ENY2
ISY1-RAB43					CD84		RXRA
ITGA5					CD8B		MMADHC
ITGAM					CD9		LOC645452
ITGAX					CDA		HIATL2
ITGB2					CDADC1		KPNB1
ITK					CDAN1		P2RY8
ITM2A					CDC14A		GZMK
ITM2B					CDC23		LOC338758
ITPK1					CDC25B		LOC100134159
ITPKC					CDC42		MFNG
ITPRIP					CDC42EP3		TBC1D10C
JAK3					CDCA4		CLCN7
JMJD1C					CDH12		DNMT1
JUNB					CDHR1		MGAT1
KAT8					CDHR3		FLJ44124
KATNBL1					CDIP1		TPRG1L
KBTBD8					CDK10		LOC653226
KCNE5					CDK14		CTSH
KCTD6					CDK2		REEP5
KDELC2					CDK20		LOC100130003
KDM5B					CDK4		FYB
KDM6B					CDK5		CKLF
KHDC1					CDK5RAP2		LOC402175
KIAA0020					CDK6		NUP214
KIAA0232					CDKAL1		LILRA2
KIAA0513					CDKN1C		GLG1
KIAA1257					CDKN2B		PPP1CB
KIAA1586					CDKN2C		LILRA3
KIF13A					CDPF1		LOC613037
KIF19					CDR2		COMMD7
KIF1B					CDRT4		KLF13
KIF27					CEACAM1		GIMAP5
KLF6					CEACAM3		LOC100132673
KLF7					CEBPZOS		DAPP1
KLF9					CECR5		PIN1
KLHL21					CELSR1		CENPB
KLRB1					CEMIP		LOC100133477
KLRC2					CENPC		CTSZ
KLRC3					CENPK		GNA15
KMO					CENPW		PHF11
KPNA5					CEP126		CCT8
KRIT1					CEP128		UBE2E1
KRT23					CEP192		TRMT5
LACC1					CEP250		OCIAD1
LACE1					CEP290		ERH
LACTB2					CEP295NL		PLDN
LAMTOR4					CEP63		GTF2A2
LAMTOR5					CEP68		CDKN2AIPNL
LANCL1					CEP70		ROMO1
LANCL2					CEP72		TBCB
LAPTM5					CEP76		TBXAS1
LASP1					CEP78		GABPB2
LAT2					CEP85		CD2BP2
LBH					CEP97		COPS5
LCP1					CERKL		ZMAT3
LCP2					CES1		LOC645058
LHX4					CES4A		NBPF20
LILRA2					CFAP126		RASAL3
LILRA5					CFAP44		DUSP23
LILRA6					CFAP58		COPS3
LILRB2					CFAP97		RWDD1
LILRB3					CFD		LOC440704
LILRB5					CHCHD6		PARVG
LIMK2					CHD3		LSM7
LIN37					CHD6		NDUFB6
LIN9					CHGA		DBNL
LINC00675					CHI3L2		NCL
LINGO3					CHIC1		LOC100132037
LMOD1					CHM		LRP10
LONRF3					CHML		SPSB3
LOXL1					CHMP2B		CMTM7
LPAR1					CHMP7		LOC100132499
LPAR2					CHN1		TMEM205
LPAR6					CHP1		DHRS4
LPCAT3					CHRAC1		PDHB
LPIN1					CHST10		YY1
LPIN2					CHST13		COQ10A
LPPR2					CHST14		TMBIM1
LPXN					CHSY1		TRIM8
LRCH4					CHURC1		UFC1
LRFN1					CHURC1-FNTB		LOC391075
LRG1					CIITA		PPM1M
LRP10					CIPC		FAM96A
LRP2BP					CITED4		FAM107B
LRP8					CKAP2		SPI1
LRPPRC					CKAP4		THAP11
LRRC25					CKAP5		EIF5A
LRRC46					CKB		RPP21
LRRC75B					CLCC1		SNX27
LRRFIP1					CLCF1		PRPF8
LRWD1					CLCN1		TOMM22
LSP1					CLCN6		CYBB
LTB4R					CLCN7		DUSP2
LUZP1					CLDN9		NFIL3
LY96					CLDND2		LOC644790
LYN					CLEC12A		TGOLN2
LYRM4					CLEC12B		TNFRSF1A
MAK					CLEC2D		ZYG11B
MAML3					CLEC3B		MXD4
MAN1A2					CLEC4A		EPN1
MAN2A1					CLEC4C		LOC730288
MAN2A2					CLEC4D		ITM2A
MANBA					CLEC4E		ISCU
MAP2K4					CLEC4F		PGD
MAP3K11					CLEC5A		NFE2
MAP3K15					CLEC7A		MRPL37
MAP3K3					CLIC1		ZNF549
MAP6D1					CLIC4		PTDSS1
MAPK3					CLIC5		CDC2L6
MAPKAPK2					CLIP3		PSMB9
MAPRE3					CLIP4		SUZ12
MARK2					CLK3		PRR14
MAST3					CLMP		WARS
MBLAC2					CLP1		LOC651149
MBNL2					CLRN1		ZFP36L2
MBOAT7					CLSTN1		ZFP36L1
MCC					CLTCL1		PARL
MCEMP1					CLUAP1		MNDA
MCMDC2					CLUH		EIF2A
MCU					CLVS1		LOC100132391
MDFIC					CLYBL		RPL26L1
MDM2					CMKLR1		LOC100128410
MEF2BNB					CMTM2		UBXN4
MEF2BNB-MEF2B					CMTM6		HSBP1
MEFV					CNBP		DDX3X
MEN1					CNFN		FLJ46309
MERTK					CNGB1		NDUFV2
METAP1D					CNKSR2		EMILIN2
METAP2					CNN3		ECH1
METTL16					CNNM2		SNX17
METTL2A					CNNM3		PPP1R2
METTL8					CNOT6L		RHOC
MFN2					CNPY4		LOC285074
MFSD9					CNR2		LOC606724
MGAT1					CNTNAP2		MAT2B
MGST1					COA7		TM9SF2
MICAL1					COL13A1		KCNH6
MICU1					COL4A3BP		CWC15
MID1IP1					COL6A1		HBXIP
MIER3					COL6A2		TOMM20
MIIP					COL9A2		ICAM2
MINA					COL9A3		CYC1
MKNK1					COLEC12		LOC100130053
MLF1					COLQ		CSNK2B
MLF2					COPS7B		DPEP2
MLLT1					COQ10A		GLIPR1
MLX					COQ4		XRCC6
MMP25					CORO2B		EML3
MMP9					COX18		TMCO1
MMS19					COX5B		UQCRC2
MOB3A					COX6A1		EXOSC6
MOCS1					COX6B1		DPY30
MPP6					COX6B2		TOP2B
MPPE1					COX8A		TMEM85
MPZ					CPA3		NIF3L1
MPZL1					CPE		FAM113B
MPZL2					CPEB2		LOC441377
MRPL1					CPEB4		MCART1
MRPL19					CPED1		LEPROTL1
MRPL28					CPM		MBNL1
MRPL9					CPNE7		STRAP
MRPS21					CPSF1		NT5C3
MRVI1					CPT1B		TNFAIP3
MS4A6A					CR2		QRFPR
MSANTD4					CRACR2B		PAIP2
MSL1					CRADD		IRAK1
MSRA					CRBN		IK
MSRB1					CREBRF		MORF4L1
MSRB2					CREG1		CYTH4
MTAP					CREM		LOC100130562
MTERF3					CRIP1		LOC642975
MTFMT					CRIP2		LOC388275
MTMR3					CRIP3		SNF8
MTX1					CRNKL1		MT1A
MVB12B					CROCC		PPP2R1A
MVP					CROT		RPL34
MXD3					CRTAM		DYNLT1
MYADM					CRTC1		LOC391019
MYL12B					CRTC3		IL10
MYO1B					CRY1		CUTA
MYO1F					CRY2		TIMM9
MYO7B					CRYGS		CECR1
MYOT					CRYL1		MRPL32
NAA15					CS		ZMIZ1
NADK					CSAD		PYCARD
NAE1					CSGALNACT1		MRPS24
NARF					CSGALNACT2		WASPIP
NAT10					CSNK1A1L		LOC651064
NBEAL2					CSNK1E		KLF6
NCBP1					CSNK1G3		LOC100130154
NCBP2					CSRP2BP		RFTN1
NCF1					CSTB		DUXAP3
NCF2					CTAGE5		URM1
NCF4					CTBS		NAPRT1
NCOA5					CTC1		LRRC37B2
NDEL1					CTLA4		LOC100132727
NDN					CTNNA1		LOC728484
NDNL2					CTNND1		CLEC4A
NDST1					CTPS2		PTGER4
NDUFAF4					CTRL		HNRPUL1
NDUFB1					CTSA		PTP4A2
NDUFB3					CTSD		KLHDC3
NECAB2					CTSF		RNF114
NEDD9					CTSO		USP49
NFAM1					CTSS		LOC441131
NFATC3					CUL1		ZNF394
NFE2L2					CUL3		P2RY5
NFKB2					CUL4B		DYNLL1
NFKBIA					CUL7		LYRM1
NHSL2					CUL9		CHURC1
NIPA1					CUTC		WDR6
NKG7					CUX2		CXXC5
NLN					CWF19L2		LOC646996
NLRC3					CXCL1		UBE2M
NLRP12					CXCR6		NSMCE4A
NLRP6					CXorf23		CLNS1A
NLRX1					CXorf57		LOC643949
NNT					CYB561		COX6A1
NOD2					CYB561A3		CASP1
NOL8					CYB5R1		RAB32
NOM1					CYB5R2		PLEKHO1
NOP10					CYB5R4		OXA1L
NOTCH2					CYB5RL		FTHL8
NOXRED1					CYBA		LOC399988
NPEPL1					CYFIP2		LOC647302
NR1D2					CYP19A1		RNU6-15
NR2E1					CYP1B1		DUS2L
NRBF2					CYP20A1		TMED10
NRIP1					CYP2S1		DYNLL2
NSFL1C					CYP2U1		MGST3
NSUN6					CYP3A5		HSD17B7
NT5C3B					CYP4F22		LRRFIP1
NT5DC1					CYP4V2		PCID2
NUAK2					CYSLTR2		ZNF467
NUCKS1					CYTH3		PRKAR1A
NUDT5					D2HGDH		FOXJ2
NUDT6					DACH1		LOC124512
NUDT7					DACT1		PSMA3
NUP133					DAD1		TMEM71
NUP160					DAG1		NDUFS4
NUP35					DAGLA		PSMA1
OAF					DAPP1		SNX2
OAZ2					DBNDD1		ERGIC3
OCIAD2					DBNDD2		NCKAP1L
OGFR					DBP		HCK
OLAH					DBR1		DEF6
OPN3					DBT		DAP3
ORAI2					DCAF16		GPI
ORAI3					DCAF4		LST1
ORC5					DCAF4L1		TRAPPC2L
ORM1					DCANP1		HLA-C
OS9					DCBLD2		LOC100130919
OSBPL2					DCHS1		BLZF1
OSER1					DCP2		POLR2H
OSGEPL1					DCTD		TSEN34
OSM					DCTN5		LOC100128353
OSTF1					DCUN1D4		UBL5
OTX1					DDHD1		HS.534061
P2RY10					DDIAS		JMJD8
P2RY6					DDO		RPS19BP1
PACSIN2					DDR1		LOC642828
PADI2					DDX10		EHBP1L1
PADI4					DDX11		LOC648024
PAK1					DDX19A		LOC647673
PALB2					DDX20		CDC26
PAM16					DDX31		HS.534427
PANX2					DDX51		MCM8
PAQR3					DDX59		MRPL51
PAXBP1					DEDD		DDX18
PBDC1					DEGS2		SORL1
PBLD					DEPDC5		GTF2H5
PBX2					DEPDC7		GSDMD
PBX4					DEPTOR		ADM
PCNX					DERA		NT5C2
PCSK7					DERL2		TMEM203
PDIK1L					DET1		RASGRP2
PDK3					DEXI		TMEM126B
PDK4					DFFB		ZNHIT1
PDLIM2					DFNA5		GATAD2A
PDLIM7					DFNB59		HGS
PDS5A					DGCR8		TP53I13
PEG10					DGKA		CNN2
PELO					DGKE		LOC100131531
PEPD					DGKK		CDAN1
PER1					DGKQ		SHROOM4
PEX12					DHRS11		CNOT2
PFKFB4					DHRS3		MCL1
PFN4					DHRS4L2		GALK1
PGAP1					DHRS7B		S100A12
PGK1					DHRS9		CD300LF
PGM5					DHRSX		EFR3A
PGS1					DHX32		PDHA1
PHC1					DHX35		NME1-NME2
PHF12					DHX37		SRP72
PHF14					DHX57		MRPS22
PHF21A					DIAPH2		PTTG1IP
PHF24					DIEXF		RCC2
PHLDA3					DIMT1		NFKBIZ
PHLPP1					DIP2A		RPL13L
PIAS2					DIP2C		CARHSP1
PIGP					DIRC2		LOC728835
PIK3IP1					DIS3L2		SMARCC1
PIK3R3					DISC1		JUNB
PILRA					DIXDC1		SCARB2
PIP4K2C					DKK3		MAPBPIP
PISD					DLG1		ITGB4BP
PKM					DLG3		FAM32A
PKNOX1					DLG5		PTPRCAP
PLAC8					DLL1		LOC202781
PLAUR					DMKN		YARS
PLCXD2					DMPK		NENF
PLD1					DMWD		RNF181
PLEKHA1					DMXL2		ZNF14
PLEKHO2					DNAAF5		ZNF738
PLIN3					DNAH6		CHSY1
PLIN4					DNAJC11		DGUOK
PLIN5					DNAJC13		PLCG2
PLK3					DNAJC16		HNRNPR
PLOD1					DNAJC24		TXNDC17
PLP2					DNAJC25-GNG10		STAT3
PLXDC2					DNAJC27		LOC100129599
PNO1					DNAJC3		TERF2IP
PNPLA1					DNAJC30		UNC84A
POFUT1					DNAJC4		LRCH4
POLR2M					DNAJC5		HMGB2
POMK					DNASE1L1		MLLT6
POMP					DNASE1L3		KIAA0240
POMT1					DNHD1		CXXC1
POP5					DNLZ		LOC100134273
POR					DNMBP		TMEM9B
PPFIBP2					DNPEP		LOC100133923
PPIF					DOCK10		LOC100132528
PPL					DOCK4		DUSP12
PPM1F					DOCK9		TMEM17
PPP1R15A					DOLK		SSB
PPP1R16B					DONSON		CD1D
PPP3CC					DOPEY1		CCDC130
PPP4C					DOPEY2		SYK
PPP4R1					DPH3		HSD17B11
PPRC1					DPH6		GUSB
PRAF2					DPP4		ESD
PREX1					DPP7		XPNPEP1
PRIM1					DPPA4		IMP4
PRKACB					DPY19L2		PHB2
PRKCQ					DPY19L3		FAM36A
PRKCZ					DPY19L4		CDC42SE2
PRKD3					DPYD		CDKN1B
PRPF39					DPYSL4		GABARAPL2
PRPF4B					DRAM1		DIAPH1
PRR5L					DRAM2		MGC3731
PRR7					DRC1		ZNHIT3
PRRC1					DRG2		TMC6
PRRG4					DROSHA		LOC647000
PSAP					DSC1		TST
PSEN2					DST		U2AF1L2
PSENEN					DTNBP1		MIDN
PSMA6					DTWD1		CYB561D1
PSMB3					DTWD2		GOLGA3
PSMB4					DTX1		LYSMD2
PSMD4					DTX3		TRA2A
PTAFR					DTX4		CALR
PTCD2					DUOX1		HERPUD1
PTCD3					DUS3L		GSK3B
PTGFR					DUS4L		HNRNPL
PTGR1					DUSP13		UROS
PTP4A3					DUSP14		CD3E
PTPN6					DUSP16		CARD9
PTPRE					DUSP18		LOC400027
PTTG1IP					DUSP6		CSNK1D
PXN					DUSP7		DERA
QPRT					DUSP8		MRPL53
RAB19					DYNC1H1		SUPT16H
RAB1B					DYNLRB1		HSPB1
RAB29					DYNLT1		CANX
RAB30					DYRK1A		RPS6KB2
RAB32					DYRK2		RASSF5
RAB36					DYTN		CCDC6
RAB37					DZANK1		HS.507449
RAB3D					DZIP3		SUMF2
RAB43					E2F1		LOC100128062
RAB44					E2F3		CSF3R
RAB5C					EAPP		LOC641768
RABAC1					EBF4		NXF1
RABL3					EBLN2		SAMM50
RAC1					EBPL		STARD7
RAC2					ECHDC2		LOC728138
RAD51C					ECI2		LOC643336
RAF1					ECM2		PPM1G
RARA					ECT2		CD36
RASA3					EDA		WDR18
RASGEF1A					EDAR		RASGRP1
RASGRP4					EDARADD		PMPCB
RASSF2					EDEM1		CHFR
RBAK					EDEM2		LOC100128266
RBM23					EDEM3		ILF3
RBPJ					EEF1A1		DMC1
RCN1					EEF1G		CPNE3
RELB					EEF2K		CDC16
RELL1					EEFSEC		UNC50
REPS2					EFCAB12		SLC11A1
RETN					EFCAB2		UIMC1
RFC2					EFHC1		RNF7
RFFL					EFNB1		RBMX
RFTN1					EFTUD1		SCAP
RFX2					EFTUD2		PHF15
RFX3					EHBP1		VEZF1
RGL2					EHD4		TMEM173
RGL4					EHF		SPINT2
RGS14					EHMT2		FLJ35390
RGS19					EID2		GPN1
RHEBL1					EID3		EMR2
RHOA					EIF2AK3		EIF3A
RHOG					EIF2S2		NAPSB
RIC8B					EIF3A		PIP5K2B
RILPL2					EIF3C		TOMM40
RIN3					EIF3CL		SRF
RIOK2					EIF3F		CTNNA1
RNASET2					EIF4G3		CHMP4A
RNF103-CHMP3					EIF5A2		FRAT2
RNF130					ELAC1		CEBPZ
RNF166					ELK3		GNPDA1
RNF212					ELK4		LOC100132247
RNF219					ELMO2		PAPD5
RNF24					ELOVL3		IKZF1
RNPEP					ELOVL4		HMGCS1
ROPN1L					ELP2		SAP30L
RPAP2					ELP3		MRPL34
RPGR					EMC1		PAPOLA
RPL15					EMC2		NUCKS1
RPL17-C18orf32					EMC7		CDKN2D
RPS6KA1					EMC9		PNRC2
RRP12					EMILIN2		GLT25D1
RSAD1					EML5		CS
RSPH14					EML6		PSMB5
RSPH3					ENC1		IQGAP1
RTFDC1					ENDOV		MYST3
RUSC2					ENG		TBC1D9B
RWDD2B					ENGASE		SYT11
S100A11					ENHO		EWSR1
S100A12					ENO2		NDUFV1
S100A8					ENO3		YRDC
S100A9					ENOX2		PSMD4
S100Z					ENPP3		INTS10
S1PR4					ENTPD1		ACTR3
SBNO2					ENTPD6		NECAP2
SCAPER					ENTPD7		DPM1
SCCPDH					EOGT		CD5
SCNM1					EP400		RAB2B
SDAD1					EPAS1		GOLPH3
SEC14L1					EPB41L2		CCNK
SEC61A2					EPB41L4A		KLRF1
SELPLG					EPC2		ZNF652
SEMA3C					EPCAM		FAM63A
SEMA4A					EPDR1		SMARCA4
SEMA4B					EPHA1		IFI35
SEMA4D					EPHA4		PGLS
SENP1					EPHB3		HPRT1
SEPSECS					EPHX1		CCNDBP1
SEPT8					EPHX2		HMHA1
SERPINA1					EPM2AIP1		YPEL3
SERPINB8					EPN2		LOC649946
SERTAD3					EPPK1		RPAIN
SESN2					EPRS		LOC100128288
SETBP1					EPS8		PADI4
SETD7					EPS8L2		FAM119A
SETMAR					ERC1		DUSP22
SF3B6					ERCC2		PGM1
SFI1					ERCC6		IKBKG
SFXN5					ERCC6L2		NUBPL
SGMS2					ERI3		RIOK3
SH2B2					ERLIN1		WDR82
SH2D3C					ERMP1		TMEM175
SH3BP5L					ERO1A		SASH3
SH3RF3					ERP44		ZBTB22
SHKBP1					ERV3-1		SULT1A1
SHOX2					ESR2		NAT5
SIDT1					ESRP2		GLO1
SIGLEC15					ETAA1		ILK
SIN3A					ETF1		ECHS1
SIPA1L1					ETFDH		LOC347292
SIPA1L2					ETHE1		RABEPK
SIRPA					ETNK2		RPUSD4
SIRPB1					ETS2		IMMT
SIRPB2					EVC2		FAM46A
SIRT7					EVI2A		LOC645979
SLA					EVL		LOC100132658
SLC10A7					EXD2		TMEM14D
SLC11A1					EXOC2		METAP2
SLC12A6					EXOC3L2		LTA
SLC12A9					EXOC6		IDH3B
SLC15A4					EXOC6B		NISCH
SLC16A3					EXOG		TAPBP
SLC16A5					EXOSC4		ZNF622
SLC16A7					EXOSC5		RARS
SLC19A1					EXOSC6		FAM173A
SLC25A44					EXOSC7		NPEPL1
SLC26A2					EXPH5		ZFP91
SLC2A13					EXT1		LOC100128196
SLC2A6					EXT2		KRT10
SLC2A8					EXTL2		LOC388076
SLC31A2					EZR		RRAS
SLC35A3					F12		RILPL2
SLC35B4					F2RL2		LLPH
SLC35E3					F5		TOR1AIP1
SLC35G2					F8		CCT7
SLC38A6					FAAH		CHST15
SLC38A9					FAAH2		RRAGA
SLC39A1					FAAP100		LOC387791
SLC43A2					FABP6		LOC100130892
SLC44A2					FADD		STAT5A
SLC45A4					FAF1		EID2
SLC6A16					FAH		POLR2I
SLC6A6					FAM102A		TPD52L2
SLC9A8					FAM103A1		LOC100130775
SLCO3A1					FAM109A		LOC389765
SLFN11					FAM110B		LOC286512
SLFN12L					FAM117B		CCDC115
SMAD9					FAM118A		GYPC
SMAP2					FAM120A		TMEM160
SMARCAD1					FAM120AOS		HSPA5
SMPDL3B					FAM120C		PATL1
SNRNP200					FAM122B		ZNF581
SNX11					FAM124B		CCDC12
SNX27					FAM126A		GARS
SOCS6					FAM126B		KIAA1267
SOD2					FAM135A		IFI27L2
SOGA3					FAM151B		LOC151162
SORL1					FAM153B		NPTN
SP1					FAM159A		ZBED1
SPACA6P					FAM160B1		PITPNM1
SPAG9					FAM160B2		HS.572219
SPATA2L					FAM161A		TMEM149
SPATA5L1					FAM162A		TRAF3IP3
SPATA7					FAM166A		TMX1
SPI1					FAM167A		GRAMD1A
SPICE1					FAM168B		NMRAL1
SPRY2					FAM169A		EIF4EBP2
SPTLC2					FAM171A1		COMMD9
SQLE					FAM177A1		VKORC1
SQRDL					FAM178B		CTDSP1
SQSTM1					FAM179B		CCT2
SRA1					FAM184A		WDR54
SRF					FAM186B		PLCB2
SRGAP1					FAM188A		CNIH4
SRGAP2					FAM19A1		RASSF7
SRGAP2B					FAM208B		RNF220
SRGAP2C					FAM209B		WAC
SRP14					FAM20A		NT5C
SRPK2					FAM20C		DDB1
SRSF7					FAM213A		CHST13
SSH1					FAM213B		LOC646567
SSH2					FAM217B		TMEM91
SSH3					FAM228B		TOB1
ST3GAL2					FAM229B		PTPN6
ST3GAL4					FAM3D		AKR1C3
ST3GAL5					FAM43A		ZNF786
ST6GALNAC2					FAM45A		UBR4
STARD5					FAM49B		RHOQ
STAT3					FAM53B		PPP3R1
STAT5A					FAM65A		CENPT
STAT5B					FAM65C		TMEM170B
STIM2					FAM76A		MYST1
STK16					FAM83G		PPP2R5A
STK40					FAM84B		NAAA
STPG1					FAM89A		PA2G4
STX10					FAM8A1		RNF149
STX5					FAM90A1		HAX1
STXBP2					FAN1		MRPS5
SULT1A2					FANCC		MRPL18
SUMF2					FANCD2		PPA2
SUSD6					FANCE		PICALM
SVIL					FANCM		TTC3
SYK					FAR2		LOC728732
SYNCRIP					FARP2		TRIM44
SYTL3					FAS		CCM2
TACC3					FASTKD1		TUBA4A
TAF1B					FASTKD2		FAM105A
TAGAP					FBF1		GOLGA7
TAGLN2					FBLN2		CHCHD7
TALDO1					FBLN5		SPNS1
TBC1D1					FBLN7		GCN1L1
TBC1D10A					FBXL13		CD3G
TBC1D10B					FBXL14		HS.508682
TBCK					FBXL16		CMPK1
TBKBP1					FBXL17		GPBAR1
TBXAS1					FBXL2		RPS10P3
TC2N					FBXL5		DEK
TCEAL1					FBXL6		TCEB1
TCEAL4					FBXO10		PABPN1
TCEB1					FBXO11		NELF
TCF12					FBXO2		IFFO1
TCIRG1					FBXO31		PPP2R5E
TCOF1					FBXO32		STX16
TCTEX1D4					FBXO41		MAGT1
TDRD3					FBXO44		CARD11
TECPR2					FBXO45		HLA-DPB1
TET2					FBXW2		PRKCD
TEX30					FBXW4		LOC100134504
TFE3					FBXW8		HPS6
TFEB					FCAR		EID2B
THAP2					FCER1A		TRAPPC6A
THBD					FCGBP		HS.533945
THBS3					FCGR2A		CLK1
THEMIS2					FCGR2B		DERL1
THOC5					FCMR		MCM7
THUMPD1					FCN1		RAB7L1
TIAM2					FCRL3		CEBPG
TIGD1					FDXACB1		HACL1
TIMM10B					FER		SAFB2
TIMP2					FFAR2		NUCB2
TKT					FFAR3		YTHDF3
TLE3					FGD4		KIAA0494
TLN1					FGD6		NDUFA9
TLR2					FGF13		TMED5
TLR6					FGFBP3		STOML2
TM9SF1					FGFR1		LOC346950
TMBIM1					FGFR1OP		RBM38
TMBIM4					FGFRL1		LOC650832
TMCC3					FGGY		NHP2L1
TMCO3					FHDC1		LAMP2
TMEM119					FHIT		VNN2
TMEM120A					FIG4		ZC3HAV1
TMEM135					FIGN		GNL3
TMEM156					FIGNL1		LTV1
TMEM161B					FILIP1L		RNASE6
TMEM164					FKBP5		FAM96B
TMEM185A					FKBP9		RAB40C
TMEM192					FKTN		WDR61
TMEM201					FLNA		CCNG1
TMEM209					FLNB		CKAP4
TMEM234					FLT3		CNPY2
TMEM252					FLT3LG		GADD45B
TMEM254					FLVCR1		LOC644936
TMEM255B					FLVCR2		CTNNBL1
TMEM43					FLYWCH1		PAPD4
TMEM51					FMNL3		FIS1
TMEM59					FMO4		FRMD8
TMEM91					FN3KRP		PROSC
TMIGD3					FNBP4		NDE1
TMTC3					FNDC3B		LOC389517
TMUB2					FNIP2		MAD2L2
TMX4					FOLR2		LOC729120
TNFAIP2					FOLR3		TMEM179B
TNFAIP3					FOS		TRMT1
TNFAIP8L2					FOSB		SQRDL
TNFAIP8L2-SCNM1					FOSL1		MGC4677
TNFAIP8L3					FOXC1		CCDC53
TNFRSF10C					FOXN2		GVIN1
TNFRSF10D					FOXO1		HSD17B4
TNFRSF11A					FOXP3		ANXA2P1
TNFRSF1A					FPGS		LOC100131735
TNFRSF1B					FPR2		ISG15
TNFSF13					FPR3		PBX2
TNFSF8					FRMD5		PRELID1
TNIP3					FRMPD3		LOC100131785
TOM1					FTH1		PIK3R2
TOMM40L					FTO		INPPL1
TOMM70A					FTSJ3		KBTBD11
TP53I11					FUOM		CTSC
TP53I3					FUS		NOTCH1
TPD52L2					FUT10		DDX39
TPP2					FUT11		SBF1
TPST1					FXN		GLA
TREM1					FXR1		LDLR
TREML2					FXYD2		LOC100132715
TRIM25					FXYD7		MAPRE2
TRIM27					FYB		HNRNPA2B1
TRIM39					FYCO1		CD300A
TRIM4					FZD2		UCKL1
TRIM59					FZD6		E2F4
TRIM9					G0S2		FAM89B
TRIOBP					G3BP1		PLA2G4B
TRMT5					GAB1		CFLAR
TRPC1					GABARAP		PIAS1
TRPM6					GABARAPL1		SSR2
TRPM7					GADD45A		FAM104A
TRPS1					GADD45G		ERO1L
TSC22D3					GAL3ST4		DCTN3
TSC22D4					GALNS		YIPF3
TSEN34					GALNT12		SUCLG2
TSGA10					GALNT14		FYN
TSKS					GALNT2		NINJ2
TSPAN16					GALNT4		DENND4B
TSTD3					GALNT6		LOC100132457
TTC14					GALT		MTA2
TTC26					GAMT		LOC646849
TTC3					GAN		RPA3
TTC37					GAPT		EIF2AK2
TTL					GAREML		LACTB2
TUBA1A					GART		PMS2L4
TUBA4A					GAS6		GBGT1
TUBA4B					GATA2		DENND5A
TUFT1					GATM		TUSC4
TXLNG					GATSL3		SUMF1
TXN					GBA		GRB2
TXNDC17					GBE1		PHPT1
TXNIP					GBP6		LOC651198
TXNL1					GCA		TWF2
TXNRD1					GCFC2		EBNA1BP2
TYSND1					GCLM		COASY
UBAP1					GCM1		MTDH
UBC					GCN1		DDRGK1
UBE2R2					GCNT1		CYCSL1
UBE3A					GCNT4		STK19
UBIAD1					GCSAM		GLTSCR1
UBN1					GCSAML		LOC100131787
UBR1					GDE1		MANBA
UBR2					GDPGP1		MARCKSL1
UBTD1					GEMIN5		RBM17
UBTD2					GFI1		RALY
UFL1					GFM1		MAN1B1
UGCG					GFPT2		DEM1
UIMC1					GFRA2		NOMO2
ULK1					GGACT		MSRB2
UNC13D					GGT1		DNLZ
UNC5A					GGT7		FOXJ3
UPF1					GHITM		TMEM219
USB1					GHRL		DKC1
USF1					GIMAP1-GIMAP5		FAM65A
USP10					GIMAP5		MMGT1
USP14					GIMAP6		ZBTB4
USP32					GIMAP7		STRA13
USP4					GIPC1		GRSF1
USP45					GIT1		NCK1
USPL1					GK		FBXL10
UTP15					GK5		MAST3
VASP					GLA		CDV3
VAV1					GLB1L2		TXLNA
VCAM1					GLDN		RANBP1
VDR					GLI1		DOCK8
VMA21					GLIS2		MRPS18C
VMP1					GLMN		LOC100132394
VNN3					GLMP		LOC341315
VOPP1					GLOD5		PSMC3
VPS13A					GLS2		HNRNPAB
VPS18					GLTSCR2		MS4A7
VPS37B					GLUD1		DDX51
VPS50					GM2A		RBM6
VPS9D1					GNA15		CPSF1
VWA7					GNAI3		RPUSD3
VWA8					GNB1L		MAPK3
VWA9					GNB2L1		CLEC2B
WAS					GNB4		MRPL24
WDHD1					GNG10		HS.294603
WDR36					GNL1		PCNX
WDR43					GNPDA2		SPEN
WDR5B					GNPNAT1		LOC401076
WDR6					GNPTAB		MBD4
WDR66					GNS		NDUFB9
WDR7					GOLGA6L9		NHP2
WIPF1					GOLGA7B		CUL5
WIPF2					GOLGA8A		LOC388588
WWC3					GOLGA8B		LOC642333
XKR8					GOPC		UBE2E2
XPA					GP5		MGC72104
XPO4					GPA33		COMMD4
XPO6					GPAT2		LOC136143
YIPF1					GPATCH1		RNF13
YIPF3					GPATCH4		DGCR6
YY2					GPBP1		SPTLC1
ZADH2					GPCPD1		H1FX
ZBTB16					GPD1L		FLNB
ZBTB25					GPD2		FAM20B
ZBTB33					GPER1		VBP1
ZBTB37					GPHN		DDX19B
ZBTB41					GPM6B		GPD1L
ZBTB7B					GPR137		DCTPP1
ZC3H8					GPR141		STX8
ZC3HAV1					GPR15		PNN
ZCCHC6					GPR153		LRPAP1
ZDHHC12					GPR160		PLIN2
ZDHHC18					GPR162		UBQLN2
ZDHHC21					GPR171		DHRS1
ZFAND3					GPR174		EXOSC1
ZFP36L1					GPR18		H2AFJ
ZFP37					GPR183		DDX28
ZFP90					GPR19		RAD21
ZG16B					GPR22		STAU1
ZGRF1					GPR25		LOC440991
ZKSCAN4					GPR27		MRPL41
ZMAT5					GPR35		TSPAN31
ZMYM4					GPR55		HARS
ZMYM6					GPR63		ERICH1
ZMYM6NB					GPR68		CTSD
ZMYND11					GPR82		HECTD1
ZMYND15					GPRASP1		ZNF22
ZNF12					GPRC5B		ACCS
ZNF138					GPRC5C		TOMM34
ZNF146					GPRIN1		RBM10
ZNF155					GPRIN3		SYNCRIP
ZNF160					GPSM1		LOC151579
ZNF175					GPX4		LOC402221
ZNF18					GPX7		OBFC1
ZNF189					GRAMD3		MAGOH
ZNF195					GRAMD4		LOC552889
ZNF197					GRAP		DUSP3
ZNF219					GRASP		TSC22D2
ZNF22					GRB10		BBX
ZNF221					GREM2		CPSF3
ZNF225					GRIN3A		PFDN1
ZNF229					GRIP1		ZFR
ZNF232					GRN		GSTM1
ZNF25					GRPEL2		HNRPH1
ZNF254					GS1-259H13.2		CCL4L1
ZNF257					GSDMB		IBTK
ZNF280C					GSDMD		YWHAG
ZNF280D					GSE1		CCDC28A
ZNF283					GSPT2		INTS12
ZNF292					GSTA4		LOC644988
ZNF302					GSTCD		HS.568928
ZNF319					GSTM2		FRG1
ZNF32					GSTM3		DBNDD2
ZNF333					GTDC1		PTPLAD2
ZNF33A					GTF2H2		LSM10
ZNF37A					GTF2H2C		SMARCE1
ZNF383					GTF2H2C_2		MTMR14
ZNF396					GTF2H4		CDC23
ZNF416					GTF3C2		CRLS1
ZNF432					GTF3C4		HPCAL1
ZNF44					GTPBP1		SNX10
ZNF440					GTPBP2		TXNDC9
ZNF445					GTPBP3		WWP1
ZNF451					GTPBP6		HS.137971
ZNF467					GUCY2C		NME3
ZNF470					GUCY2D		LOC100130516
ZNF480					GUF1		TMEM218
ZNF516					GYG1		CATSPER2
ZNF571					GZMK		SURF1
ZNF585A					H1FX		CIRH1A
ZNF610					H2AFY		HCCA2
ZNF614					H2AFY2		CDK10
ZNF615					H2AFZ		OSBPL8
ZNF618					H3F3B		GPR137
ZNF626					HABP4		ITPKB
ZNF644					HACD2		LYRM2
ZNF746					HACD3		CNOT1
ZNF765					HACE1		NCLN
ZNF782					HADH		GNG2
ZNF821					HAGHL		DCP2
ZNF823					HAPLN3		PPIA
ZNF841					HARBI1		U2AF2
ZNF891					HAUS5		PSMD8
ZNF93					HAVCR1		RAB24
ZNFX1					HBS1L		CHPT1
ZNRF2					HCFC1		MED16
ZSCAN26					HDAC4		RFWD2
ZSCAN32					HDAC6		LEPROT
ZYX					HDC		GLB1
C12orf79					HDHD1		LOC90586
C2orf27A					HDHD3		IAH1
C5orf17					HDLBP		STK40
C5orf66					HEATR3		UBE2L3
CEBPA-AS1					HEATR5B		LOC649553
CEBPB-AS1					HEATR6		GNB1L
CFLAR-AS1					HEATR9		ZNF689
CHKB-AS1					HECA		UPP1
DGCR11					HECTD2		TAX1BP3
DIRC3					HECW2		EDG4
ENTPD1-AS1					HEMK1		ENOPH1
FAM157B					HENMT1		PTMA
FAM157C					HERC2		LOC642073
FKBP1A-SDCBP2					HERPUD1		MED30
GNG12-AS1					HEXB		ST13
GSN-AS1					HEXIM1		MT1X
HCG18					HFE		PGRMC2
HHLA3					HGF		LRRC41
HIF1A-AS1					HGH1		GANAB
ITGB2-AS1					HHAT		SND1
ITPK1-AS1					HHEX		CHMP5
KCNJ2-AS1					HIATL1		LOC727826
LHX4-AS1					HIC2		PNPO
LINC00152					HIF1A		RBCK1
LINC00266-1					HILPDA		SAT2
LINC00563					HINT3		CBLL1
LINC00593					HIP1R		LOC255167
LINC00630					HIST1H1C		HNRNPH2
LINC00659					HIST1H1T		HSPE1
LINC00667					HIST1H2AC		PDCD5
LINC00887					HIST1H2AI		MRPL3
LINC00925					HIST1H2AK		PARP12
LINC00937					HIST1H2AL		NLRP8
LINC00944					HIST1H2BD		STK25
LINC00963					HIST1H2BE		PWP1
LINC00999					HIST1H2BK		EFTUD2
LINC01001					HIST1H3A		MX2
LINC01002					HIST1H4D		UBE2G2
LINC01057					HIST1H4H		RPS26P10
LINC01061					HIST1H4J		RXRB
LINC01127					HIST1H4K		MST4
LINC01191					HIST2H2AA3		CDC42SE1
LINC01270					HIST2H2AA4		CTSO
LINC01271					HIST2H2BE		ASXL2
LINC01272					HIST2H2BF		ITGB1BP1
LINC01347					HIVEP2		GIMAP1
LINC01506					HIVEP3		SNRPC
LINC01560					HK2		CHD8
LOC100129550					HK3		FLOT1
LOC100130264					HKDC1		NCF4
LOC100130691					HKR1		FAM39DP
LOC100132062					HLA-A		TTC4
LOC100132287					HLA-B		RPF2
LOC100133331					HLA-DMA		NUDT5
LOC100240735					HLA-DMB		LOC347376
LOC100288069					HLA-DOA		HS.554324
LOC100294145					HLA-DPA1		RNASEN
LOC100505635					HLA-DPB1		TMEM181
LOC100506023					HLA-DQA1		SMARCB1
LOC100506136					HLA-DQA2		HLA-G
LOC100507006					HLA-DQB1		NAP1L1
LOC100996342					HLA-DQB2		ZNF69
LOC100996455					HLA-DRA		CRTAP
LOC101927066					HLA-DRB1		NMD3
LOC101927069					HLA-DRB5		CCT3
LOC101927156					HLA-G		STK10
LOC101927954					HLCS		MYO9B
LOC101928093					HLF		NARF
LOC101928100					HLTF		NUDT3
LOC101928767					HMG20A		RANGAP1
LOC101928988					HMGB1		PTPRC
LOC101929705					HMGB2		DRG1
LOC102724050					HMGN2		LASS6
LOC102724190					HN1L		TP53INP1
LOC104968399					HNRNPA0		GIMAP2
LOC105747689					HNRNPC		ZBED4
LOC254896					HNRNPH1		R3HCC1
LOC283575					HNRNPH2		EDC4
LOC284454					HNRNPH3		MITD1
LOC441204					HNRNPM		PCBD1
LOC643072					HOMEZ		DYNC1I2
LOC643355					HOOK1		USP39
LOC728175					HORMAD1		GNPTG
LOC729737					HOXB2		CHD4
LUCAT1					HP1BP3		HINT2
MIR3605					HPCAL4		MATK
MIR3939					HPD		XAF1
MIR3945					HPGD		KLF11
MIR4707					HPGDS		LOC401098
MIR5690					HPRT1		HNRNPU
MIR6852					HPS4		HSD17B12
MIR7844					HPS5		TSSC4
MIR7847					HPSE		PTGES2
MKNK1-AS1					HRH4		PDS5A
MLK7-AS1					HS1BP3		CASP4
MYO16-AS1					HSD17B11		FAM120B
NUCB1-AS1					HSD17B4		HSPC268
OSER1-AS1					HSD17B8		DPAGT1
PCBP1-AS1					HSD3B7		SUSD1
PDCD4-AS1					HSDL2		PSCDBP
PIK3CD-AS1					HSF5		KIAA1012
PTOV1-AS1					HSPA1A		DPM3
PXN-AS1					HSPA1B		IQGAP2
SCARNA1					HSPA1L		SUMO1P3
SLC22A18AS					HSPA5		EIF3CL
SLC9A9-AS1					HTATSF1		HS.554319
SNHG16					HTR7		MCRS1
SNHG5					HTT		CREB3L2
SNHG6					HUWE1		RNASEH1
SNHG8					HVCN1		PRKRIP1
ST20					HYAL2		MYCBP2
ST3GAL4-AS1					IBA57		IFP38
THAP9-AS1					IBTK		PPOX
UBR5-AS1					ICA1		ZNF682
USP27X-AS1					ICAM5		TMEM154
VIM-AS1					ICE1		DCAKD
CNTNAP3P2					ICK		EIF2B4
FAM86B3P					ICMT		ZNF395
FCGR1C					ICOSLG		LOC642755
FRG1B					ID3		LOC100133516
GATS					IDNK		ILVBL
GTF2IP20					IDUA		TCIRG1
GUSBP11					IER3		PURB
HLA-H					IER5		CDC42
HLA-L					IER5L		CD4
HSD17B7P2					IFFO2		TXNDC14
HTATSF1P2					IFI27		FAM53C
KLRAP1					IFI27L1		PRMT1
LOC100288637					IFI27L2		ULK1
LOC100289473					IFI30		UBE3A
LOC146880					IFITM10		CITED2
LOC150776					IFNAR1		TBPL1
LOC374443					IFNGR1		FCHO1
LOC399815					IFNGR2		DYNC1H1
LOC606724					IFNLR1		CCDC125
LOC643733					IFRD1		DHPS
LOC728024					IFT140		NDUFAF2
NCF1B					IFT172		ANPEP
NCF1C					IFT22		TYMP
RPL21P44					IFT74		NBPF10
RPL23AP53					IFT80		HS.294103
STAG3L4					IFT88		SRRM1L
TEKT4P2					IGFBP2		DSCR3
TREML3P					IGFBP3		CRCP
TUBBP5					IGFBP4		YARS2
ZNF192P1					IGFBP6		LOC641848
ZNF204P					IGFBP7		LOC388564
SNORD12C					IGFLR1		CDC40
					IGIP		FASN
					IGSF22		LEMD3
					IGSF9B		DNM2
					IKBIP		MRFAP1L1
					IKBKAP		THUMPD1
					IKBKE		PBX3
					IKZF2		LOC728903
					IKZF3		LOC100132585
					IL10		LOC642934
					IL10RA		ZNF148
					IL10RB		MRPS12
					IL11RA		FEZ2
					IL12RB2		PFKFB4
					IL15RA		MGC52000
					IL18		SLC38A1
					IL18BP		MAK16
					IL18R1		GLOD4
					IL18RAP		GPS1
					IL1B		MYO1F
					IL1R1		WDR42A
					IL1R2		LOC727984
					IL1RL1		LOC642590
					IL1RN		TPMT
					IL21R		TMEM69
					IL23A		ELF4
					IL23R		LOC100008589
					IL24		MAP3K5
					IL27		LOC727821
					IL2RA		POLR2C
					IL2RG		PQBP1
					IL32		ZC3H15
					IL3RA		PLEKHA1
					IL4I1		CCDC56
					IL5RA		WBP11
					IL7		MOBKL2A
					IL7R		PCCB
					IL9R		GEMIN4
					ILF3		LOC100132717
					ILK		LOC646527
					ILVBL		CYB561D2
					IMMP2L		CTCF
					IMP3		OAS2
					IMPACT		TTC15
					IMPDH2		HTATIP2
					INADL		SNHG8
					ING2		LOC643507
					INHBB		KIAA0247
					INO80		TSHZ1
					INPP4B		NAB1
					INPP5A		MTSS1
					INPP5B		SPOP
					INPP5E		GMIP
					INPP5F		ZNF787
					INSC		CD300C
					INSL3		CCNG2
					INTS1		LOC100128060
					INTS7		ETFB
					INTS8		VPS37C
					INTS9		CLASP1
					INVS		ZNF319
					IPO5		TJAP1
					IPO9		MCM3AP
					IQCB1		EIF4G1
					IRAK2		MRPS23
					IRAK3		POLS
					IRF2BP2		CLTB
					IRF2BPL		GGNBP2
					IRF6		LOC643167
					IRF8		TOM1
					IRGM		LHPP
					ISG20		FAM49B
					ISM1		LOC643287
					ISYNA1		FCRL3
					ITFG2		SMEK2
					ITFG3		CCNC
					ITGA10		EIF6
					ITGA3		LOC100129657
					ITGA4		MIS12
					ITGA6		TATDN3
					ITGA7		WASF2
					ITGAV		GSTM2
					ITIH1		MTRF1L
					ITPKB		DCUN1D5
					ITPR1		LOC255783
					ITPR3		TNFAIP8
					ITPRIPL1		ACSL1
					IVD		LOC100132992
					IVNS1ABP		CECR5
					JADE2		GOT2
					JAG1		NME4
					JAKMIP1		LOC100134364
					JAKMIP2		MRPL43
					JAM2		ZSWIM7
					JDP2		RBBP7
					JMJD4		PRPS1
					JMJD6		LOC100130178
					JMY		E2F3
					JRK		NRIP1
					JTB		LOC644563
					JUN		KIF22
					KALRN		ZNF673
					KANK1		DUSP6
					KANK3		TMUB2
					KANSL3		DENR
					KAT2A		BCYRN1
					KAT6B		LIG1
					KATNAL2		FBXW4
					KAZN		TRAP1
					KBTBD6		CCNY
					KBTBD7		LOC402644
					KCNA3		GTF2IRD2B
					KCNA5		TERF2
					KCNA6		DEF8
					KCNAB1		SBDS
					KCNC4		DSTN
					KCND1		FH
					KCNE1		SUB1
					KCNE3		POLB
					KCNG1		CPSF4
					KCNG2		LOC440311
					KCNH7		CCT6P1
					KCNIP2		LOC441089
					KCNJ13		MICAL1
					KCNJ15		LOC644363
					KCNJ2		WBSCR22
					KCNMB1		RBM42
					KCNN4		N4BP2
					KCNQ5		LOC654121
					KCTD10		HAGH
					KCTD15		EAPP
					KCTD17		EXOSC9
					KCTD21		FAM116A
					KDELR2		TDG
					KDF1		CCBE1
					KDM2B		PHAX
					KDM4C		PFKM
					KDM7A		HES4
					KDM8		RAP2A
					KDSR		ELP3
					KHK		PGAM4
					KIAA0040		LOC100129681
					KIAA0100		MGC33556
					KIAA0195		LOC643873
					KIAA0319		USP24
					KIAA0319L		LRRC25
					KIAA0355		TM2D1
					KIAA0391		LOC100131866
					KIAA0586		DMTF1
					KIAA0895L		SMAP1
					KIAA0930		PNKP
					KIAA1109		CABC1
					KIAA1143		FKBP14
					KIAA1147		RBM47
					KIAA1161		PIP5K1C
					KIAA1279		NGRN
					KIAA1324L		MORF4L2
					KIAA1328		TMEM93
					KIAA1407		LOC645968
					KIAA1467		PIGT
					KIAA1551		RHOB
					KIAA1671		DIS3L
					KIAA1683		ST6GAL1
					KIAA1804		KPNA6
					KIAA1919		DIMT1L
					KIAA2022		LOC644250
					KIDINS220		SNORA67
					KIF16B		TMEM50B
					KIF21A		CHD1
					KIF24		MPV17
					KIF3A		RYBP
					KIF5B		TMEM209
					KIF5C		HS.413494
					KIFAP3		RCOR3
					KIFC2		VHL
					KIR2DL4		SNW1
					KIT		VPS26B
					KL		LOC440341
					KLC2		NAT10
					KLF11		FBXW9
					KLF14		STK36
					KLF5		SUPT5H
					KLF8		CCDC88C
					KLHDC1		LOC100127975
					KLHDC4		XYLT2
					KLHDC7A		PRKCA
					KLHDC8B		INSIG1
					KLHL11		RPRD2
					KLHL13		RNPS1
					KLHL15		SP1
					KLHL17		PDXP
					KLHL2		LOC440063
					KLHL20		VIPR1
					KLHL22		GNG5
					KLHL25		ZNF524
					KLHL26		ZNF364
					KLHL3		LOC387825
					KLHL32		TNFAIP2
					KLHL34		TSPAN17
					KLHL36		IRF5
					KLHL42		CDK5RAP1
					KLHL6		KLF4
					KLHL8		UBN1
					KLKB1		EXOSC8
					KLRC1		NACAP1
					KLRC4		MED22
					KMT2A		RUSC1
					KNDC1		TNK2
					KNOP1		RAB11FIP3
					KNSTRN		UBQLN4
					KPNB1		GALNT11
					KPTN		VEGFB
					KRBA1		REPIN1
					KRBOX4		ENG
					KRCC1		LTBR
					KREMEN1		SAR1A
					KRI1		DPP7
					KRT2		RRM1
					KRT72		CAST
					KRT73		FBXL5
					KRT8		ISCA1
					KRT81		SYPL1
					KRT86		ZNF296
					KYNU		KAT2A
					L3HYPDH		MKNK1
					L3MBTL4		NUP37
					LACTB		LSM12
					LAMB2		MFGE8
					LAMP2		DNTTIP1
					LAMTOR1		NUP93
					LAMTOR2		ISCA1L
					LAPTM4A		NSMCE2
					LARGE		TFAM
					LARS		CBX6
					LARS2		HMGB1
					LAT		NFE2L2
					LATS2		EDG1
					LCLAT1		ITPA
					LCMT2		MGMT
					LCN8		KHSRP
					LCOR		PSD4
					LDAH		NOP56
					LDHA		RENBP
					LDHB		TAF7
					LDHD		NAGPA
					LDLRAD3		KIAA1600
					LDLRAP1		CYB5D2
					LDOC1		CORO1B
					LDOC1L		ZEB2
					LEF1		LOC100129211
					LEPROT		FBXO34
					LETM2		NDRG3
					LETMD1		UBA6
					LFNG		FAM136A
					LGALS2		ICA1
					LGALS8		LOC731878
					LGALSL		RIN3
					LGR6		POLR2J3
					LHFPL2		RAB35
					LHX1		LOC729708
					LILRA3		RHBDF2
					LILRA4		D2HGDH
					LILRB4		USP10
					LIM2		EBPL
					LIMA1		RIPK1
					LIMD1		LOC128192
					LIMS2		HNRPUL2
					LIN52		KLHL22
					LIN7A		TIMP2
					LINC00094		HNRNPA3
					LINC00282		TMEM101
					LINC00493		PNPLA2
					LINC00959		HS.546213
					LINC01420		GNPAT
					LINS		NOP2
					LIPE		RP9
					LIPM		PACSIN2
					LIPN		MBTPS1
					LIPT1		TMEM141
					LIPT2		TRPV2
					LITAF		LOC440359
					LIX1		GTF2F2
					LMAN2		SUSD3
					LMF1		RNMTL1
					LMLN		DEXI
					LMNB1		PMM1
					LMNB2		PPP1R7
					LMO2		FRAP1
					LMO4		WDR13
					LMO7		KCTD5
					LMTK2		TROVE2
					LNX1		PTGES3
					LOC100133315		SPN
					LOC113230		ZMAT5
					LOC284023		CHKB
					LOC391322		FLJ10374
					LOXHD1		WNK1
					LOXL4		CLTA
					LPAR3		PDXK
					LPAR5		RPS6KA1
					LPCAT2		COG2
					LPGAT1		CLPTM1
					LRBA		LOC148413
					LRCH1		ZFP161
					LRCH3		FAM26F
					LRIG1		HNRPC
					LRIG2		PSMA2
					LRMP		LOC653438
					LRPAP1		PEX16
					LRRC1		PILRB
					LRRC14		RBP7
					LRRC16A		COX19
					LRRC17		GRINA
					LRRC20		HDC
					LRRC27		WDR67
					LRRC29		LOC729086
					LRRC4		RBM16
					LRRC56		TMEM134
					LRRC58		DDX50
					LRRC6		HSPA1A
					LRRC61		LCMT1
					LRRC70		LOC644931
					LRRC8C		TMEM216
					LRRFIP2		LARS
					LRRIQ3		ZMYM6
					LRRK2		PHB
					LRRN1		TAF4
					LRRN3		RIOK2
					LRRTM2		GTF2F1
					LSG1		HADHB
					LSM10		GBAS
					LSM11		CCDC16
					LSM4		LOC387703
					LSMEM1		ZNF621
					LSR		GFOD1
					LSS		SNX26
					LST1		TLR8
					LTA		RB1CC1
					LTA4H		LOC648470
					LTB		ST3GAL1
					LTBP3		SULT1A4
					LTBP4		TTC32
					LTBR		SCAMP3
					LTK		CHCHD1
					LUC7L		U2AF1L4
					LUM		WDR81
					LXN		CCDC93
					LY6G6C		CEP27
					LY75		COPG2
					LY75-CD302		IRF7
					LY9		HS.546375
					LYAR		NUDT14
					LYPD2		CFDP1
					LYPLAL1		NADSYN1
					LYRM7		LOC100132863
					LYSMD4		STAT5B
					LYVE1		TMEM60
					LZTFL1		HS.143018
					LZTR1		LGTN
					LZTS2		HAUS4
					LZTS3		HIBADH
					MACF1		LOC441743
					MAD1L1		PAPSS1
					MAD2L2		FAM53B
					MADD		PDIA3P
					MAEA		KTELC1
					MAF		LOC644937
					MAFG		PDCL3
					MAGED4		QPCT
					MAGED4B		DPYD
					MAGEE1		POMGNT1
					MAGEF1		LAIR2
					MALT1		GNG10
					MAML2		FIBP
					MAMSTR		LAPTM4A
					MAN1C1		MLKL
					MAN2C1		FOXO3
					MANSC1		SNAPC4
					MAOA		PIH1D1
					MAP10		MRPL15
					MAP1LC3A		SNORA70
					MAP1LC3B		COPS8
					MAP1LC3B2		TAOK3
					MAP2K5		MRPL35
					MAP2K6		PHF20
					MAP3K14		THOC6
					MAP3K2		WDR41
					MAP3K4		PLXNB2
					MAP3K9		PARP14
					MAP4		GPS2
					MAP4K3		LOC646936
					MAP4K4		LOC440348
					MAP7		HS.413397
					MAP7D3		DDX27
					MAP9		STX12
					MAPK14		GBP1
					MAPK6		SPAG7
					MAPKBP1		LRRC47
					MARC1		INO80E
					2025-03-05		TRIP12
					2025-03-07		LOC392285
					2025-03-09		DCK
					MARCKS		ZNF586
					MARCKSL1		COPS7B
					MARS2		YY1AP1
					MAST4		UNC119
					MAT2A		INTS3
					MATN2		MPPE1
					MAX		TAGLN
					MB21D1		CD99L2
					MB21D2		VAV1
[truncated: 2,692 more rows]

## Sheet: Supplementary Table4
ONTOLOGY	ID	Description	GeneRatio	BgRatio	pvalue	p.adjust	qvalue	geneID	Count
BP	GO:0034655	nucleobase-containing compound catabolic process	54/1120	414/28891	6.58106e-15	2.94373e-11	2.01384e-11	Casc3/Dis3l/Edc4/Eif3e/Lrpprc/Mgat1/Ncbp1/Nudt5/Rnaset2b/Slc11a1/Syncrip/Eloc/Tnfrsf1b/Zc3hav1/Zfp36l1/Dkc1/Supv3l1/Cirbp/Carhsp1/Dcp2/Dera/Dnase1l3/Dpyd/E2f1/Entpd6/Exosc4/Exosc5/Exosc6/Exosc7/Fxr1/Galt/Hprt1/Ikbke/Isg20/Nbas/Nt5c2/Nudt15/Pabpc1/Patl1/Pcid2/Pop1/Qki/Rock1/Sarm1/Snd1/Tbrg4/Traf3ip2/Upb1/Upp1/Vegfa/Vim/Wdr82/Zfp36/Zfp36l2	54
BP	GO:0046700	heterocycle catabolic process	56/1120	446/28891	1.08425e-14	2.94373e-11	2.01384e-11	Casc3/Dis3l/Edc4/Eif3e/Hnmt/Lrpprc/Mgat1/Ncbp1/Nfe2l2/Nudt5/Rnaset2b/Slc11a1/Syncrip/Eloc/Tnfrsf1b/Zc3hav1/Zfp36l1/Dkc1/Supv3l1/Cirbp/Carhsp1/Dcp2/Dera/Dnase1l3/Dpyd/E2f1/Entpd6/Exosc4/Exosc5/Exosc6/Exosc7/Fxr1/Galt/Hprt1/Ikbke/Isg20/Nbas/Nt5c2/Nudt15/Pabpc1/Patl1/Pcid2/Pop1/Qki/Rock1/Sarm1/Snd1/Tbrg4/Traf3ip2/Upb1/Upp1/Vegfa/Vim/Wdr82/Zfp36/Zfp36l2	56
BP	GO:0044270	cellular nitrogen compound catabolic process	55/1120	446/28891	4.02295e-14	6.35336e-11	4.34642e-11	Casc3/Dis3l/Edc4/Eif3e/Hnmt/Lrpprc/Mgat1/Ncbp1/Nudt5/Rnaset2b/Slc11a1/Syncrip/Eloc/Tnfrsf1b/Zc3hav1/Zfp36l1/Dkc1/Supv3l1/Cirbp/Carhsp1/Dcp2/Dera/Dnase1l3/Dpyd/E2f1/Entpd6/Exosc4/Exosc5/Exosc6/Exosc7/Fxr1/Galt/Hprt1/Ikbke/Isg20/Nbas/Nt5c2/Nudt15/Pabpc1/Patl1/Pcid2/Pop1/Qki/Rock1/Sarm1/Snd1/Tbrg4/Traf3ip2/Upb1/Upp1/Vegfa/Vim/Wdr82/Zfp36/Zfp36l2	55
BP	GO:1901361	organic cyclic compound catabolic process	58/1120	491/28891	5.30469e-14	6.35336e-11	4.34642e-11	Casc3/Dis3l/Edc4/Eif3e/Hnmt/Lrpprc/Mgat1/Ncbp1/Nfe2l2/Nudt5/Rnaset2b/Slc11a1/Syncrip/Eloc/Tnfrsf1b/Zc3hav1/Zfp36l1/Dkc1/Supv3l1/Cirbp/Carhsp1/Dcp2/Dera/Dnase1l3/Dpyd/E2f1/Entpd6/Exosc4/Exosc5/Exosc6/Exosc7/Fxr1/Galt/Hprt1/Hsd17b11/Ikbke/Isg20/Nbas/Nt5c2/Nudt15/Pabpc1/Patl1/Pcid2/Pop1/Qki/Rock1/Sarm1/Scarb1/Snd1/Tbrg4/Traf3ip2/Upb1/Upp1/Vegfa/Vim/Wdr82/Zfp36/Zfp36l2	58
BP	GO:0002764	immune response-regulating signaling pathway	55/1120	450/28891	5.85024e-14	6.35336e-11	4.34642e-11	Cd14/Fcer1g/Flot1/Gpr108/Grb2/Hspa8/Lat2/Lpxn/Lrch4/Lyn/Nfkbia/Nlrx1/Nod2/Plekha1/Ptpn6/Rftn1/Syk/Tnfaip3/Zc3hav1/Eif2b5/Lax1/Card11/Cd247/Fyn/Nod1/Zap70/Cd300a/Cd3e/Cd40/Cd81/Clec12b/Clec7a/Cyba/Ezr/Lamp2/Lrrc14/Lrrfip2/Malt1/Mef2c/Nagk/Naglu/Nfkbil1/Nfkbiz/Ninj1/Nr1h3/Peli3/Pik3ap1/Plcg1/Ppp2ca/Pycard/Rnf125/Sarm1/Tlr8/Trat1/Ufd1	55
BP	GO:0034248	regulation of amide metabolic process	57/1120	482/28891	8.37873e-14	6.50301e-11	4.4488e-11	Casc3/Eif3e/Gapdh/Lrpprc/Mapk3/Mettl8/Mknk1/Nat10/Ncbp1/Nfe2l2/Nod2/Pdk4/Pld1/S100a9/Sorl1/Sp1/Syncrip/Tcof1/Zfp36l1/Cdk5rap1/Eif2b5/Ncl/Prmt1/Trap1/Cirbp/Dcp2/Dus3l/Eef2k/Eif2ak3/Eif5a2/Exosc5/Exosc7/Fxr1/Habp4/Ifngr1/Ilf3/Jmjd4/Mvk/Pabpc1/Padi6/Paip2/Patl1/Picalm/Prkca/Prkcd/Pstk/Qki/Rock1/Rpl13a/Rpusd4/Rtn1/Samd8/Sphk2/Trim2/Vim/Zfp36/Zfp36l2	57
BP	GO:0002757	immune response-activating signaling pathway	54/1120	440/28891	8.38325e-14	6.50301e-11	4.4488e-11	Cd14/Fcer1g/Flot1/Gpr108/Grb2/Hspa8/Lat2/Lpxn/Lrch4/Lyn/Nfkbia/Nlrx1/Nod2/Plekha1/Ptpn6/Rftn1/Syk/Tnfaip3/Zc3hav1/Eif2b5/Lax1/Card11/Cd247/Fyn/Nod1/Zap70/Cd300a/Cd3e/Cd40/Cd81/Clec7a/Cyba/Ezr/Lamp2/Lrrc14/Lrrfip2/Malt1/Mef2c/Nagk/Naglu/Nfkbil1/Nfkbiz/Ninj1/Nr1h3/Peli3/Pik3ap1/Plcg1/Ppp2ca/Pycard/Rnf125/Sarm1/Tlr8/Trat1/Ufd1	54
BP	GO:0002703	regulation of leukocyte mediated immunity	44/1120	314/28891	1.7293e-13	1.17376e-10	8.02988e-11	Fcer1g/Fcgr2b/Fgr/2410137M14Rik/H2-T24/Klrb1f/Lyn/Nod2/Ptpn6/Rac2/Spi1/Stat5a/Stat5b/Syk/Tnfrsf1b/Tnfsf13/Vav1/Was/Fcer2a/Spn/C3/Cd300a/Cd40/Cd80/Cd81/Cd84/Clec12b/Clec7a/Crtam/Dnase1l3/Exosc6/Cyrib/Fcer1a/Gimap3/Il18/Lta/Mad2l2/Malt1/Mill2/Rasgrp1/Ripk3/Smad7/Sphk2/Vamp8	44
BP	GO:0051090	regulation of DNA-binding transcription factor activity	53/1120	436/28891	2.09831e-13	1.26598e-10	8.66074e-11	Cflar/Clock/Cops5/Fcgr2b/Flot1/Flot2/Hck/Lrrfip1/Mapk3/Nfkbia/Nlrp12/Nod2/Pias2/Psma6/Spi1/Srf/Stat3/Syk/Tnfaip3/Mtpn/Rwdd3/Card11/Id2/Nod1/Cd40/Cd84/Clec7a/Esr2/Fzd2/Hdac4/Id3/Ikbke/Il10/Il18/Lrrc14/Lrrfip2/Mad2l2/Malt1/Mid2/Nfkbil1/Prkci/Psmd10/Pura/Pycard/Ripk3/Rps6ka5/Smad7/Smarca4/Stk3/Stk36/Tax1bp1/Trim32/Trim68	53
BP	GO:0019439	aromatic compound catabolic process	55/1120	467/28891	2.72183e-13	1.47795e-10	1.01109e-10	Casc3/Dis3l/Edc4/Eif3e/Hnmt/Lrpprc/Mgat1/Ncbp1/Nudt5/Rnaset2b/Slc11a1/Syncrip/Eloc/Tnfrsf1b/Zc3hav1/Zfp36l1/Dkc1/Supv3l1/Cirbp/Carhsp1/Dcp2/Dera/Dnase1l3/Dpyd/E2f1/Entpd6/Exosc4/Exosc5/Exosc6/Exosc7/Fxr1/Galt/Hprt1/Ikbke/Isg20/Nbas/Nt5c2/Nudt15/Pabpc1/Patl1/Pcid2/Pop1/Qki/Rock1/Sarm1/Snd1/Tbrg4/Traf3ip2/Upb1/Upp1/Vegfa/Vim/Wdr82/Zfp36/Zfp36l2	55
BP	GO:0022613	ribonucleoprotein complex biogenesis	53/1120	440/28891	3.02676e-13	1.49412e-10	1.02215e-10	Cinp/Clns1a/Coil/Ddx18/Nat10/Ncbp1/Nop10/Pop5/Riok2/Usp4/Dkc1/Gemin4/Grwd1/Las1l/Ncl/Nop2/Nop56/Rrp1/Tsr1/Wdr77/Rsl24d1/Ddx20/Ddx51/Dhx37/Eif2s2/Eif3a/Ercc2/Exosc4/Exosc5/Exosc6/Exosc7/Imp3/Isg20/Lsg1/Nufip1/Nvl/Prpf8/Ptges3/Riok1/Rpl13a/Rpl14/Rpl7a/Rps19/Rps28/Rpusd4/Rrn3/Rrp1b/Rrs1/Slu7/Srpk1/Tdrd6/Trmt2b/Utp3	53
BP	GO:0016072	rRNA metabolic process	38/1120	252/28891	7.81674e-13	3.53707e-10	2.41976e-10	Ddx18/Dis3l/Nat10/Nop10/Pop5/Riok2/Taf1b/Tcof1/Dkc1/Las1l/Ncl/Nop2/Rrp1/Tsr1/Ddx51/Dhx37/Ercc2/Exosc4/Exosc5/Exosc6/Exosc7/Macroh2a2/Imp3/Isg20/Nvl/Polr1a/Polr1b/Riok1/Rpl14/Rpl7a/Rps19/Rps28/Rpusd4/Rrp1b/Rrs1/Smarca4/Trmt2b/Utp3	38
BP	GO:0050727	regulation of inflammatory response	50/1120	411/28891	9.82016e-13	3.82212e-10	2.61476e-10	Clock/Ednrb/Elf4/Ets1/Fcer1g/Fcgr2b/Lyn/Nfkbia/Nlrp12/Nlrx1/Nod2/Psmb4/Ptpn6/S100a9/Sbno2/Stat3/Stat5a/Stat5b/Tnfaip3/Tnfaip8l2/Tnfrsf1a/Tnfrsf1b/Cebpa/Spn/Syt11/C3/Ccr5/Cd81/Dnase1l3/Fcer1a/Fxr1/Gsdmd/Il10/Il18/Letmd1/Lta/Mvk/Nfkbiz/Ninj1/Nr1h3/Pik3ap1/Pmp22/Ppara/Prkca/Ptger4/Pycard/Rps19/Socs3/Vamp8/Zfp36	50
BP	GO:0070661	leukocyte proliferation	51/1120	425/28891	9.85444e-13	3.82212e-10	2.61476e-10	Cnn2/Coro1a/Elf4/Fcgr2b/Impdh1/Junb/Lyn/Mapk3/Ptpn6/Rac2/Slc11a1/Stat5a/Stat5b/Syk/Tcirg1/Tnfrsf1b/St6gal1/Card11/Fyn/Spn/Zap70/Ccnd3/Cd244a/Cd300a/Cd3e/Cd4/Cd40/Cd80/Cd81/Crtam/Efnb1/Gba1/H2-DMb2/Hprt1/Ikzf3/Il10/Il18/Il7/Lst1/Malt1/Mef2c/Ncstn/Nfkbiz/Prkcd/Pura/Pycard/Rasal3/Rasgrp1/Ripk3/Tnfrsf9/Znhit1	51
BP	GO:0002366	leukocyte activation involved in immune response	44/1120	333/28891	1.36526e-12	4.94222e-10	3.38104e-10	Coro1a/Fcer1g/Fgr/Itm2a/Lat2/Lyn/Myo1f/Ptpn6/Rac2/Sbno2/Slc11a1/Spi1/Stat3/Syk/Tnfaip3/Tnfsf13/Xrcc4/Ptgdr/Spn/Cd244a/Cd300a/Cd40/Cd81/Cd84/Clec7a/Dnase1l3/Exosc6/Fcer1a/H2-DMb2/Il10/Il18/Irf8/Itfg2/Lgals8/Mad2l2/Malt1/Nfkbiz/Ptger4/Pycard/Rasgrp1/Smad7/Sphk2/Stx11/Vamp8	44
BP	GO:0002697	regulation of immune effector process	54/1120	473/28891	1.55939e-12	5.29218e-10	3.62046e-10	Fcer1g/Fcgr2b/Fgr/2410137M14Rik/H2-T24/Klrb1f/Lyn/Nlrx1/Nod2/Ptpn6/Rac2/Spi1/Stat5a/Stat5b/Syk/Tnfaip3/Tnfrsf1b/Tnfsf13/Vav1/Was/Fcer2a/Nod1/Spn/C3/Cd244a/Cd300a/Cd40/Cd80/Cd81/Cd84/Clec12b/Clec7a/Crtam/Dnase1l3/Exosc6/Cyrib/Fcer1a/Gimap3/H2-DMb2/Il10/Il18/Lta/Mad2l2/Malt1/Mill2/Nfkbiz/Pycard/Rasgrp1/Ripk3/Rps19/Smad7/Sphk2/Tgfb3/Vamp8	54
BP	GO:0006401	RNA catabolic process	41/1120	297/28891	1.89875e-12	6.06483e-10	4.14903e-10	Casc3/Dis3l/Edc4/Eif3e/Lrpprc/Ncbp1/Rnaset2b/Slc11a1/Syncrip/Eloc/Tnfrsf1b/Zc3hav1/Zfp36l1/Dkc1/Supv3l1/Cirbp/Carhsp1/Dcp2/E2f1/Exosc4/Exosc5/Exosc6/Exosc7/Fxr1/Ikbke/Isg20/Nbas/Pabpc1/Patl1/Pcid2/Pop1/Qki/Rock1/Snd1/Tbrg4/Traf3ip2/Vegfa/Vim/Wdr82/Zfp36/Zfp36l2	41
BP	GO:0002263	cell activation involved in immune response	44/1120	337/28891	2.06402e-12	6.22645e-10	4.2596e-10	Coro1a/Fcer1g/Fgr/Itm2a/Lat2/Lyn/Myo1f/Ptpn6/Rac2/Sbno2/Slc11a1/Spi1/Stat3/Syk/Tnfaip3/Tnfsf13/Xrcc4/Ptgdr/Spn/Cd244a/Cd300a/Cd40/Cd81/Cd84/Clec7a/Dnase1l3/Exosc6/Fcer1a/H2-DMb2/Il10/Il18/Irf8/Itfg2/Lgals8/Mad2l2/Malt1/Nfkbiz/Ptger4/Pycard/Rasgrp1/Smad7/Sphk2/Stx11/Vamp8	44
BP	GO:0002833	positive regulation of response to biotic stimulus	49/1120	413/28891	4.18635e-12	1.13659e-09	7.77559e-10	Cd14/Flot1/Gpr108/Hspa8/Lrch4/Lyn/Nfkbia/Nlrx1/Nod2/Rftn1/Spi1/Stat5a/Stat5b/Syk/Tnfaip3/Vav1/Zc3hav1/Nod1/Cd300a/Cd40/Clec7a/Crtam/Cyba/Gsdme/Emilin2/Gimap3/Hmgb2/Ikbke/Lamp2/Lrrc14/Lrrfip2/Nagk/Naglu/Nfkbil1/Nfkbiz/Ninj1/Nr1h3/Peli3/Pik3ap1/Polr3d/Ppp2ca/Prkca/Pycard/Rasgrp1/Rnf125/Rps19/Sarm1/Tlr8/Ufd1	49
BP	GO:0034470	ncRNA processing	49/1120	413/28891	4.18635e-12	1.13659e-09	7.77559e-10	Ddx18/Mettl8/Nat10/Ncbp1/Nop10/Pop5/Riok2/Stat3/Thumpd1/Trmt5/Tsen34/Wdr6/Cdk5rap1/Dkc1/Elac2/Las1l/Ncl/Nop2/Rrp1/Tsr1/Ddx51/Dgcr8/Dhx37/Dtwd2/Dus3l/Elp3/Ercc2/Exosc4/Exosc5/Exosc6/Exosc7/Imp3/Isg20/Nvl/Pop1/Pus1/Riok1/Rpl14/Rpl7a/Rps19/Rps28/Rpusd4/Rrp1b/Rrs1/Tdrd6/Trmt11/Trmt2b/Tyw1/Utp3	49
BP	GO:0030098	lymphocyte differentiation	54/1120	486/28891	4.53513e-12	1.17266e-09	8.0223e-10	Fcer1g/Hdac9/Itm2a/Prex1/Ptpn6/Spi1/Srf/Stat3/Stat5a/Stat5b/Syk/Tcirg1/Tnfaip3/Vav1/Zfp36l1/Xrcc4/Card11/Id2/Spn/Zap70/Cd3d/Cd3e/Cd3g/Cd4/Crtam/Gba1/Gimap3/H2-DMa/Ikzf3/Il10/Il18/Il2rg/Il7/Irf8/Itfg2/Itpkb/Jmjd6/Kat2a/Lgals8/Malt1/Nfil3/Nfkbiz/Pcid2/Prelid1/Ptger4/Rasgrp1/Ripk3/Smad7/Smarca4/Tnfrsf9/Top2b/Traf3ip2/Wwp1/Zfp36l2	54
BP	GO:0072659	protein localization to plasma membrane	41/1120	315/28891	1.28891e-11	3.18126e-09	2.17634e-09	Camk2g/Ccdc88a/Ehd1/Fcer1g/Flot1/Flot2/Golga7/Gorasp1/Ift20/Rab3d/Rilpl2/Snx27/Sorl1/Sqstm1/Tmbim1/Tnfrsf1a/Gorasp2/Sytl2/Cd81/Clip3/Dchs1/Ezr/Large1/Ldlrap1/Map7/Pacs2/Picalm/Ppp2r5a/Prepl/Prkci/Psmd10/Ptpn9/Rab26/Rab31/Rab7/Rhbdf2/Rock1/Stac3/Tmem150a/Tnik/Vamp8	41
BP	GO:0045089	positive regulation of innate immune response	46/1120	385/28891	1.49389e-11	3.52687e-09	2.41278e-09	Cd14/Flot1/Gpr108/Hspa8/Lrch4/Lyn/Nfkbia/Nlrx1/Nod2/Rftn1/Spi1/Stat5a/Stat5b/Syk/Tnfaip3/Vav1/Zc3hav1/Nod1/Cd300a/Cd40/Clec7a/Crtam/Cyba/Gimap3/Hmgb2/Ikbke/Lamp2/Lrrc14/Lrrfip2/Nagk/Naglu/Nfkbil1/Nfkbiz/Ninj1/Nr1h3/Peli3/Pik3ap1/Polr3d/Ppp2ca/Pycard/Rasgrp1/Rnf125/Rps19/Sarm1/Tlr8/Ufd1	46
BP	GO:0032680	regulation of tumor necrosis factor production	33/1120	216/28891	1.73932e-11	3.81468e-09	2.60967e-09	Cd14/Cybb/Elf4/Fcer1g/Nod2/Ptpn6/Stat3/Syk/Tnfaip3/Tnfrsf1a/Ncl/Ccl4/Nod1/Spn/Syt11/Ccr5/Cd300ld/Cd84/Clec7a/Cyba/Fxr1/Ifngr1/Il10/Il18/Lrrfip2/Nfkbil1/Ptger4/Pycard/Rasgrp1/Sphk2/Tmem106a/Tspo/Zfp36	33
BP	GO:0051235	maintenance of location	45/1120	373/28891	1.79078e-11	3.81468e-09	2.60967e-09	Ccdc88a/Coro1a/Dbn1/Ehd1/Gsn/Lyn/Nfkbia/Nrip1/Plin5/Ptpn6/Sorl1/Stat5a/Stat5b/Txn1/Calm3/Ftl1/Letm1/C3/Calm2/Ccr5/Cd4/Ces1d/Cry1/Cyba/Fth1/Gba1/Ghitm/Gstm7/Hexb/Hspa5/Ibtk/Ikbke/Itpr1/Naglu/Npc2/Nr1h3/Osbpl8/Plcg1/Plin2/Ppara/Psmd10/Rangap1/Scarb1/Tspo/Vps13d	45
BP	GO:0045088	regulation of innate immune response	52/1120	474/28891	1.82655e-11	3.81468e-09	2.60967e-09	Cd14/Fgr/Flot1/Gpr108/Hspa8/Klrb1f/Lrch4/Lyn/Myo1f/Nfe2l2/Nfkbia/Nlrx1/Nod2/Rftn1/Spi1/Stat5a/Stat5b/Syk/Tnfaip3/Vav1/Zc3hav1/Zdhhc18/Nod1/Cd300a/Cd40/Clec12b/Clec7a/Crtam/Cyba/Gimap3/Hmgb2/Ikbke/Lamp2/Lrrc14/Lrrfip2/Nagk/Naglu/Nfkbil1/Nfkbiz/Ninj1/Nr1h3/Peli3/Pik3ap1/Polr3d/Ppp2ca/Pycard/Rasgrp1/Rnf125/Rps19/Sarm1/Tlr8/Ufd1	52
BP	GO:0002274	myeloid leukocyte activation	38/1120	280/28891	2.05541e-11	3.99506e-09	2.73307e-09	Fcer1g/Fgr/Lat2/Lyn/Myo1f/Ptpn6/Rac2/Sbno2/Slc11a1/Spi1/Syk/Fcer2a/Cebpa/Ptgdr/Syt11/Cd244a/Cd300a/Cd84/Dnase1l3/Fcer1a/Gimap3/Ifngr1/Ifngr2/Il10/Il18/Jmjd6/Ltbr/Naglu/Nr1h3/Prkcd/Pycard/Rasgrp1/Sphk2/Stx11/Tmem106a/Traf3ip2/Trpv1/Vamp8	38
BP	GO:0042113	B cell activation	41/1120	320/28891	2.13343e-11	3.99506e-09	2.73307e-09	Fcgr2b/Hdac9/Itm2a/Lat2/Lyn/Nod2/Ptpn6/Spi1/Stat5a/Stat5b/Syk/Tcirg1/Tnfaip3/Tnfsf13/Zfp36l1/Lax1/Txlna/Xrcc4/Card11/Id2/Cd300a/Cd40/Cd81/Exosc6/Ikzf3/Il10/Il2rg/Il7/Irf8/Itfg2/Lgals8/Mad2l2/Malt1/Mef2c/Nfkbiz/Pcid2/Prkcd/Rasgrp1/Top2b/Traf3ip2/Zfp36l2	41
BP	GO:0032943	mononuclear cell proliferation	46/1120	389/28891	2.13364e-11	3.99506e-09	2.73307e-09	Coro1a/Elf4/Fcgr2b/Impdh1/Lyn/Ptpn6/Rac2/Slc11a1/Stat5a/Stat5b/Syk/Tnfrsf1b/St6gal1/Card11/Fyn/Spn/Zap70/Ccnd3/Cd244a/Cd300a/Cd3e/Cd4/Cd40/Cd80/Cd81/Crtam/Efnb1/H2-DMb2/Hprt1/Ikzf3/Il10/Il18/Il7/Lst1/Malt1/Mef2c/Ncstn/Nfkbiz/Prkcd/Pura/Pycard/Rasal3/Rasgrp1/Ripk3/Tnfrsf9/Znhit1	46
BP	GO:1903555	regulation of tumor necrosis factor superfamily cytokine production	33/1120	219/28891	2.54553e-11	4.60741e-09	3.15199e-09	Cd14/Cybb/Elf4/Fcer1g/Nod2/Ptpn6/Stat3/Syk/Tnfaip3/Tnfrsf1a/Ncl/Ccl4/Nod1/Spn/Syt11/Ccr5/Cd300ld/Cd84/Clec7a/Cyba/Fxr1/Ifngr1/Il10/Il18/Lrrfip2/Nfkbil1/Ptger4/Pycard/Rasgrp1/Sphk2/Tmem106a/Tspo/Zfp36	33
BP	GO:0002758	innate immune response-activating signaling pathway	35/1120	244/28891	2.65023e-11	4.64218e-09	3.17578e-09	Cd14/Flot1/Gpr108/Hspa8/Lrch4/Lyn/Nfkbia/Nlrx1/Nod2/Rftn1/Syk/Tnfaip3/Zc3hav1/Nod1/Cd300a/Cd40/Clec7a/Cyba/Lamp2/Lrrc14/Lrrfip2/Nagk/Naglu/Nfkbil1/Nfkbiz/Ninj1/Nr1h3/Peli3/Pik3ap1/Ppp2ca/Pycard/Rnf125/Sarm1/Tlr8/Ufd1	35
BP	GO:0002221	pattern recognition receptor signaling pathway	34/1120	233/28891	3.15076e-11	5.34644e-09	3.65757e-09	Cd14/Flot1/Gpr108/Hspa8/Lrch4/Lyn/Nfkbia/Nlrx1/Nod2/Rftn1/Tnfaip3/Zc3hav1/Nod1/Cd300a/Cd40/Clec7a/Cyba/Lamp2/Lrrc14/Lrrfip2/Nagk/Naglu/Nfkbil1/Nfkbiz/Ninj1/Nr1h3/Peli3/Pik3ap1/Ppp2ca/Pycard/Rnf125/Sarm1/Tlr8/Ufd1	34
BP	GO:0030217	T cell differentiation	42/1120	339/28891	3.60914e-11	5.93868e-09	4.06273e-09	Fcer1g/Prex1/Spi1/Srf/Stat3/Stat5a/Stat5b/Syk/Tcirg1/Vav1/Zfp36l1/Xrcc4/Card11/Spn/Zap70/Cd3d/Cd3e/Cd3g/Cd4/Crtam/Gba1/Gimap3/H2-DMa/Ikzf3/Il18/Il2rg/Il7/Itpkb/Jmjd6/Kat2a/Malt1/Nfkbiz/Prelid1/Ptger4/Rasgrp1/Ripk3/Smad7/Smarca4/Tnfrsf9/Traf3ip2/Wwp1/Zfp36l2	42
BP	GO:0002699	positive regulation of immune effector process	41/1120	326/28891	3.84734e-11	6.14443e-09	4.20349e-09	Fcer1g/Fgr/2410137M14Rik/H2-T24/Lyn/Nod2/Ptpn6/Rac2/Spi1/Stat5a/Stat5b/Syk/Tnfsf13/Vav1/Fcer2a/Nod1/C3/Cd244a/Cd300a/Cd40/Cd81/Cd84/Clec7a/Crtam/Exosc6/Cyrib/Fcer1a/Gimap3/H2-DMb2/Il10/Il18/Lta/Mad2l2/Malt1/Mill2/Nfkbiz/Pycard/Rasgrp1/Rps19/Sphk2/Vamp8	41
BP	GO:0032640	tumor necrosis factor production	33/1120	223/28891	4.18243e-11	6.48873e-09	4.43903e-09	Cd14/Cybb/Elf4/Fcer1g/Nod2/Ptpn6/Stat3/Syk/Tnfaip3/Tnfrsf1a/Ncl/Ccl4/Nod1/Spn/Syt11/Ccr5/Cd300ld/Cd84/Clec7a/Cyba/Fxr1/Ifngr1/Il10/Il18/Lrrfip2/Nfkbil1/Ptger4/Pycard/Rasgrp1/Sphk2/Tmem106a/Tspo/Zfp36	33
BP	GO:0046651	lymphocyte proliferation	45/1120	383/28891	4.37495e-11	6.59888e-09	4.51438e-09	Coro1a/Elf4/Fcgr2b/Impdh1/Lyn/Ptpn6/Rac2/Slc11a1/Stat5a/Stat5b/Syk/Tnfrsf1b/Card11/Fyn/Spn/Zap70/Ccnd3/Cd244a/Cd300a/Cd3e/Cd4/Cd40/Cd80/Cd81/Crtam/Efnb1/H2-DMb2/Hprt1/Ikzf3/Il10/Il18/Il7/Lst1/Malt1/Mef2c/Ncstn/Nfkbiz/Prkcd/Pura/Pycard/Rasal3/Rasgrp1/Ripk3/Tnfrsf9/Znhit1	45
BP	GO:0050900	leukocyte migration	46/1120	398/28891	4.66413e-11	6.84493e-09	4.68271e-09	Cklf/Cnn2/Coro1a/Csf3r/Ednrb/Fcer1g/Fut4/Lyn/Mapk3/Myo1f/Nlrp12/Nod2/Prex1/Rac2/Rin3/S100a9/Spi1/Stat5b/Syk/Vav1/Ccl4/Spn/Ccl28/Cd300a/Cd81/Cd9/Cdc42/Crtam/Gba1/Gpr35/Itga7/Mst1/Mtus1/Ninj1/Podxl2/Prkca/Ptger4/Pycard/Ripk3/Rock1/Rpl13a/Rps19/S1pr1/Tnfsf14/Vegfa/Vegfb	46
BP	GO:0071706	tumor necrosis factor superfamily cytokine production	33/1120	226/28891	6.02035e-11	8.60277e-09	5.88527e-09	Cd14/Cybb/Elf4/Fcer1g/Nod2/Ptpn6/Stat3/Syk/Tnfaip3/Tnfrsf1a/Ncl/Ccl4/Nod1/Spn/Syt11/Ccr5/Cd300ld/Cd84/Clec7a/Cyba/Fxr1/Ifngr1/Il10/Il18/Lrrfip2/Nfkbil1/Ptger4/Pycard/Rasgrp1/Sphk2/Tmem106a/Tspo/Zfp36	33
BP	GO:0045577	regulation of B cell differentiation	14/1120	38/28891	6.47024e-11	9.00857e-09	6.16288e-09	Ptpn6/Spi1/Stat5a/Stat5b/Syk/Zfp36l1/Card11/Id2/Ikzf3/Il10/Il2rg/Il7/Pcid2/Zfp36l2	14
BP	GO:0031333	negative regulation of protein-containing complex assembly	27/1120	157/28891	7.59876e-11	1.03153e-08	7.05684e-09	Flii/Gsn/Hspa8/Lmod1/Sorl1/Ssh1/Ssh3/Ulk1/Mtpn/Syt11/Capg/Capza1b/Cdc42/Clip3/Dact1/Dyrk1a/Evl/Cyrib/Gba1/Jmjd6/Kank3/Lamp2/Prkcd/Ptger4/Rpl13a/Vill/Zfp827	27
BP	GO:0043254	regulation of protein-containing complex assembly	48/1120	437/28891	1.04977e-10	1.39031e-08	9.51127e-09	Coro1a/Dbn1/Dbnl/Flii/Grb2/Gsn/Hck/Hspa8/Lmod1/Prex1/Sorl1/Ssh1/Ssh3/Syk/Ulk1/H3f3b/Mtpn/Tcl1/Syt11/Camsap1/Capg/Capza1b/Cdc42/Clec7a/Clip3/Dact1/Dyrk1a/Evl/Cyrib/Gba1/Ica1/Ikbke/Jmjd6/Kank3/Lamp2/Mpp7/Ncln/Ppp2ca/Prkcd/Ptger4/Pycard/Rpl13a/Sar1a/Tppp3/Vegfa/Vill/Zdhhc1/Zfp827	48
BP	GO:0002822	regulation of adaptive immune response based on somatic recombination of immune receptors built from immunoglobulin superfamily domains	33/1120	236/28891	1.93266e-10	2.49866e-08	1.70937e-08	Fcer1g/Fcgr2b/2410137M14Rik/H2-T24/Nod2/Ptpn6/Slc11a1/Tnfaip3/Tnfrsf1b/Tnfsf13/Was/Fcer2a/Spn/C3/Cd4/Cd40/Cd80/Cd81/Clec7a/Exosc6/Cyrib/Fcer1a/Gimap3/H2-DMa/Il18/Lta/Mad2l2/Malt1/Mef2c/Mill2/Nfkbiz/Ripk3/Smad7	33
BP	GO:0002696	positive regulation of leukocyte activation	47/1120	432/28891	2.2667e-10	2.86237e-08	1.95818e-08	Coro1a/Fcer1g/Fgr/Flot2/Nod2/Spi1/Stat5a/Stat5b/Syk/Tnfsf13/Card11/Cebpa/Spn/Zap70/Cd244a/Cd3e/Cd4/Cd40/Cd5/Cd80/Cd81/Clec7a/Efnb1/Exosc6/Cyrib/Fcer1a/Gimap3/H2-DMa/H2-DMb2/Il10/Il18/Il2rg/Il7/Itpkb/Lgals8/Mad2l2/Malt1/Mef2c/Nfkbiz/Pcid2/Pycard/Rasal3/Rasgrp1/Smarca4/Sphk2/Tnfsf14/Vamp8	47
BP	GO:0006417	regulation of translation	46/1120	418/28891	2.41582e-10	2.98134e-08	2.03958e-08	Casc3/Eif3e/Gapdh/Lrpprc/Mapk3/Mettl8/Mknk1/Nat10/Ncbp1/Pld1/S100a9/Syncrip/Tcof1/Zfp36l1/Cdk5rap1/Eif2b5/Ncl/Prmt1/Trap1/Cirbp/Dcp2/Dus3l/Eef2k/Eif2ak3/Eif5a2/Exosc5/Exosc7/Fxr1/Habp4/Ilf3/Jmjd4/Mvk/Pabpc1/Padi6/Paip2/Patl1/Prkca/Pstk/Qki/Rock1/Rpl13a/Rpusd4/Trim2/Vim/Zfp36/Zfp36l2	46
BP	GO:0002819	regulation of adaptive immune response	34/1120	252/28891	2.7287e-10	3.29264e-08	2.25254e-08	Fcer1g/Fcgr2b/2410137M14Rik/H2-T24/Nod2/Ptpn6/Slc11a1/Tnfaip3/Tnfrsf1b/Tnfsf13/Was/Fcer2a/Spn/C3/Cd4/Cd40/Cd80/Cd81/Clec7a/Exosc6/Cyrib/Fcer1a/Gimap3/H2-DMa/Il18/Lta/Mad2l2/Malt1/Mef2c/Mill2/Nfkbiz/Pycard/Ripk3/Smad7	34
BP	GO:0006364	rRNA processing	31/1120	215/28891	3.14339e-10	3.71056e-08	2.53845e-08	Ddx18/Nat10/Nop10/Pop5/Riok2/Dkc1/Las1l/Ncl/Nop2/Rrp1/Tsr1/Ddx51/Dhx37/Ercc2/Exosc4/Exosc5/Exosc6/Exosc7/Imp3/Isg20/Nvl/Riok1/Rpl14/Rpl7a/Rps19/Rps28/Rpusd4/Rrp1b/Rrs1/Trmt2b/Utp3	31
BP	GO:0002768	immune response-regulating cell surface receptor signaling pathway	37/1120	294/28891	3.37315e-10	3.81635e-08	2.61082e-08	Cd14/Fcer1g/Grb2/Lat2/Lpxn/Lyn/Nfkbia/Nod2/Plekha1/Ptpn6/Rftn1/Syk/Tnfaip3/Eif2b5/Lax1/Card11/Cd247/Fyn/Zap70/Cd300a/Cd3e/Cd40/Cd81/Clec12b/Clec7a/Cyba/Ezr/Lrrfip2/Malt1/Mef2c/Naglu/Nfkbiz/Ninj1/Nr1h3/Pik3ap1/Plcg1/Trat1	37
BP	GO:0002706	regulation of lymphocyte mediated immunity	33/1120	241/28891	3.37357e-10	3.81635e-08	2.61082e-08	Fcer1g/Fcgr2b/2410137M14Rik/H2-T24/Klrb1f/Nod2/Ptpn6/Stat5a/Stat5b/Tnfrsf1b/Tnfsf13/Vav1/Was/Fcer2a/Spn/C3/Cd40/Cd80/Cd81/Clec12b/Crtam/Exosc6/Cyrib/Fcer1a/Gimap3/Il18/Lta/Mad2l2/Malt1/Mill2/Rasgrp1/Ripk3/Smad7	33
BP	GO:0050867	positive regulation of cell activation	48/1120	454/28891	3.86191e-10	4.27962e-08	2.92775e-08	Coro1a/Fcer1g/Fgr/Flot2/Nod2/Rps6ka1/Spi1/Stat5a/Stat5b/Syk/Tnfsf13/Card11/Cebpa/Spn/Zap70/Cd244a/Cd3e/Cd4/Cd40/Cd5/Cd80/Cd81/Clec7a/Efnb1/Exosc6/Cyrib/Fcer1a/Gimap3/H2-DMa/H2-DMb2/Il10/Il18/Il2rg/Il7/Itpkb/Lgals8/Mad2l2/Malt1/Mef2c/Nfkbiz/Pcid2/Pycard/Rasal3/Rasgrp1/Smarca4/Sphk2/Tnfsf14/Vamp8	48
BP	GO:0051091	positive regulation of DNA-binding transcription factor activity	35/1120	269/28891	4.07638e-10	4.42695e-08	3.02854e-08	Cflar/Clock/Cops5/Fcgr2b/Flot1/Flot2/Lrrfip1/Nod2/Psma6/Srf/Stat3/Mtpn/Card11/Nod1/Cd40/Cd84/Clec7a/Esr2/Fzd2/Hdac4/Ikbke/Il10/Il18/Lrrfip2/Malt1/Mid2/Prkci/Pycard/Ripk3/Rps6ka5/Smarca4/Stk3/Stk36/Trim32/Trim68	35
BP	GO:0006790	sulfur compound metabolic process	37/1120	298/28891	4.95374e-10	5.27428e-08	3.60821e-08	Chpf2/Chst11/Dnmt1/Dpep2/Ednrb/Enoph1/Gnmt/Hnmt/Lyrm4/Mical1/Pdk4/Sp1/Stat5a/Stat5b/Tpst1/Chst12/Acsl1/Ces1d/Chst13/Chsy1/Cs/Ethe1/Gamt/Hexb/Hsd17b4/Mpst/Mvd/Mvk/Naglu/Nubpl/Papss1/Pemt/Suclg2/Sult5a1/Thtpa/Tm9sf2/Tpst2	37
BP	GO:0050864	regulation of B cell activation	25/1120	148/28891	5.62421e-10	5.87298e-08	4.01778e-08	Fcgr2b/Lyn/Nod2/Ptpn6/Spi1/Stat5a/Stat5b/Syk/Tnfaip3/Tnfsf13/Zfp36l1/Card11/Id2/Cd300a/Cd40/Cd81/Exosc6/Ikzf3/Il10/Il2rg/Il7/Mad2l2/Mef2c/Pcid2/Zfp36l2	25
BP	GO:0030100	regulation of endocytosis	40/1120	344/28891	7.13343e-10	7.3084e-08	4.99978e-08	Cd14/Cnn2/Fcer1g/Fcgr2b/Fgr/Flot1/Hck/Lpar1/Nod2/Pacsin2/Rin3/Slc11a1/Syk/Syt11/C3/Cd300a/Cdc42/Clec7a/Clip3/Cyba/Eef2k/Il2rg/Ldlrap1/Letmd1/Lrpap1/Nr1h3/Picalm/Pip5k1c/Prkca/Pycard/Rab31/Rock1/Scarb1/Snx3/Synj2bp/Tub/Unc119/Vamp8/Vegfa/Wdr54	40
BP	GO:0062207	regulation of pattern recognition receptor signaling pathway	24/1120	141/28891	1.05532e-09	1.06118e-07	7.25967e-08	Cd14/Flot1/Gpr108/Hspa8/Lrch4/Lyn/Nlrx1/Nod2/Tnfaip3/Zc3hav1/Cd300a/Cyba/Lamp2/Lrrc14/Nagk/Nfkbil1/Ninj1/Nr1h3/Peli3/Pik3ap1/Ppp2ca/Rnf125/Sarm1/Ufd1	24
BP	GO:0032956	regulation of actin cytoskeleton organization	40/1120	351/28891	1.29215e-09	1.27571e-07	8.72728e-08	Ccdc88a/Cfl2/Coro1a/Dbn1/Dbnl/Fgr/Flii/Grb2/Gsn/Hck/Lmod1/Lpar1/Myo1f/Ppm1f/Prex1/Pxn/Ssh1/Ssh3/Was/Mtpn/Gpr65/Capg/Capza1b/Cdc42/Cdk10/Evl/Cyrib/Gpm6b/Ilk/Kank3/Lima1/Mef2c/Mtss1/Prkcd/Ptger4/Pycard/Rock1/S1pr1/Tgfb3/Vill	40
BP	GO:0002218	activation of innate immune response	35/1120	281/28891	1.3324e-09	1.29195e-07	8.83839e-08	Cd14/Flot1/Gpr108/Hspa8/Lrch4/Lyn/Nfkbia/Nlrx1/Nod2/Rftn1/Syk/Tnfaip3/Zc3hav1/Nod1/Cd300a/Cd40/Clec7a/Cyba/Lamp2/Lrrc14/Lrrfip2/Nagk/Naglu/Nfkbil1/Nfkbiz/Ninj1/Nr1h3/Peli3/Pik3ap1/Ppp2ca/Pycard/Rnf125/Sarm1/Tlr8/Ufd1	35
BP	GO:0050863	regulation of T cell activation	44/1120	411/28891	1.40963e-09	1.34286e-07	9.18666e-08	Coro1a/Flot2/Ptpn6/Rac2/Stat5a/Stat5b/Syk/Tnfaip8l2/Tnfrsf1b/Lax1/Card11/Spn/Zap70/Cd244a/Cd300a/Cd3e/Cd4/Cd5/Cd80/Cd81/Crtam/Efnb1/Cyrib/Gimap3/H2-DMa/H2-DMb2/Il18/Il2rg/Il7/Itpkb/Kat2a/Lgals8/Malt1/Nfkbiz/Prelid1/Pycard/Rasal3/Rasgrp1/Ripk3/Smad7/Smarca4/Tnfrsf9/Tnfsf14/Znhit1	44
BP	GO:0051251	positive regulation of lymphocyte activation	41/1120	367/28891	1.4584e-09	1.3489e-07	9.22804e-08	Coro1a/Flot2/Nod2/Spi1/Stat5a/Stat5b/Syk/Tnfsf13/Card11/Spn/Zap70/Cd244a/Cd3e/Cd4/Cd40/Cd5/Cd80/Cd81/Clec7a/Efnb1/Exosc6/Cyrib/Gimap3/H2-DMa/H2-DMb2/Il10/Il18/Il2rg/Il7/Itpkb/Lgals8/Mad2l2/Malt1/Mef2c/Nfkbiz/Pcid2/Pycard/Rasal3/Rasgrp1/Smarca4/Tnfsf14	41
BP	GO:0051258	protein polymerization	35/1120	282/28891	1.46566e-09	1.3489e-07	9.22804e-08	Coro1a/Csnk1d/Dbn1/Dbnl/Flii/Gas7/Grb2/Gsn/Lmod1/Mid1ip1/Msrb2/Prex1/Ssh1/Ssh3/Was/Mtpn/Camsap1/Capg/Capza1b/Ccdc57/Clip3/Dyrk1a/Evl/Cyrib/Fhdc1/Gpx4/Kank3/Map4/Mtss1/Prkcd/Pycard/Tppp3/Trim32/Tubgcp6/Vill	35
BP	GO:0006909	phagocytosis	32/1120	242/28891	1.51522e-09	1.37128e-07	9.38109e-08	Cdc42se1/Cnn2/Coro1a/Coro1c/Fcer1g/Fcgr2b/Fgr/Gsn/Hck/Ncf4/Nod2/Slc11a1/Syk/Vav1/Syt11/C3/Cd300a/Cdc42/Clec7a/Cyba/Il2rg/Irf8/Jmjd6/Letmd1/Nr1h3/Pip5k1c/Pycard/Rab31/Rab7/Scarb1/Snx3/Tub	32
BP	GO:0002449	lymphocyte mediated immunity	49/1120	489/28891	1.56311e-09	1.39142e-07	9.51892e-08	C1rl/Coro1a/Csf3r/Fcer1g/Fcgr2b/2410137M14Rik/H2-T24/Klrb1f/Nod2/Ptpn6/Rftn1/Slc11a1/Stat5a/Stat5b/Tcirg1/Tnfrsf1b/Tnfsf13/Vav1/Was/Xrcc4/Fcer2a/Spn/C1qb/C3/Cd40/Cd80/Cd81/Clec12b/Crtam/Exosc6/Cyrib/Fcer1a/Gba1/Gimap3/H2-DMa/Hprt1/Il18/Lta/Mad2l2/Malt1/Mill2/Nfkbiz/Prkcd/Rasgrp1/Ripk3/Rnf19b/Smad7/Stx11/Traf3ip2	49
BP	GO:0002429	immune response-activating cell surface receptor signaling pathway	35/1120	284/28891	1.77086e-09	1.55093e-07	1.06101e-07	Cd14/Fcer1g/Grb2/Lat2/Lpxn/Lyn/Nfkbia/Nod2/Plekha1/Ptpn6/Rftn1/Syk/Tnfaip3/Eif2b5/Lax1/Card11/Cd247/Fyn/Zap70/Cd300a/Cd3e/Cd81/Clec7a/Cyba/Ezr/Lrrfip2/Malt1/Mef2c/Naglu/Nfkbiz/Ninj1/Nr1h3/Pik3ap1/Plcg1/Trat1	35
BP	GO:1990778	protein localization to cell periphery	43/1120	400/28891	1.90821e-09	1.64469e-07	1.12516e-07	Camk2g/Ccdc88a/Ehd1/Fcer1g/Flot1/Flot2/Gnai1/Golga7/Gorasp1/Ift20/Rab3d/Rilpl2/Snx27/Sorl1/Sqstm1/Tmbim1/Tnfrsf1a/Gorasp2/Sytl2/Cd81/Clip3/Dchs1/Ezr/Large1/Ldlrap1/Map7/Pacs2/Picalm/Ppp2r5a/Prepl/Prkci/Psmd10/Ptpn9/Rab26/Rab31/Rab7/Rhbdf2/Rock1/Stac3/Tmem150a/Tnik/Tub/Vamp8	43
BP	GO:0007249	canonical NF-kappaB signal transduction	33/1120	258/28891	1.992e-09	1.69008e-07	1.15621e-07	Ednrb/Gapdh/Nfkbia/Nlrp12/Nlrx1/Nod2/Sqstm1/Tnfaip3/Trim39/Usp10/Zc3hav1/Zmynd11/Card11/Fyn/Nod1/Cd4/Cd40/Clec7a/Ltb/Ltbr/Malt1/Mid2/Nfkbil1/Pycard/Ripk3/Rock1/S100a4/Sphk2/Tlr8/Tmem106a/Traf3ip2/Trim32/Trim68	33
BP	GO:0048872	homeostasis of number of cells	43/1120	401/28891	2.05926e-09	1.72027e-07	1.17686e-07	Cflar/Coro1a/Ets1/Fcer1g/Fcgr2b/Lyn/Nod2/Sp1/Spi1/Srf/Stat3/Stat5a/Stat5b/Tcirg1/Tnfaip3/Zfp36l1/Prmt1/Card11/Id2/Ercc2/Gba1/Gimap3/Hif1a/Hmgb2/Il18/Il7/Itpkb/Jmjd6/Maea/Map7/Mef2c/Ncstn/Nfkbiz/Ppp2ca/Ripk3/Rps19/Rrn3/Smarca4/Traf3ip2/Vegfa/Zfp36/Zfp251/Znhit1	43
BP	GO:0007159	leukocyte cell-cell adhesion	46/1120	447/28891	2.13277e-09	1.75468e-07	1.2004e-07	Coro1a/Ets1/Flot2/Fut4/Itga5/Ptpn6/Rac2/S100a9/Stat5a/Stat5b/Syk/Tnfaip8l2/Lax1/Card11/Spn/Zap70/Ccl28/Cd244a/Cd300a/Cd3e/Cd4/Cd5/Cd80/Cd81/Crtam/Efnb1/Cyrib/Gimap3/H2-DMa/H2-DMb2/Il18/Il2rg/Il7/Itpkb/Lgals8/Malt1/Nfkbiz/Podxl2/Ppara/Pycard/Rasal3/Rasgrp1/Rock1/Smad7/Smarca4/Tnfsf14	46
BP	GO:1901652	response to peptide	47/1120	464/28891	2.3811e-09	1.92976e-07	1.32017e-07	Ednrb/Fcgr2b/Grb2/Hdac9/Mapk3/Nfe2l2/Nfkbia/Nod2/Nucks1/Pdk4/Pld1/Pxn/Retn/Sorl1/Sp1/Stat3/Stat5a/Stat5b/Tnfaip3/Zfp36l1/Eif2b5/Ncl/Fyn/Nod1/Ccnd3/Cry1/Ctsd/Gatm/Grb10/Il18/Leprot/Nagk/Nr3c2/Osbpl8/Ppara/Prkca/Prkcd/Prkci/Rab31/Rangap1/Rock1/Snx6/Socs3/Stxbp3/Syap1/Vim/Zbed3	47
BP	GO:0030099	myeloid cell differentiation	48/1120	480/28891	2.45309e-09	1.95887e-07	1.34009e-07	Cflar/Csf3r/Ets1/Evi2b/Fcer1g/Glo1/Junb/Lilra6/Lyn/Nfkbia/Ptpn6/Sbno2/Sp1/Spi1/Srf/Stat3/Stat5a/Stat5b/Tcirg1/Thoc5/Zfp36l1/Prmt1/Cebpa/Id2/Cd4/Cd81/Ercc2/Gba1/Gimap3/Gpr137/Hif1a/Hmgb2/Irf8/Itpkb/Jmjd6/Large1/Ltbr/Maea/Mef2c/Naglu/Ninj1/Prkca/Rabgap1l/Rps19/Smarca4/Vegfa/Zfp36/Mir223	48
BP	GO:1903706	regulation of hemopoiesis	46/1120	452/28891	3.03529e-09	2.38864e-07	1.6341e-07	Csf3r/Ets1/Evi2b/Lilra6/Lyn/Nfkbia/Ptpn6/Spi1/Stat3/Stat5a/Stat5b/Syk/Thoc5/Zfp36l1/Prmt1/Card11/Cebpa/Id2/Zap70/Cd4/Crtam/Gimap3/Gpr137/Hif1a/H2-DMa/Hmgb2/Ikzf3/Il10/Il18/Il2rg/Il7/Itpkb/Kat2a/Malt1/Mef2c/Nfkbiz/Ninj1/Pcid2/Prelid1/Prkca/Rasgrp1/Smad7/Smarca4/Zfp36/Zfp36l2/Mir223	46
BP	GO:0006402	mRNA catabolic process	32/1120	249/28891	3.09904e-09	2.38897e-07	1.63432e-07	Casc3/Edc4/Eif3e/Ncbp1/Slc11a1/Syncrip/Zc3hav1/Zfp36l1/Supv3l1/Cirbp/Carhsp1/Dcp2/E2f1/Exosc4/Exosc5/Exosc6/Exosc7/Fxr1/Ikbke/Nbas/Pabpc1/Patl1/Pcid2/Qki/Rock1/Snd1/Tbrg4/Traf3ip2/Vegfa/Vim/Zfp36/Zfp36l2	32
BP	GO:2001233	regulation of apoptotic signaling pathway	45/1120	437/28891	3.12369e-09	2.38897e-07	1.63432e-07	Cdkn2d/Cflar/Dedd2/Eno1b/Fcgr2b/Nfe2l2/Ppif/Pttg1ip/S100a9/Tmbim1/Tnfaip3/Trim39/Zmynd11/Trap1/Fyn/Ctnna1/Gsdme/Eif2ak3/Ghitm/Gnai3/Herpud1/Hif1a/Hmgb2/Il10/Il7/Ivns1abp/Ltb/Ltbr/Mcl1/Pdcd7/Peli3/Pmp22/Prelid1/Prkcd/Psmd10/Pycard/Ripk3/Rrn3/Stk3/Tmem14a/Tnfrsf22/Trim32/Txndc12/Vegfa/Wwox	45
BP	GO:0033077	T cell differentiation in thymus	20/1120	105/28891	3.42822e-09	2.58545e-07	1.76874e-07	Srf/Stat5a/Stat5b/Zfp36l1/Xrcc4/Card11/Spn/Zap70/Cd3d/Cd3e/Cd3g/Gba1/H2-DMa/Il2rg/Itpkb/Jmjd6/Rasgrp1/Ripk3/Tnfrsf9/Zfp36l2	20
BP	GO:0007015	actin filament organization	47/1120	471/28891	3.84824e-09	2.86246e-07	1.95824e-07	Cap1/Ccdc88a/Cfl2/Cnn2/Coro1a/Coro1c/Dbn1/Dbnl/Flii/Gas7/Grb2/Gsn/Lmod1/Lpar1/Mical1/Msrb2/Myo1f/Ppm1f/Prex1/Pxn/Rac2/Srf/Ssh1/Ssh3/Was/Mtpn/Gpr65/Capg/Capza1b/Cdc42/Evl/Ezr/Cyrib/Fhdc1/Kank3/Lima1/Mad2l2/Marcksl1/Mtss1/Prkcd/Prkci/Ptger4/Pycard/S1pr1/Tgfb3/Vill/Zbed3	47
BP	GO:0042254	ribosome biogenesis	37/1120	322/28891	4.26904e-09	3.13255e-07	2.14302e-07	Cinp/Ddx18/Nat10/Nop10/Pop5/Riok2/Dkc1/Grwd1/Las1l/Ncl/Nop2/Nop56/Rrp1/Tsr1/Rsl24d1/Ddx51/Dhx37/Ercc2/Exosc4/Exosc5/Exosc6/Exosc7/Imp3/Isg20/Lsg1/Nvl/Riok1/Rpl14/Rpl7a/Rps19/Rps28/Rpusd4/Rrn3/Rrp1b/Rrs1/Trmt2b/Utp3	37
BP	GO:0097529	myeloid leukocyte migration	32/1120	253/28891	4.60388e-09	3.33321e-07	2.28029e-07	Cklf/Cnn2/Csf3r/Ednrb/Fcer1g/Fut4/Lyn/Mapk3/Myo1f/Nod2/Prex1/Rac2/Rin3/S100a9/Spi1/Stat5b/Syk/Vav1/Ccl4/Cd300a/Cd81/Cd9/Gpr35/Mst1/Mtus1/Ninj1/Prkca/Ptger4/Rpl13a/Rps19/Vegfa/Vegfb	32
BP	GO:0070663	regulation of leukocyte proliferation	36/1120	313/28891	6.72232e-09	4.80292e-07	3.28574e-07	Cnn2/Coro1a/Fcgr2b/Lyn/Mapk3/Ptpn6/Rac2/Stat5a/Stat5b/Syk/Tnfrsf1b/St6gal1/Card11/Spn/Zap70/Cd244a/Cd300a/Cd3e/Cd4/Cd40/Cd80/Cd81/Crtam/Efnb1/H2-DMb2/Ikzf3/Il10/Il18/Il7/Lst1/Mef2c/Pycard/Rasal3/Ripk3/Tnfrsf9/Znhit1	36
BP	GO:0010639	negative regulation of organelle organization	41/1120	387/28891	6.9079e-09	4.87141e-07	3.3326e-07	Coro1a/Dbn1/Flii/Gsn/Lmod1/Lpar1/Mid1ip1/Nat10/Ppif/Ssh1/Ssh3/Usp10/Was/H3f3b/Mtpn/Xrcc4/Camsap1/Capg/Capza1b/Cdk10/Ckap2/Clip3/Dcp2/Dyrk1a/Evl/Cyrib/Ghitm/Kank3/Kat2a/Klhl22/Lima1/Map4/Pcid2/Prelid1/Prkcd/Psmd10/S1pr1/Tmem14a/Tspo/Vill/Zfy2	41
BP	GO:0051092	positive regulation of NF-kappaB transcription factor activity	24/1120	156/28891	8.47274e-09	5.89833e-07	4.03513e-07	Cflar/Clock/Flot1/Flot2/Lrrfip1/Nod2/Psma6/Stat3/Mtpn/Card11/Nod1/Cd40/Cd84/Clec7a/Il18/Lrrfip2/Malt1/Mid2/Prkci/Pycard/Ripk3/Rps6ka5/Trim32/Trim68	24
BP	GO:0033033	negative regulation of myeloid cell apoptotic process	10/1120	24/28891	8.79883e-09	6.0478e-07	4.13738e-07	Fcer1g/Fcgr2b/Nod2/Stat5a/Stat5b/St6gal1/Ccr5/Il18/Itpkb/Maea	10
BP	GO:0006399	tRNA metabolic process	26/1120	181/28891	9.01619e-09	6.11974e-07	4.18659e-07	Mettl8/Nat10/Pop5/Thumpd1/Trmt5/Tsen34/Wdr6/Cdk5rap1/Elac2/Farsb/Cars2/Dtwd2/Dus3l/Elp3/Exosc7/Lars2/Polr3d/Polr3e/Pop1/Pus1/Rpusd4/Trmt11/Trmt2b/Tyw1/Yars1/Yars2	26
BP	GO:0032944	regulation of mononuclear cell proliferation	34/1120	290/28891	1.08292e-08	7.25959e-07	4.96638e-07	Coro1a/Fcgr2b/Lyn/Ptpn6/Rac2/Stat5a/Stat5b/Syk/Tnfrsf1b/St6gal1/Card11/Spn/Zap70/Cd244a/Cd300a/Cd3e/Cd4/Cd40/Cd80/Cd81/Crtam/Efnb1/H2-DMb2/Ikzf3/Il10/Il18/Il7/Lst1/Mef2c/Pycard/Rasal3/Ripk3/Tnfrsf9/Znhit1	34
BP	GO:0009895	negative regulation of catabolic process	38/1120	349/28891	1.16811e-08	7.73519e-07	5.29175e-07	Hsp90ab1/Lrpprc/Plin5/Slc11a1/Sorl1/Stat3/Syncrip/Timp2/Tnfaip3/Trim39/Wdr6/Dkc1/Cirbp/Fyn/E2f1/Gimap3/Gipc1/Hdac4/Ikbke/Il10/Klhl22/Lrig2/Mad2l2/Mcl1/Mgat3/Mycbp2/Nbas/Ppara/Ppp2ca/Qki/Rybp/Snx3/Timp1/Traf3ip2/Tspo/Ubqln4/Vegfa/Zfp36	38
BP	GO:0008154	actin polymerization or depolymerization	27/1120	197/28891	1.3125e-08	8.58662e-07	5.87422e-07	Cfl2/Coro1a/Dbn1/Dbnl/Flii/Gas7/Grb2/Gsn/Lmod1/Mical1/Msrb2/Prex1/Ssh1/Ssh3/Was/Mtpn/Capg/Capza1b/Evl/Cyrib/Fhdc1/Kank3/Lima1/Mtss1/Prkcd/Pycard/Vill	27
BP	GO:0018212	peptidyl-tyrosine modification	36/1120	324/28891	1.66717e-08	1.0777e-06	7.37271e-07	Fgr/Hck/Itga5/Lyn/Mapk3/Nod2/Ptpn6/Pxn/Stat5a/Syk/Tnfrsf1a/Tpst1/Ncl/Fyn/Zap70/Cd300a/Cd3e/Cd4/Cd40/Cd80/Clec7a/Clk3/Dyrk1a/Fcer1a/Ifnar1/Il18/Il24/Il7/Prkca/Prkcd/Ptger4/Socs3/Tpst2/Unc119/Vegfa/Vegfb	36
BP	GO:0022409	positive regulation of cell-cell adhesion	38/1120	354/28891	1.71698e-08	1.09685e-06	7.50367e-07	Coro1a/Ets1/Flot1/Flot2/Fut4/Stat5a/Stat5b/Syk/Card11/Spn/Zap70/Ccr5/Cd244a/Cd3e/Cd4/Cd5/Cd80/Cd81/Efnb1/Emilin2/Cyrib/Gimap3/H2-DMa/H2-DMb2/Il18/Il2rg/Il7/Itpkb/Kifap3/Lgals8/Malt1/Nfkbiz/Pycard/Rasal3/Rasgrp1/Smad7/Smarca4/Tnfsf14	38
BP	GO:0032970	regulation of actin filament-based process	41/1120	402/28891	2.04559e-08	1.28901e-06	8.8183e-07	Ccdc88a/Cfl2/Cnn2/Coro1a/Dbn1/Dbnl/Fgr/Flii/Grb2/Gsn/Hck/Lmod1/Lpar1/Myo1f/Ppm1f/Prex1/Pxn/Ssh1/Ssh3/Was/Mtpn/Gpr65/Capg/Capza1b/Cdc42/Cdk10/Evl/Cyrib/Gpm6b/Ilk/Kank3/Lima1/Mef2c/Mtss1/Prkcd/Ptger4/Pycard/Rock1/S1pr1/Tgfb3/Vill	41
BP	GO:0008380	RNA splicing	44/1120	449/28891	2.06527e-08	1.28901e-06	8.8183e-07	Casc3/Clns1a/Coil/Hspa8/Ncbp1/Syncrip/Thoc5/Tsen34/Usp4/Zmat5/Gemin4/Ncl/Prmt1/Wdr77/Cirbp/Srrm2/Clk3/Ddx20/Dyrk1a/Eftud2/Fxr1/Habp4/Hnrnph1/Hnrnph2/Ivns1abp/Jmjd6/Kat2a/Lsm10/Pabpc1/Ppie/Prpf40b/Prpf8/Pus1/Qki/Rbm12b1/Rpusd4/Rrp1b/Slu7/Srpk1/Taf12/Tdrd6/U2af1l4/Ubl5/Wtap	44
BP	GO:0009615	response to virus	40/1120	389/28891	2.42242e-08	1.49474e-06	1.02257e-06	Hspa8/Ifitm1/Itgax/Ncbp1/Nlrx1/Tnfaip3/Zc3hav1/Zmynd11/Ncr1/Spn/Cd40/Gsdme/Exosc4/Exosc5/Hif1a/Ifnar1/Ifngr1/Ifngr2/Ikbke/Ilf3/Isg20/Ivns1abp/Lamp2/Lgals8/Mid2/Mlkl/Nt5c2/Polr3d/Polr3e/Pycard/Ripk3/Rnf125/Rrp1b/Tlr8/Traf3ip2/Trim32/Trim44/Ufd1/Vamp8/Zdhhc1	40
BP	GO:0010506	regulation of autophagy	34/1120	300/28891	2.53595e-08	1.54721e-06	1.05847e-06	Mapk3/Nod2/Sqstm1/Stat3/Tnfaip3/Tom1/Ulk1/Usp10/Wdr6/Xpa/Nod1/Snx7/Calcoco2/Ccny/Depdc5/Dram1/Gnai3/Gpr137/Gpsm1/Hif1a/Il10/Klhl22/Mcl1/Mid2/Pycard/Rock1/Trp53inp1/Tpcn1/Trim32/Trim68/Tspo/Ubqln4/Vps13d/Wdr41	34
BP	GO:0050670	regulation of lymphocyte proliferation	33/1120	286/28891	2.62308e-08	1.58259e-06	1.08267e-06	Coro1a/Fcgr2b/Lyn/Ptpn6/Rac2/Stat5a/Stat5b/Syk/Tnfrsf1b/Card11/Spn/Zap70/Cd244a/Cd300a/Cd3e/Cd4/Cd40/Cd80/Cd81/Crtam/Efnb1/H2-DMb2/Ikzf3/Il10/Il18/Il7/Lst1/Mef2c/Pycard/Rasal3/Ripk3/Tnfrsf9/Znhit1	33
BP	GO:0032609	type II interferon production	22/1120	141/28891	2.69769e-08	1.60972e-06	1.10123e-06	Cd14/Nod2/Slc11a1/Tcirg1/Spn/Cd244a/Cd3e/Clec7a/Crtam/Cyrib/Gimap3/Ifnar1/Il10/Il18/Irf8/Lta/Nfkbiz/Pycard/Rasgrp1/Ripk3/Rnf19b/Tlr8	22
BP	GO:1902904	negative regulation of supramolecular fiber organization	25/1120	178/28891	2.73921e-08	1.61673e-06	1.10603e-06	Coro1a/Dbn1/Flii/Gsn/Hspa8/Lmod1/Mid1ip1/Ssh1/Ssh3/Was/Mtpn/Vbp1/Camsap1/Capg/Capza1b/Ckap2/Clip3/Dyrk1a/Evl/Cyrib/Kank3/Lima1/Prkcd/S1pr1/Vill	25
BP	GO:1903037	regulation of leukocyte cell-cell adhesion	41/1120	407/28891	2.89572e-08	1.69073e-06	1.15665e-06	Coro1a/Ets1/Flot2/Fut4/Ptpn6/Stat5a/Stat5b/Syk/Tnfaip8l2/Lax1/Card11/Spn/Zap70/Ccl28/Cd244a/Cd300a/Cd3e/Cd4/Cd5/Cd80/Cd81/Crtam/Efnb1/Cyrib/Gimap3/H2-DMa/H2-DMb2/Il18/Il2rg/Il7/Itpkb/Lgals8/Malt1/Nfkbiz/Ppara/Pycard/Rasal3/Rasgrp1/Smad7/Smarca4/Tnfsf14	41
BP	GO:0002275	myeloid cell activation involved in immune response	20/1120	119/28891	3.18988e-08	1.83612e-06	1.25611e-06	Fcer1g/Fgr/Lat2/Lyn/Myo1f/Ptpn6/Rac2/Sbno2/Spi1/Syk/Ptgdr/Cd300a/Cd84/Dnase1l3/Fcer1a/Pycard/Rasgrp1/Sphk2/Stx11/Vamp8	20
BP	GO:1902903	regulation of supramolecular fiber organization	40/1120	393/28891	3.21236e-08	1.83612e-06	1.25611e-06	Ccdc88a/Cfl2/Coro1a/Dbn1/Dbnl/Flii/Grb2/Gsn/Hspa8/Lmod1/Lpar1/Mid1ip1/Ppm1f/Prex1/Pxn/Ssh1/Ssh3/Was/Mtpn/Gpr65/Vbp1/Camsap1/Capg/Capza1b/Cdc42/Ckap2/Clip3/Dyrk1a/Evl/Cyrib/Kank3/Lima1/Mef2c/Mtss1/Prkcd/Ptger4/Pycard/S1pr1/Tgfb3/Vill	40
BP	GO:0031400	negative regulation of protein modification process	45/1120	473/28891	3.46358e-08	1.95121e-06	1.33485e-06	Coro1c/Ctdsp1/Hdac8/Lyn/Mical1/Mllt1/Nlrp12/Nnt/Ppm1f/Ptpn6/Sorl1/Spag9/Sqstm1/Tnfaip3/Usp4/Cdk5rap1/Lax1/Fyn/Cd300a/Cry1/Dbndd2/Dusp16/Dusp6/Eng/Gba1/Gfra2/Gpd1l/Ibtk/Il18/Ilk/Ivns1abp/Lats2/Mad2l2/Peli3/Prkca/Prkcd/Pycard/Rock1/Smad7/Snta1/Socs3/Taf7/Trim44/Tspo/Zbed3	45
BP	GO:0032760	positive regulation of tumor necrosis factor production	22/1120	143/28891	3.50487e-08	1.95121e-06	1.33485e-06	Cd14/Cybb/Fcer1g/Nod2/Stat3/Syk/Tnfrsf1a/Ncl/Ccl4/Nod1/Spn/Ccr5/Cd84/Clec7a/Cyba/Ifngr1/Il18/Lrrfip2/Pycard/Rasgrp1/Sphk2/Tmem106a	22
BP	GO:1903311	regulation of mRNA metabolic process	34/1120	304/28891	3.52152e-08	1.95121e-06	1.33485e-06	Casc3/Clns1a/Hspa8/Ncbp1/Slc11a1/Syncrip/Zc3hav1/Zfp36l1/Ncl/Wdr77/Cirbp/Carhsp1/Dcp2/Dyrk1a/E2f1/Exosc5/Exosc7/Fxr1/Ikbke/Jmjd6/Nbas/Pabpc1/Patl1/Pcid2/Qki/Rock1/Srpk1/Tbrg4/Traf3ip2/Vegfa/Vim/Wtap/Zfp36/Zfp36l2	34
BP	GO:0031331	positive regulation of cellular catabolic process	37/1120	349/28891	3.65629e-08	2.00542e-06	1.37193e-06	Mapk3/Nnt/Nod2/Plin5/Sqstm1/Syncrip/Tnfrsf1b/Tom1/Ulk1/Zc3hav1/Zfp36l1/Supv3l1/Nod1/Snx7/Calcoco2/Ccny/Dcp2/Depdc5/Exosc5/Exosc7/Fxr1/Gnai3/Gpsm1/Hif1a/Mid2/Pabpc1/Patl1/Ppp2ca/Prkcd/Rock1/Trp53inp1/Tpcn1/Trim32/Trim68/Vps13d/Zfp36/Zfp36l2	37
BP	GO:0002460	adaptive immune response based on somatic recombination of immune receptors built from immunoglobulin superfamily domains	46/1120	491/28891	3.88221e-08	2.10804e-06	1.44214e-06	C1rl/Csf3r/Fcer1g/Fcgr2b/2410137M14Rik/H2-T24/Nod2/Ptpn6/Rftn1/Slc11a1/Stat3/Tcirg1/Tnfaip3/Tnfrsf1b/Tnfsf13/Was/Xrcc4/Fcer2a/Spn/C1qb/C3/Cd4/Cd40/Cd80/Cd81/Clec7a/Exosc6/Cyrib/Fcer1a/Gba1/Gimap3/H2-DMa/Hprt1/Il18/Lta/Mad2l2/Malt1/Mef2c/Mill2/Nfkbiz/Prkcd/Ripk3/Smad7/Stx11/Traf3ip2/Vegfa	46
BP	GO:0030183	B cell differentiation	25/1120	182/28891	4.28999e-08	2.28379e-06	1.56237e-06	Hdac9/Itm2a/Ptpn6/Spi1/Stat5a/Stat5b/Syk/Tcirg1/Tnfaip3/Zfp36l1/Card11/Id2/Ikzf3/Il10/Il2rg/Il7/Irf8/Itfg2/Lgals8/Malt1/Nfkbiz/Pcid2/Top2b/Traf3ip2/Zfp36l2	25
BP	GO:0032635	interleukin-6 production	25/1120	182/28891	4.28999e-08	2.28379e-06	1.56237e-06	Elf4/Fcer1g/Nlrp12/Nlrx1/Nod2/Ptpn6/Stat3/Syk/Tnfaip3/Tnfrsf1a/Ncl/Nod1/Syt11/Ccr5/Cd300ld/Cd84/Clec7a/Cyba/Gba1/Il10/Il18/Pycard/Sphk2/Tlr8/Tmem106a	25
BP	GO:1903557	positive regulation of tumor necrosis factor superfamily cytokine production	22/1120	145/28891	4.53068e-08	2.3885e-06	1.63401e-06	Cd14/Cybb/Fcer1g/Nod2/Stat3/Syk/Tnfrsf1a/Ncl/Ccl4/Nod1/Spn/Ccr5/Cd84/Clec7a/Cyba/Ifngr1/Il18/Lrrfip2/Pycard/Rasgrp1/Sphk2/Tmem106a	22
BP	GO:0030041	actin filament polymerization	24/1120	170/28891	4.67198e-08	2.43931e-06	1.66877e-06	Coro1a/Dbn1/Dbnl/Flii/Gas7/Grb2/Gsn/Lmod1/Msrb2/Prex1/Ssh1/Ssh3/Was/Mtpn/Capg/Capza1b/Evl/Cyrib/Fhdc1/Kank3/Mtss1/Prkcd/Pycard/Vill	24
BP	GO:0022411	cellular component disassembly	44/1120	462/28891	4.76033e-08	2.46177e-06	1.68413e-06	Cfl2/Dedd2/Ets1/Flii/Flot1/Gsn/Hspa8/Lmod1/Mical1/Mid1ip1/Nod2/Sqstm1/Tom1/Ulk1/Grwd1/Mtpn/Snx7/C1qb/C3/Calcoco2/Camsap1/Capg/Capza1b/Ckap2/Dnase1l3/Eef2k/Eif5a2/Eng/Evl/Gba1/Hif1a/Jmjd4/Lamp2/Lima1/Map4/Plin2/Smarca4/Stmn3/Tgfb3/Tspo/Ubqln4/Vamp8/Vill/Vps13d	44
BP	GO:0034250	positive regulation of amide metabolic process	24/1120	171/28891	5.2379e-08	2.68319e-06	1.83561e-06	Eif3e/Mapk3/Mettl8/Nat10/Nfe2l2/Nod2/Pld1/Sp1/Syncrip/Cdk5rap1/Eif2b5/Prmt1/Cirbp/Eif2ak3/Eif5a2/Fxr1/Habp4/Ifngr1/Jmjd4/Picalm/Prkcd/Rpusd4/Sphk2/Vim	24
BP	GO:0110053	regulation of actin filament organization	32/1120	280/28891	5.3237e-08	2.70165e-06	1.84824e-06	Ccdc88a/Cfl2/Coro1a/Dbn1/Dbnl/Flii/Grb2/Gsn/Lmod1/Lpar1/Ppm1f/Prex1/Pxn/Ssh1/Ssh3/Was/Mtpn/Gpr65/Capg/Capza1b/Cdc42/Evl/Cyrib/Kank3/Lima1/Mtss1/Prkcd/Ptger4/Pycard/S1pr1/Tgfb3/Vill	32
BP	GO:0050728	negative regulation of inflammatory response	24/1120	172/28891	5.86681e-08	2.9497e-06	2.01793e-06	Elf4/Ets1/Fcgr2b/Nlrp12/Nlrx1/Nod2/Psmb4/Ptpn6/Stat3/Tnfaip3/Tnfaip8l2/Tnfrsf1a/Tnfrsf1b/Spn/Syt11/Fxr1/Il10/Mvk/Nr1h3/Ppara/Ptger4/Rps19/Socs3/Zfp36	24
BP	GO:2001234	negative regulation of apoptotic signaling pathway	30/1120	253/28891	6.05768e-08	3.00042e-06	2.05263e-06	Cdkn2d/Cflar/Eno1b/Nfe2l2/Ppif/Pttg1ip/Tmbim1/Tnfaip3/Zmynd11/Trap1/Fyn/Ctnna1/Ghitm/Gnai3/Herpud1/Hif1a/Hmgb2/Il10/Il7/Ivns1abp/Mcl1/Peli3/Prelid1/Psmd10/Rrn3/Tmem14a/Tnfrsf22/Trim32/Txndc12/Vegfa	30
BP	GO:0019915	lipid storage	18/1120	101/28891	6.07821e-08	3.00042e-06	2.05263e-06	Ehd1/Nfkbia/Nrip1/Plin5/Stat5a/Stat5b/C3/Ces1d/Cry1/Gba1/Hexb/Ikbke/Npc2/Nr1h3/Osbpl8/Plin2/Ppara/Scarb1	18
BP	GO:0032675	regulation of interleukin-6 production	24/1120	173/28891	6.56509e-08	3.21157e-06	2.19708e-06	Elf4/Fcer1g/Nlrp12/Nlrx1/Nod2/Ptpn6/Stat3/Syk/Tnfaip3/Tnfrsf1a/Ncl/Nod1/Syt11/Ccr5/Cd300ld/Cd84/Clec7a/Cyba/Gba1/Il10/Pycard/Sphk2/Tlr8/Tmem106a	24
BP	GO:0061013	regulation of mRNA catabolic process	25/1120	186/28891	6.62606e-08	3.21246e-06	2.19768e-06	Casc3/Slc11a1/Syncrip/Zc3hav1/Zfp36l1/Cirbp/Carhsp1/Dcp2/E2f1/Exosc5/Exosc7/Fxr1/Ikbke/Nbas/Pabpc1/Patl1/Pcid2/Qki/Rock1/Tbrg4/Traf3ip2/Vegfa/Vim/Zfp36/Zfp36l2	25
BP	GO:0002821	positive regulation of adaptive immune response	24/1120	174/28891	7.33971e-08	3.52116e-06	2.40887e-06	Fcer1g/2410137M14Rik/H2-T24/Nod2/Slc11a1/Tnfsf13/Fcer2a/C3/Cd4/Cd40/Cd81/Clec7a/Exosc6/Cyrib/Fcer1a/Gimap3/H2-DMa/Il18/Lta/Mad2l2/Malt1/Mill2/Nfkbiz/Pycard	24
BP	GO:0002237	response to molecule of bacterial origin	41/1120	421/28891	7.39248e-08	3.52116e-06	2.40887e-06	Adm/Cd14/Ednrb/Fcgr2b/Lyn/Mapk3/Mgst1/Nfkbia/Nod2/S100a9/Sbno2/Slc11a1/Spi1/Stat5b/Tnfaip3/Tnfrsf1b/Ncl/Cd80/Cd84/Esr2/Cyrib/Hmgb2/Ifnar1/Il10/Irf8/Malt1/Mef2c/Naglu/Nfkbil1/Nfkbiz/Nr1h3/Plscr3/Prkca/Prpf8/Ptger4/Pycard/Rpl13a/Scarb1/Vim/Zfp36/Mir223	41
BP	GO:0042098	T cell proliferation	31/1120	270/28891	7.70518e-08	3.63818e-06	2.48893e-06	Coro1a/Elf4/Ptpn6/Rac2/Slc11a1/Stat5a/Stat5b/Syk/Tnfrsf1b/Card11/Fyn/Spn/Zap70/Ccnd3/Cd244a/Cd3e/Cd4/Cd80/Cd81/Crtam/Efnb1/H2-DMb2/Il18/Malt1/Ncstn/Pycard/Rasal3/Rasgrp1/Ripk3/Tnfrsf9/Znhit1	31
BP	GO:0002262	myeloid cell homeostasis	27/1120	215/28891	8.41476e-08	3.93898e-06	2.69471e-06	Cflar/Ets1/Fcer1g/Fcgr2b/Lyn/Sp1/Spi1/Srf/Stat3/Stat5a/Stat5b/Zfp36l1/Prmt1/Id2/Ercc2/Hif1a/Hmgb2/Il18/Itpkb/Jmjd6/Maea/Ncstn/Rps19/Smarca4/Traf3ip2/Vegfa/Zfp36	27
BP	GO:0072593	reactive oxygen species metabolic process	30/1120	257/28891	8.60793e-08	3.99496e-06	2.73301e-06	Cflar/Cybb/Grb2/Ncf4/Nfe2l2/Nnt/Pdk4/Plin5/Prex1/Stat3/Syk/Txn1/Vav1/Fyn/Clec7a/Cyba/Esr2/Gnai3/Hdac4/Hif1a/Il18/Naglu/Ndufs1/Ppara/Prkcd/Ptger4/Rfk/Ripk3/Sphk2/Tspo	30
BP	GO:0051494	negative regulation of cytoskeleton organization	24/1120	176/28891	9.14898e-08	4.21008e-06	2.88017e-06	Coro1a/Dbn1/Flii/Gsn/Lmod1/Mid1ip1/Ssh1/Ssh3/Was/Mtpn/Camsap1/Capg/Capza1b/Ckap2/Clip3/Dyrk1a/Evl/Cyrib/Kank3/Kat2a/Lima1/Prkcd/S1pr1/Vill	24
BP	GO:0050764	regulation of phagocytosis	20/1120	127/28891	9.78031e-08	4.46278e-06	3.05305e-06	Cnn2/Fcer1g/Fcgr2b/Fgr/Hck/Nod2/Slc11a1/Syk/Syt11/C3/Cd300a/Clec7a/Cyba/Il2rg/Letmd1/Pycard/Rab31/Scarb1/Snx3/Tub	20
BP	GO:0043122	regulation of canonical NF-kappaB signal transduction	27/1120	217/28891	1.02004e-07	4.61566e-06	3.15764e-06	Gapdh/Nlrp12/Nlrx1/Nod2/Sqstm1/Tnfaip3/Trim39/Usp10/Zc3hav1/Zmynd11/Card11/Fyn/Nod1/Cd4/Cd40/Clec7a/Ltb/Ltbr/Mid2/Pycard/Ripk3/S100a4/Sphk2/Tmem106a/Traf3ip2/Trim32/Trim68	27
BP	GO:1903039	positive regulation of leukocyte cell-cell adhesion	33/1120	303/28891	1.04911e-07	4.708e-06	3.2208e-06	Coro1a/Ets1/Flot2/Fut4/Stat5a/Stat5b/Syk/Card11/Spn/Zap70/Cd244a/Cd3e/Cd4/Cd5/Cd80/Cd81/Efnb1/Cyrib/Gimap3/H2-DMa/H2-DMb2/Il18/Il2rg/Il7/Itpkb/Lgals8/Malt1/Nfkbiz/Pycard/Rasal3/Rasgrp1/Smarca4/Tnfsf14	33
BP	GO:0031098	stress-activated protein kinase signaling cascade	30/1120	261/28891	1.21323e-07	5.39985e-06	3.69411e-06	Cdc42se1/Cops5/Fcgr2b/Gsn/Lyn/Map3k11/Mapk3/Nod2/Spi1/Zfp36l1/Zmynd11/Prmt1/Pdcd10/Nod1/Ccdc88c/Cdc42/Clec7a/Dact1/Dusp16/Ezr/Fktn/Ltbr/Ptger4/Pycard/Rasgrp1/Rnf13/Stk3/Tnik/Vegfa/Zfp36	30
BP	GO:0002824	positive regulation of adaptive immune response based on somatic recombination of immune receptors built from immunoglobulin superfamily domains	23/1120	166/28891	1.25543e-07	5.49755e-06	3.76095e-06	Fcer1g/2410137M14Rik/H2-T24/Nod2/Slc11a1/Tnfsf13/Fcer2a/C3/Cd4/Cd40/Cd81/Clec7a/Exosc6/Cyrib/Fcer1a/Gimap3/H2-DMa/Il18/Lta/Mad2l2/Malt1/Mill2/Nfkbiz	23
BP	GO:1901136	carbohydrate derivative catabolic process	23/1120	166/28891	1.25543e-07	5.49755e-06	3.76095e-06	Man1a2/Manba/Mgat1/Ctbs/Dera/Dpyd/Edem3/Galt/Gba1/Gla/Gpd1l/Hexb/Hprt1/Nagk/Naglu/Neu1/Npl/Nt5c2/Nudt15/Prkcd/Renbp/Upb1/Upp1	23
BP	GO:0033032	regulation of myeloid cell apoptotic process	11/1120	38/28891	1.29996e-07	5.64703e-06	3.86321e-06	Fcer1g/Fcgr2b/Nod2/Stat5a/Stat5b/St6gal1/Ccr5/Il18/Itpkb/Maea/Mef2c	11
BP	GO:0050853	B cell receptor signaling pathway	13/1120	55/28891	1.32945e-07	5.72931e-06	3.9195e-06	Grb2/Lat2/Lpxn/Lyn/Nfkbia/Plekha1/Ptpn6/Rftn1/Syk/Cd300a/Cd81/Mef2c/Nfkbiz	13
BP	GO:0050870	positive regulation of T cell activation	31/1120	277/28891	1.37748e-07	5.88953e-06	4.02911e-06	Coro1a/Flot2/Stat5a/Stat5b/Syk/Card11/Spn/Zap70/Cd244a/Cd3e/Cd4/Cd5/Cd80/Cd81/Efnb1/Cyrib/Gimap3/H2-DMa/H2-DMb2/Il18/Il2rg/Il7/Itpkb/Lgals8/Malt1/Nfkbiz/Pycard/Rasal3/Rasgrp1/Smarca4/Tnfsf14	31
BP	GO:0050729	positive regulation of inflammatory response	23/1120	167/28891	1.4033e-07	5.95305e-06	4.07256e-06	Clock/Ets1/Fcer1g/Nfkbia/S100a9/Stat5a/Stat5b/Tnfrsf1a/Cebpa/C3/Ccr5/Cd81/Fcer1a/Gsdmd/Il18/Lta/Nfkbiz/Ninj1/Prkca/Ptger4/Pycard/Rps19/Vamp8	23
BP	GO:0018108	peptidyl-tyrosine phosphorylation	34/1120	322/28891	1.42586e-07	5.96167e-06	4.07846e-06	Fgr/Hck/Itga5/Lyn/Mapk3/Nod2/Ptpn6/Pxn/Stat5a/Syk/Tnfrsf1a/Ncl/Fyn/Zap70/Cd300a/Cd3e/Cd4/Cd40/Cd80/Clec7a/Clk3/Dyrk1a/Fcer1a/Ifnar1/Il18/Il24/Il7/Prkca/Prkcd/Ptger4/Socs3/Unc119/Vegfa/Vegfb	34
BP	GO:0098781	ncRNA transcription	21/1120	142/28891	1.42729e-07	5.96167e-06	4.07846e-06	Ets1/Spi1/Srf/Stat3/Taf1b/Tcof1/Uspl1/Ncl/Mybl1/Ercc2/Macroh2a2/Hdac4/Hif1a/Il10/Polr1a/Polr1b/Polr3d/Polr3e/Ppara/Smarca4/Wdr82	21
BP	GO:0032496	response to lipopolysaccharide	39/1120	401/28891	1.58426e-07	6.56682e-06	4.49245e-06	Adm/Cd14/Ednrb/Lyn/Mapk3/Mgst1/Nfkbia/Nod2/S100a9/Sbno2/Slc11a1/Spi1/Stat5b/Tnfaip3/Tnfrsf1b/Ncl/Cd80/Cd84/Esr2/Hmgb2/Ifnar1/Il10/Irf8/Malt1/Mef2c/Naglu/Nfkbil1/Nfkbiz/Nr1h3/Plscr3/Prkca/Prpf8/Ptger4/Pycard/Rpl13a/Scarb1/Vim/Zfp36/Mir223	39
BP	GO:0031330	negative regulation of cellular catabolic process	25/1120	195/28891	1.68038e-07	6.91246e-06	4.72891e-06	Lrpprc/Plin5/Slc11a1/Sorl1/Stat3/Syncrip/Timp2/Tnfaip3/Wdr6/Dkc1/Cirbp/E2f1/Ikbke/Il10/Klhl22/Lrig2/Mcl1/Nbas/Qki/Timp1/Traf3ip2/Tspo/Ubqln4/Vegfa/Zfp36	25
BP	GO:0043487	regulation of RNA stability	24/1120	182/28891	1.73513e-07	7.08401e-06	4.84627e-06	Slc11a1/Syncrip/Tnfrsf1b/Zfp36l1/Dkc1/Cirbp/Carhsp1/Dcp2/E2f1/Exosc5/Exosc7/Fxr1/Ikbke/Pabpc1/Patl1/Pcid2/Qki/Rock1/Tbrg4/Traf3ip2/Vegfa/Vim/Zfp36/Zfp36l2	24
BP	GO:0043299	leukocyte degranulation	17/1120	97/28891	1.81292e-07	7.34638e-06	5.02576e-06	Coro1a/Fcer1g/Fgr/Lat2/Lyn/Myo1f/Rac2/Spi1/Syk/Ptgdr/Cd300a/Cd84/Fcer1a/Rasgrp1/Sphk2/Stx11/Vamp8	17
BP	GO:0042326	negative regulation of phosphorylation	37/1120	372/28891	1.87162e-07	7.52807e-06	5.15006e-06	Cdkn2d/Coro1c/Ctdsp1/Lyn/Mical1/Mllt1/Nlrp12/Nnt/Ppm1f/Ptpn6/Sorl1/Spag9/Tnfaip3/Cdk5rap1/Lax1/Cd300a/Dbndd2/Dusp16/Dusp6/Eng/Gba1/Gfra2/Gpd1l/Grb10/Ibtk/Il18/Ilk/Lats2/Ppp2r5a/Prkca/Prkcd/Pycard/Rock1/Smad7/Socs3/Taf7/Zbed3	37
BP	GO:0070302	regulation of stress-activated protein kinase signaling cascade	26/1120	210/28891	1.93038e-07	7.70735e-06	5.2727e-06	Cdc42se1/Cops5/Fcgr2b/Gsn/Lyn/Map3k11/Mapk3/Nod2/Spi1/Zmynd11/Prmt1/Pdcd10/Nod1/Cdc42/Clec7a/Dact1/Dusp16/Ezr/Fktn/Ltbr/Pycard/Rasgrp1/Rnf13/Stk3/Tnik/Vegfa	26
BP	GO:0002708	positive regulation of lymphocyte mediated immunity	23/1120	170/28891	1.94885e-07	7.71432e-06	5.27747e-06	Fcer1g/2410137M14Rik/H2-T24/Nod2/Stat5a/Stat5b/Tnfsf13/Vav1/Fcer2a/C3/Cd40/Cd81/Crtam/Exosc6/Cyrib/Fcer1a/Gimap3/Il18/Lta/Mad2l2/Malt1/Mill2/Rasgrp1	23
BP	GO:0045619	regulation of lymphocyte differentiation	27/1120	224/28891	1.96055e-07	7.71432e-06	5.27747e-06	Ptpn6/Spi1/Stat5a/Stat5b/Syk/Zfp36l1/Card11/Id2/Zap70/Crtam/Gimap3/H2-DMa/Ikzf3/Il10/Il18/Il2rg/Il7/Itpkb/Kat2a/Malt1/Nfkbiz/Pcid2/Prelid1/Rasgrp1/Smad7/Smarca4/Zfp36l2	27
BP	GO:0002705	positive regulation of leukocyte mediated immunity	25/1120	197/28891	2.04904e-07	8.00453e-06	5.476e-06	Fcer1g/2410137M14Rik/H2-T24/Nod2/Spi1/Stat5a/Stat5b/Tnfsf13/Vav1/Fcer2a/C3/Cd40/Cd81/Clec7a/Crtam/Exosc6/Cyrib/Fcer1a/Gimap3/Il18/Lta/Mad2l2/Malt1/Mill2/Rasgrp1	25
BP	GO:0050851	antigen receptor-mediated signaling pathway	24/1120	184/28891	2.13335e-07	8.27437e-06	5.66061e-06	Grb2/Lat2/Lpxn/Lyn/Nfkbia/Plekha1/Ptpn6/Rftn1/Syk/Eif2b5/Lax1/Card11/Cd247/Fyn/Zap70/Cd300a/Cd3e/Cd81/Ezr/Malt1/Mef2c/Nfkbiz/Plcg1/Trat1	24
BP	GO:0051607	defense response to virus	34/1120	328/28891	2.21216e-07	8.51916e-06	5.82807e-06	Hspa8/Ifitm1/Itgax/Ncbp1/Nlrx1/Tnfaip3/Zc3hav1/Zmynd11/Ncr1/Spn/Cd40/Exosc4/Exosc5/Ifnar1/Ifngr1/Ifngr2/Ilf3/Isg20/Lamp2/Mid2/Mlkl/Nt5c2/Polr3d/Polr3e/Pycard/Ripk3/Rnf125/Tlr8/Traf3ip2/Trim32/Trim44/Ufd1/Vamp8/Zdhhc1	34
BP	GO:0140546	defense response to symbiont	34/1120	329/28891	2.37721e-07	9.09031e-06	6.2188e-06	Hspa8/Ifitm1/Itgax/Ncbp1/Nlrx1/Tnfaip3/Zc3hav1/Zmynd11/Ncr1/Spn/Cd40/Exosc4/Exosc5/Ifnar1/Ifngr1/Ifngr2/Ilf3/Isg20/Lamp2/Mid2/Mlkl/Nt5c2/Polr3d/Polr3e/Pycard/Ripk3/Rnf125/Tlr8/Traf3ip2/Trim32/Trim44/Ufd1/Vamp8/Zdhhc1	34
BP	GO:0045579	positive regulation of B cell differentiation	8/1120	19/28891	2.56806e-07	9.75144e-06	6.67109e-06	Spi1/Stat5a/Stat5b/Syk/Il10/Il2rg/Il7/Pcid2	8
BP	GO:0031647	regulation of protein stability	33/1120	316/28891	2.79813e-07	1.054e-05	7.21059e-06	Flot1/Flot2/Gapdh/Golga7/Gsn/Hdac8/Hsp90ab1/Hspa8/Trim39/Usp4/Cct3/Pdcd10/Ccdc88c/Cct4/Cd81/Dact1/Dad1/Dnlz/Gipc1/Hps4/Kat2a/Lamp2/Mcm8/Ncln/Ptges3/Pycard/Rnf149/Smad7/Stk3/Taf9b/Trim44/Wdr81/Zbed3	33
BP	GO:0001906	cell killing	31/1120	286/28891	2.81456e-07	1.054e-05	7.21059e-06	Coro1a/Gapdh/2410137M14Rik/H2-T24/Hsp90ab1/Klrb1f/Ptpn6/Spi1/Stat5a/Stat5b/Syk/Vav1/Fcer2a/C3/Ccl28/Ccr5/Clec12b/Clec7a/Crtam/Dnase1l3/Cyrib/Gimap3/Hprt1/Il18/Mill2/Ninj1/Rasgrp1/Ripk3/Rnf19b/Rps19/Stx11	31
BP	GO:1902105	regulation of leukocyte differentiation	36/1120	363/28891	2.93099e-07	1.09009e-05	7.45743e-06	Evi2b/Lilra6/Lyn/Ptpn6/Spi1/Stat5a/Stat5b/Syk/Thoc5/Zfp36l1/Card11/Id2/Zap70/Cd4/Crtam/Gimap3/Gpr137/H2-DMa/Ikzf3/Il10/Il18/Il2rg/Il7/Itpkb/Kat2a/Malt1/Nfkbiz/Ninj1/Pcid2/Prelid1/Prkca/Rasgrp1/Smad7/Smarca4/Zfp36l2/Mir223	36
BP	GO:0033006	regulation of mast cell activation involved in immune response	11/1120	41/28891	3.06757e-07	1.13312e-05	7.75184e-06	Fcer1g/Fgr/Lyn/Ptpn6/Rac2/Syk/Cd300a/Cd84/Fcer1a/Sphk2/Vamp8	11
BP	GO:0043434	response to peptide hormone	38/1120	396/28891	3.19744e-07	1.17312e-05	8.02544e-06	Ednrb/Grb2/Hdac9/Mapk3/Nfe2l2/Nucks1/Pdk4/Pld1/Pxn/Retn/Sorl1/Sp1/Stat3/Stat5a/Stat5b/Zfp36l1/Eif2b5/Ncl/Ccnd3/Cry1/Ctsd/Gatm/Grb10/Il18/Leprot/Nr3c2/Osbpl8/Ppara/Prkca/Prkcd/Prkci/Rab31/Rangap1/Rock1/Socs3/Stxbp3/Syap1/Zbed3	38
BP	GO:0071216	cellular response to biotic stimulus	35/1120	349/28891	3.27245e-07	1.19258e-05	8.15858e-06	Cd14/Fcgr2b/Lyn/Mapk3/Nfkbia/Nod2/Sbno2/Spi1/Syk/Tnfaip3/Tnfrsf1b/Txnip/Ncl/Tmco1/Cd80/Cd84/Clec7a/Eif2ak3/Esr2/Cyrib/Hspa5/Il10/Irf8/Malt1/Mef2c/Nfkbil1/Nfkbiz/Nr1h3/Plscr3/Prkca/Prpf8/Pycard/Vim/Zfp36/Mir223	35
BP	GO:0045646	regulation of erythrocyte differentiation	12/1120	51/28891	4.25723e-07	1.54112e-05	1.0543e-05	Ets1/Lyn/Spi1/Stat3/Stat5a/Stat5b/Zfp36l1/Prmt1/Id2/Hif1a/Hmgb2/Zfp36	12
BP	GO:0009100	glycoprotein metabolic process	35/1120	354/28891	4.58844e-07	1.65002e-05	1.1288e-05	Chpf2/Chst11/Fut4/Gorasp1/Itm2a/Man1a2/Man2a2/Manba/Mgat1/St3gal5/Chst12/Dpagt1/St6gal1/Dpm1/C1galt1c1/Chst10/Chst13/Chsy1/Dad1/Dpy19l3/Edem3/Fktn/Hexb/Hif1a/Large1/Mgat3/Naglu/Ncstn/Pomgnt1/St8sia6/Tm9sf2/Tmem106a/Tmem165/Tmtc4/Vegfb	35
BP	GO:0008064	regulation of actin polymerization or depolymerization	22/1120	166/28891	5.12393e-07	1.81849e-05	1.24405e-05	Cfl2/Coro1a/Dbn1/Dbnl/Flii/Grb2/Gsn/Lmod1/Prex1/Ssh1/Ssh3/Was/Mtpn/Capg/Capza1b/Evl/Cyrib/Kank3/Lima1/Prkcd/Pycard/Vill	22
BP	GO:0043488	regulation of mRNA stability	22/1120	166/28891	5.12393e-07	1.81849e-05	1.24405e-05	Slc11a1/Syncrip/Zfp36l1/Cirbp/Carhsp1/Dcp2/E2f1/Exosc5/Exosc7/Fxr1/Ikbke/Pabpc1/Patl1/Pcid2/Qki/Rock1/Tbrg4/Traf3ip2/Vegfa/Vim/Zfp36/Zfp36l2	22
BP	GO:0002279	mast cell activation involved in immune response	14/1120	72/28891	5.84419e-07	2.06065e-05	1.40972e-05	Fcer1g/Fgr/Lat2/Lyn/Ptpn6/Rac2/Syk/Ptgdr/Cd300a/Cd84/Fcer1a/Rasgrp1/Sphk2/Vamp8	14
BP	GO:0050871	positive regulation of B cell activation	16/1120	94/28891	6.2522e-07	2.19029e-05	1.4984e-05	Nod2/Spi1/Stat5a/Stat5b/Syk/Tnfsf13/Card11/Cd40/Cd81/Exosc6/Il10/Il2rg/Il7/Mad2l2/Mef2c/Pcid2	16
BP	GO:0006913	nucleocytoplasmic transport	35/1120	359/28891	6.38431e-07	2.20808e-05	1.51058e-05	Casc3/Fam53c/Hsp90ab1/Htatip2/Ncbp1/Nfkbia/Pttg1ip/Riok2/Sqstm1/Stat3/Syk/Thoc5/Tnfrsf1a/Txn1/Txnip/Wipf1/Xpo4/Cdan1/Dusp16/E2f3/Fam53b/Kpnb1/Lsg1/Malt1/Mcm3ap/Nup188/Nup214/Nup93/Pcid2/Prkcd/Rangap1/Stk3/Tnpo3/Traf3ip2/Xpo5	35
BP	GO:0051169	nuclear transport	35/1120	359/28891	6.38431e-07	2.20808e-05	1.51058e-05	Casc3/Fam53c/Hsp90ab1/Htatip2/Ncbp1/Nfkbia/Pttg1ip/Riok2/Sqstm1/Stat3/Syk/Thoc5/Tnfrsf1a/Txn1/Txnip/Wipf1/Xpo4/Cdan1/Dusp16/E2f3/Fam53b/Kpnb1/Lsg1/Malt1/Mcm3ap/Nup188/Nup214/Nup93/Pcid2/Prkcd/Rangap1/Stk3/Tnpo3/Traf3ip2/Xpo5	35
BP	GO:0030522	intracellular receptor signaling pathway	33/1120	328/28891	6.54921e-07	2.25077e-05	1.53978e-05	Calcoco1/Clock/Flot1/Hspa8/Nfkbia/Nlrx1/Nod2/Pias2/Plin5/Rftn1/Stat3/Tnfaip3/Ube3a/Zc3hav1/Nod1/Cry1/Esr2/Lamp2/Nagk/Nr3c2/Peli3/Pik3ap1/Ppp2ca/Ptges3/Pycard/Rnf125/Smarca4/Stard10/Taf7/Tlr8/Trim68/Ufd1/Ufsp2	33
BP	GO:0046777	protein autophosphorylation	27/1120	238/28891	6.63667e-07	2.26649e-05	1.55053e-05	Camk2g/Camkk2/Fgr/Hck/Htatip2/Lyn/Map3k11/Mapk3/Mknk1/Nlrp12/Riok2/Syk/Ulk1/Fyn/Zap70/Clk3/Dyrk1a/Eef2k/Eif2ak3/Eng/Gfra2/Ppp2ca/Prkca/Prkcd/Ripk3/Tnik/Vegfa	27
BP	GO:0045061	thymic T cell selection	9/1120	28/28891	6.7937e-07	2.30561e-05	1.5773e-05	Srf/Card11/Spn/Zap70/Cd3d/Cd3e/Cd3g/H2-DMa/Itpkb	9
BP	GO:0030832	regulation of actin filament length	22/1120	169/28891	6.99207e-07	2.35819e-05	1.61327e-05	Cfl2/Coro1a/Dbn1/Dbnl/Flii/Grb2/Gsn/Lmod1/Prex1/Ssh1/Ssh3/Was/Mtpn/Capg/Capza1b/Evl/Cyrib/Kank3/Lima1/Prkcd/Pycard/Vill	22
BP	GO:0030218	erythrocyte differentiation	21/1120	156/28891	7.11944e-07	2.38633e-05	1.63252e-05	Cflar/Ets1/Lyn/Sp1/Spi1/Srf/Stat3/Stat5a/Stat5b/Zfp36l1/Prmt1/Id2/Ercc2/Hif1a/Hmgb2/Jmjd6/Maea/Rps19/Smarca4/Vegfa/Zfp36	21
BP	GO:0032272	negative regulation of protein polymerization	15/1120	84/28891	7.38119e-07	2.45889e-05	1.68216e-05	Flii/Gsn/Lmod1/Ssh1/Ssh3/Mtpn/Capg/Capza1b/Clip3/Dyrk1a/Evl/Cyrib/Kank3/Prkcd/Vill	15
BP	GO:1901653	cellular response to peptide	34/1120	346/28891	7.67323e-07	2.54059e-05	1.73805e-05	Fcgr2b/Grb2/Hdac9/Mapk3/Nfe2l2/Nod2/Nucks1/Pdk4/Pxn/Sorl1/Sp1/Stat3/Stat5a/Stat5b/Zfp36l1/Ncl/Fyn/Nod1/Ctsd/Grb10/Il18/Leprot/Nr3c2/Osbpl8/Prkca/Prkcd/Prkci/Rab31/Rangap1/Rock1/Snx6/Socs3/Syap1/Vim	34
BP	GO:0030595	leukocyte chemotaxis	27/1120	240/28891	7.82995e-07	2.57677e-05	1.7628e-05	Cklf/Coro1a/Csf3r/Ednrb/Fcer1g/Lyn/Mapk3/Nod2/Prex1/Rac2/Rin3/S100a9/Spi1/Syk/Vav1/Ccl4/Gpr35/Mst1/Mtus1/Ninj1/Prkca/Rpl13a/Rps19/S1pr1/Tnfsf14/Vegfa/Vegfb	27
BP	GO:0060326	cell chemotaxis	33/1120	331/28891	8.03792e-07	2.62927e-05	1.79872e-05	Cklf/Coro1a/Csf3r/Ednrb/Fcer1g/Lpar1/Lyn/Mapk3/Nod2/Prex1/Rac2/Rin3/S100a9/Spi1/Syk/Vav1/Ccl4/Ccl28/Ccr5/Eng/Gpr35/Hmgb2/Mst1/Mtus1/Ninj1/Prkca/Prkcd/Rpl13a/Rps19/S1pr1/Tnfsf14/Vegfa/Vegfb	33
BP	GO:0002285	lymphocyte activation involved in immune response	26/1120	227/28891	8.84452e-07	2.87579e-05	1.96737e-05	Coro1a/Fcer1g/Itm2a/Slc11a1/Spi1/Stat3/Tnfaip3/Tnfsf13/Xrcc4/Spn/Cd244a/Cd40/Cd81/Exosc6/H2-DMb2/Il10/Il18/Irf8/Itfg2/Lgals8/Mad2l2/Malt1/Nfkbiz/Ptger4/Smad7/Stx11	26
BP	GO:0009117	nucleotide metabolic process	43/1120	497/28891	9.36421e-07	3.02665e-05	2.07057e-05	Eno1b/Fmo5/Hspa8/Impdh1/Ndufb1/Nnt/Nudt5/Pdk4/Stat3/Taldo1/Tkt/Acsl1/Ces1d/Cs/Dera/Dpyd/Gnai3/Gpd1l/Hprt1/Hsd17b4/Ldhb/Mvd/Mvk/Ndufa2/Ndufb6/Ndufs1/Ndufv2/Nme3/Nt5c2/Nudt15/Pank2/Papss1/Pgd/Ppara/Rfk/Sarm1/Sphk2/Suclg2/Tbpl1/Tk2/Tspo/Upb1/Upp1	43
BP	GO:0006898	receptor-mediated endocytosis	29/1120	272/28891	9.48562e-07	3.04775e-05	2.085e-05	Adm/Cap1/Cd14/Fcer1g/Fcgr2b/Flot1/Grb2/Lpar1/Rin3/Sorl1/Syk/Ulk1/Fcer2a/Syt11/C3/Cd300a/Cd81/Cd9/Ezr/Ldlrap1/Lrpap1/Picalm/Pip5k1c/Prkca/Rab31/Synj2bp/Unc119/Vegfa/Wdr54	29
BP	GO:0043244	regulation of protein-containing complex disassembly	19/1120	134/28891	1.07135e-06	3.42201e-05	2.34104e-05	Cfl2/Flii/Gsn/Lmod1/Mid1ip1/Tom1/Mtpn/Calcoco2/Camsap1/Capg/Capza1b/Ckap2/Eif5a2/Evl/Gba1/Jmjd4/Lima1/Ubqln4/Vill	19
BP	GO:0043409	negative regulation of MAPK cascade	23/1120	187/28891	1.08233e-06	3.42324e-05	2.34189e-05	Cdc42se1/Lyn/Nlrp12/Ptpn6/Sorl1/Zmynd11/Lax1/Prmt1/Dusp2/Cd300a/Dact1/Dusp16/Dusp6/Eif3a/Ezr/Fktn/Gba1/Prkca/Prkcd/Psmd10/Ranbp9/Rnf149/Synj2bp	23
BP	GO:0033028	myeloid cell apoptotic process	11/1120	46/28891	1.08434e-06	3.42324e-05	2.34189e-05	Fcer1g/Fcgr2b/Nod2/Stat5a/Stat5b/St6gal1/Ccr5/Il18/Itpkb/Maea/Mef2c	11
BP	GO:0019221	cytokine-mediated signaling pathway	40/1120	450/28891	1.1359e-06	3.56527e-05	2.43905e-05	Csf3r/Fcer1g/Ifitm1/Klf6/Lilra6/Lyn/Mapk3/Nfkbia/Ptpn6/Spi1/Stat3/Stat5a/Stat5b/Syk/Tnfrsf1a/Txndc17/Ugcg/Ccl4/Cebpa/Acsl1/Ccr5/Cd4/Gpr35/Hdac4/Hif1a/Ifnar1/Ifngr1/Ifngr2/Ikbke/Il18/Il2rg/Il7/Ilk/Nfkbiz/Peli3/Pycard/Rps6ka5/Traf3ip2/Trim32/Trim44	40
BP	GO:0006091	generation of precursor metabolites and energy	42/1120	484/28891	1.15689e-06	3.6103e-05	2.46986e-05	Dhtkd1/Eno1b/Galk1/Gapdh/Gnmt/Ndufb1/Nnt/Ppif/Stat3/Stk40/Taldo1/Tkt/Trap1/Cox6a1/Cox8a/Cs/Galt/Gba1/Grb10/Hdac4/Hif1a/Hkdc1/Ifnar1/Lyrm7/Mpi/Mrps36/Ndufa2/Ndufaf1/Ndufb6/Ndufs1/Ndufv2/Pank2/Pgd/Pgm1/Ppara/Ppp1r2/Ppp1r3f/Ppp2ca/Prelid1/Ptges3/Sphk2/Suclg2	42
BP	GO:1901657	glycosyl compound metabolic process	14/1120	76/28891	1.16356e-06	3.61037e-05	2.4699e-05	Gnmt/Ptgdr/Dera/Dpyd/Gamt/Gba1/Gla/Hprt1/Nt5c2/Pemt/Tk2/Tyw1/Upb1/Upp1	14
BP	GO:0070665	positive regulation of leukocyte proliferation	24/1120	202/28891	1.19437e-06	3.68491e-05	2.52089e-05	Coro1a/Lyn/Mapk3/Rac2/Stat5a/Stat5b/Syk/St6gal1/Card11/Spn/Zap70/Cd244a/Cd3e/Cd4/Cd40/Cd80/Cd81/Efnb1/H2-DMb2/Il18/Il7/Mef2c/Pycard/Rasal3	24
BP	GO:0043304	regulation of mast cell degranulation	10/1120	38/28891	1.29289e-06	3.96634e-05	2.71342e-05	Fcer1g/Fgr/Lyn/Rac2/Syk/Cd300a/Cd84/Fcer1a/Sphk2/Vamp8	10
BP	GO:0042982	amyloid precursor protein metabolic process	14/1120	77/28891	1.37179e-06	4.18473e-05	2.86283e-05	Flot2/Itm2a/Lyn/Sorl1/Sp1/Dyrk1a/Ifngr1/Ldlrap1/Naglu/Ncstn/Picalm/Ranbp9/Rock1/Rtn1	14
BP	GO:0008033	tRNA processing	18/1120	124/28891	1.44371e-06	4.37953e-05	2.99609e-05	Mettl8/Nat10/Pop5/Thumpd1/Trmt5/Tsen34/Wdr6/Cdk5rap1/Elac2/Dtwd2/Dus3l/Elp3/Pop1/Pus1/Rpusd4/Trmt11/Trmt2b/Tyw1	18
BP	GO:0032984	protein-containing complex disassembly	27/1120	248/28891	1.48612e-06	4.45835e-05	3.05002e-05	Cfl2/Flii/Gsn/Hspa8/Lmod1/Mical1/Mid1ip1/Tom1/Grwd1/Mtpn/Calcoco2/Camsap1/Capg/Capza1b/Ckap2/Eef2k/Eif5a2/Evl/Gba1/Jmjd4/Lamp2/Lima1/Smarca4/Stmn3/Ubqln4/Vamp8/Vill	27
BP	GO:0051403	stress-activated MAPK cascade	27/1120	248/28891	1.48612e-06	4.45835e-05	3.05002e-05	Cdc42se1/Cops5/Fcgr2b/Gsn/Map3k11/Mapk3/Nod2/Spi1/Zfp36l1/Zmynd11/Prmt1/Pdcd10/Nod1/Cdc42/Clec7a/Dact1/Dusp16/Ezr/Fktn/Ltbr/Ptger4/Pycard/Rasgrp1/Stk3/Tnik/Vegfa/Zfp36	27
BP	GO:0034341	response to type II interferon	20/1120	150/28891	1.51457e-06	4.51874e-05	3.09133e-05	Gapdh/Gsn/Ifitm1/Slc11a1/Syncrip/Was/Ccl4/Calcoco2/Capg/Cd40/Cdc42/Evl/Flnb/Ifngr1/Irf8/Rpl13a/Stx11/Stxbp3/Vamp8/Vim	20
BP	GO:0001933	negative regulation of protein phosphorylation	33/1120	342/28891	1.66107e-06	4.92875e-05	3.37183e-05	Coro1c/Ctdsp1/Lyn/Mical1/Mllt1/Nlrp12/Nnt/Ppm1f/Ptpn6/Sorl1/Spag9/Tnfaip3/Cdk5rap1/Lax1/Cd300a/Dbndd2/Dusp16/Dusp6/Eng/Gba1/Gfra2/Gpd1l/Ibtk/Il18/Ilk/Lats2/Prkca/Prkcd/Pycard/Smad7/Socs3/Taf7/Zbed3	33
BP	GO:0051656	establishment of organelle localization	42/1120	491/28891	1.67423e-06	4.94081e-05	3.38008e-05	Cops5/Fcer1g/Fgr/Hsbp1/Lat2/Lyn/Myo1f/Rac2/Riok2/Syk/Tcirg1/Kif22/Eml3/Pdcd10/Ptgdr/Syt11/Cd300a/Cd84/Cdc23/Cdc42/Dync1h1/Exoc2/Ezr/Fcer1a/Gpsm1/Hif1a/Kpnb1/Lsg1/Map4/Myrip/Naglu/Picalm/Rab7/Rasgrp1/Rcc2/Rrs1/Sar1a/Sphk2/Trappc5/Trappc6a/Vamp8/Zbed3	42
BP	GO:0032872	regulation of stress-activated MAPK cascade	24/1120	206/28891	1.6985e-06	4.98533e-05	3.41053e-05	Cdc42se1/Cops5/Fcgr2b/Gsn/Map3k11/Mapk3/Nod2/Spi1/Zmynd11/Prmt1/Pdcd10/Nod1/Cdc42/Clec7a/Dact1/Dusp16/Ezr/Fktn/Ltbr/Pycard/Rasgrp1/Stk3/Tnik/Vegfa	24
BP	GO:0051651	maintenance of location in cell	27/1120	250/28891	1.73567e-06	5.06705e-05	3.46644e-05	Ccdc88a/Coro1a/Dbn1/Gsn/Lyn/Ptpn6/Sorl1/Txn1/Calm3/Ftl1/Letm1/Calm2/Ccr5/Cd4/Cyba/Fth1/Ghitm/Gstm7/Hexb/Hspa5/Ibtk/Itpr1/Naglu/Plcg1/Rangap1/Tspo/Vps13d	27
BP	GO:0097193	intrinsic apoptotic signaling pathway	32/1120	327/28891	1.75686e-06	5.10148e-05	3.48999e-05	Cdkn2d/Eno1b/Fcgr2b/Nfe2l2/Ppif/Ppm1f/Pttg1ip/S100a9/Tnfrsf1a/Tnfrsf1b/Xpa/Trap1/Pdcd10/Fyn/Gsdme/E2f1/Eif2ak3/Ercc2/Herpud1/Hif1a/Ikbke/Il10/Itpr1/Ivns1abp/Mcl1/Prkca/Pycard/Ripk3/Rrn3/Trim32/Txndc12/Wwox	32
BP	GO:0071900	regulation of protein serine/threonine kinase activity	33/1120	343/28891	1.77101e-06	5.11522e-05	3.49939e-05	Ccnj/Cdkn2d/Hsp90ab1/Lyn/Map3k11/Nod2/Ptpn6/Sorl1/Syk/Tnfaip3/Cdk5rap1/Lax1/Pdcd10/Tcl1/Ccnd3/Ccne2/Ccny/Cd300a/Cd40/Dusp16/Fcer1a/Gba1/Ilk/Lats2/Mef2c/Pmp22/Ppp2ca/Prkcd/Psmd10/Pycard/Rasgrp1/Syap1/Vegfa	33
BP	GO:0045059	positive thymic T cell selection	7/1120	17/28891	1.78496e-06	5.12821e-05	3.50828e-05	Srf/Zap70/Cd3d/Cd3e/Cd3g/H2-DMa/Itpkb	7
BP	GO:0030837	negative regulation of actin filament polymerization	13/1120	68/28891	1.80138e-06	5.14814e-05	3.52191e-05	Flii/Gsn/Lmod1/Ssh1/Ssh3/Mtpn/Capg/Capza1b/Evl/Cyrib/Kank3/Prkcd/Vill	13
BP	GO:0045058	T cell selection	12/1120	58/28891	1.86222e-06	5.29416e-05	3.62181e-05	Srf/Stat3/Syk/Card11/Spn/Zap70/Cd3d/Cd3e/Cd3g/Cd4/H2-DMa/Itpkb	12
BP	GO:0071559	response to transforming growth factor beta	27/1120	252/28891	2.02325e-06	5.722e-05	3.9145e-05	Cflar/Chst11/Dbn1/Dnmt1/Lpxn/Pxn/Spi1/Stat3/Zfp36l1/Rbbp7/Fyn/Eid2/Eng/Gipc1/Hspa5/Lats2/Ltbp4/Mef2c/Nfkbiz/Ppara/Rock1/Sap30l/Smad7/Snx6/Tgfb3/Wwox/Zfp36l2	27
BP	GO:0032649	regulation of type II interferon production	18/1120	127/28891	2.05514e-06	5.78209e-05	3.95561e-05	Cd14/Nod2/Slc11a1/Cd244a/Cd3e/Clec7a/Crtam/Cyrib/Gimap3/Ifnar1/Il10/Il18/Irf8/Lta/Pycard/Rasgrp1/Ripk3/Tlr8	18
BP	GO:0043303	mast cell degranulation	13/1120	69/28891	2.14134e-06	5.99354e-05	4.10026e-05	Fcer1g/Fgr/Lat2/Lyn/Rac2/Syk/Ptgdr/Cd300a/Cd84/Fcer1a/Rasgrp1/Sphk2/Vamp8	13
BP	GO:0006397	mRNA processing	42/1120	496/28891	2.16771e-06	6.0164e-05	4.1159e-05	Casc3/Clns1a/Coil/Hspa8/Ncbp1/Syncrip/Thoc5/Tsen34/Usp4/Zfp36l1/Zmat5/Gemin4/Ncl/Wdr77/Cirbp/Srrm2/Cpsf1/Ddx20/Dus3l/Dyrk1a/Eftud2/Fxr1/Habp4/Hnrnph1/Jmjd6/Lsm10/Pabpc1/Phrf1/Ppie/Prpf40b/Prpf8/Pus1/Qki/Rpusd4/Rrp1b/Slu7/Srpk1/Tbrg4/Tdrd6/U2af1l4/Ubl5/Wtap	42
BP	GO:0006887	exocytosis	36/1120	395/28891	2.17266e-06	6.0164e-05	4.1159e-05	Cops5/Coro1a/Fcer1g/Fgr/Hck/Lat2/Lyn/Mical1/Myo1f/Rab3d/Rac2/Spi1/Syk/Tnfaip2/Txlna/Ptgdr/Syt11/Sytl2/Cd300a/Cd84/Exoc2/Fcer1a/P2ry2/Pip5k1c/Prepl/Prkca/Rab26/Rab31/Rab7/Rasgrp1/Sphk2/Stx11/Stxbp3/Tmem79/Vamp8/Wdr41	36
BP	GO:0072521	purine-containing compound metabolic process	41/1120	479/28891	2.18275e-06	6.0164e-05	4.1159e-05	Eno1b/Fmo5/Gnmt/Hspa8/Impdh1/Ndufb1/Nnt/Nudt5/Pdk4/Stat3/Taldo1/Tkt/Ptgdr/Acsl1/Ces1d/Cs/Dpyd/Gamt/Gnai3/Gpd1l/Hprt1/Hsd17b4/Ldhb/Mvd/Mvk/Ndufa2/Ndufb6/Ndufs1/Ndufv2/Nme3/Nt5c2/Nudt15/Pank2/Papss1/Pemt/Pgd/Ppara/Sarm1/Sphk2/Suclg2/Tspo	41
BP	GO:0031295	T cell costimulation	9/1120	32/28891	2.39871e-06	6.49176e-05	4.4411e-05	Card11/Spn/Cd3e/Cd5/Cd80/Cd81/Efnb1/Lgals8/Tnfsf14	9
BP	GO:0010563	negative regulation of phosphorus metabolic process	38/1120	430/28891	2.40124e-06	6.49176e-05	4.4411e-05	Cdkn2d/Coro1c/Ctdsp1/Lyn/Mical1/Mllt1/Nlrp12/Nnt/Ppm1f/Ptpn6/Sorl1/Spag9/Tnfaip3/Cdk5rap1/Lax1/Cd300a/Dbndd2/Dusp16/Dusp6/Eng/Gba1/Gfra2/Gpd1l/Grb10/Ibtk/Il18/Ilk/Lats2/Ppp2r5a/Prkca/Prkcd/Pycard/Rock1/Smad7/Socs3/Taf7/Tspo/Zbed3	38
BP	GO:0045936	negative regulation of phosphate metabolic process	38/1120	430/28891	2.40124e-06	6.49176e-05	4.4411e-05	Cdkn2d/Coro1c/Ctdsp1/Lyn/Mical1/Mllt1/Nlrp12/Nnt/Ppm1f/Ptpn6/Sorl1/Spag9/Tnfaip3/Cdk5rap1/Lax1/Cd300a/Dbndd2/Dusp16/Dusp6/Eng/Gba1/Gfra2/Gpd1l/Grb10/Ibtk/Il18/Ilk/Lats2/Ppp2r5a/Prkca/Prkcd/Pycard/Rock1/Smad7/Socs3/Taf7/Tspo/Zbed3	38
BP	GO:0034101	erythrocyte homeostasis	21/1120	168/28891	2.41498e-06	6.49176e-05	4.4411e-05	Cflar/Ets1/Lyn/Sp1/Spi1/Srf/Stat3/Stat5a/Stat5b/Zfp36l1/Prmt1/Id2/Ercc2/Hif1a/Hmgb2/Jmjd6/Maea/Rps19/Smarca4/Vegfa/Zfp36	21
BP	GO:2000377	regulation of reactive oxygen species metabolic process	21/1120	168/28891	2.41498e-06	6.49176e-05	4.4411e-05	Cflar/Grb2/Nfe2l2/Nnt/Plin5/Stat3/Syk/Fyn/Clec7a/Cyba/Esr2/Gnai3/Hdac4/Hif1a/Il18/Ppara/Prkcd/Ptger4/Ripk3/Sphk2/Tspo	21
BP	GO:0050878	regulation of body fluid levels	33/1120	348/28891	2.42886e-06	6.49689e-05	4.44461e-05	Adm/Ednrb/Fcer1g/Lyn/Nfe2l2/Ptpn6/S100a9/Srf/Stat5a/Stat5b/Syk/Sytl2/C1galt1c1/Cd9/Cyba/Eif2ak3/Emilin2/Evl/Hif1a/Hps4/Klkb1/Nr1h3/Nr3c2/P2ry2/Pip5k1c/Plat/Prkca/Prkcd/Ptger4/Stxbp3/Traf3ip2/Vamp8/Vegfa	33
BP	GO:0045766	positive regulation of angiogenesis	22/1120	182/28891	2.46372e-06	6.52585e-05	4.46442e-05	Adm/Cybb/Ets1/Itga5/Itgax/Nfe2l2/Pxn/Sp1/Stat3/Tnfrsf1a/C3/Cd40/Emilin2/Eng/Hif1a/Il10/Ninj1/Plcg1/Prkca/Rras/Vegfa/Vegfb	22
BP	GO:1904018	positive regulation of vasculature development	22/1120	182/28891	2.46372e-06	6.52585e-05	4.46442e-05	Adm/Cybb/Ets1/Itga5/Itgax/Nfe2l2/Pxn/Sp1/Stat3/Tnfrsf1a/C3/Cd40/Emilin2/Eng/Hif1a/Il10/Ninj1/Plcg1/Prkca/Rras/Vegfa/Vegfb	22
BP	GO:0009116	nucleoside metabolic process	11/1120	50/28891	2.63414e-06	6.94339e-05	4.75007e-05	Gnmt/Ptgdr/Dera/Dpyd/Gamt/Hprt1/Nt5c2/Pemt/Tk2/Upb1/Upp1	11
BP	GO:0002448	mast cell mediated immunity	13/1120	71/28891	2.99632e-06	7.85991e-05	5.37707e-05	Fcer1g/Fgr/Lat2/Lyn/Rac2/Syk/Ptgdr/Cd300a/Cd84/Fcer1a/Rasgrp1/Sphk2/Vamp8	13
BP	GO:1902107	positive regulation of leukocyte differentiation	24/1120	213/28891	3.07038e-06	7.9771e-05	5.45724e-05	Evi2b/Spi1/Stat5a/Stat5b/Syk/Zfp36l1/Id2/Zap70/Cd4/Gimap3/H2-DMa/Il10/Il18/Il2rg/Il7/Itpkb/Malt1/Nfkbiz/Ninj1/Pcid2/Prkca/Rasgrp1/Smarca4/Mir223	24
BP	GO:1903708	positive regulation of hemopoiesis	24/1120	213/28891	3.07038e-06	7.9771e-05	5.45724e-05	Evi2b/Spi1/Stat5a/Stat5b/Syk/Zfp36l1/Id2/Zap70/Cd4/Gimap3/H2-DMa/Il10/Il18/Il2rg/Il7/Itpkb/Malt1/Nfkbiz/Ninj1/Pcid2/Prkca/Rasgrp1/Smarca4/Mir223	24
BP	GO:0031341	regulation of cell killing	20/1120	157/28891	3.10502e-06	7.99065e-05	5.46651e-05	2410137M14Rik/H2-T24/Hsp90ab1/Klrb1f/Spi1/Stat5a/Stat5b/Syk/Vav1/Fcer2a/Ccr5/Clec12b/Clec7a/Crtam/Dnase1l3/Cyrib/Gimap3/Mill2/Rasgrp1/Ripk3	20
BP	GO:0071887	leukocyte apoptotic process	20/1120	157/28891	3.10502e-06	7.99065e-05	5.46651e-05	Fcer1g/Fcgr2b/Lyn/Nod2/Stat5a/St6gal1/Ccr5/Cd3g/Ebf4/Hif1a/Il10/Il18/Itpkb/Kifap3/Mef2c/Nfkbiz/Pdcd7/Prelid1/Ripk3/Traf3ip2	20
BP	GO:0072594	establishment of protein localization to organelle	39/1120	452/28891	3.16724e-06	8.11232e-05	5.54975e-05	Fam53c/Hsp90ab1/Hspa8/Lrwd1/Nfkbia/Pttg1ip/Sorl1/Sqstm1/Stat3/Syk/Tnfaip3/Tnfrsf1a/Tomm40l/Txnip/Cct3/Dkc1/Tomm34/Snx16/Cct4/Dnlz/Dusp18/E2f3/Fam53b/Macroh2a2/Herpud1/Hspa5/Kpnb1/Lamp2/Nup188/Nup214/Nup93/Prkcd/Rab7/Stk3/Tnpo3/Traf3ip2/Tspo/Vps13d/Zfp827	39
BP	GO:0036230	granulocyte activation	11/1120	51/28891	3.24146e-06	8.2424e-05	5.63874e-05	Fcer1g/Myo1f/Spi1/Syk/Cd300a/Dnase1l3/Fcer1a/Il18/Prkcd/Stx11/Traf3ip2	11
BP	GO:0042176	regulation of protein catabolic process	34/1120	369/28891	3.24839e-06	8.2424e-05	5.63874e-05	Csnk1d/Hsp90ab1/Pttg1ip/Sorl1/Timp2/Tnfaip3/Tnfrsf1b/Trim39/Fyn/Cd81/Dact1/Eif2ak3/Ezr/Fbxl5/Gba1/Gipc1/Herpud1/Hspa1b/Il10/Lrig2/Mad2l2/Mgat3/Mycbp2/Nudt15/Ppp2ca/Psmd10/Rab7/Rhbdd1/Rnf19b/Rybp/Snx3/Timp1/Trim32/Ubqln4	34
BP	GO:0042119	neutrophil activation	10/1120	42/28891	3.49504e-06	8.82701e-05	6.03868e-05	Fcer1g/Myo1f/Spi1/Syk/Cd300a/Dnase1l3/Il18/Prkcd/Stx11/Traf3ip2	10
BP	GO:0071356	cellular response to tumor necrosis factor	22/1120	186/28891	3.53538e-06	8.88754e-05	6.08009e-05	Dbn1/Mapk3/Nfe2l2/Nfkbia/Syk/Tnfrsf1a/Txndc17/Zfp36l1/Tcl1/Ccl4/Cebpa/Cd40/Gsdme/Gba1/Ilk/Peli3/Prpf8/Pycard/Traf3ip2/Trim32/Zfp36/Zfp36l2	22
BP	GO:0030833	regulation of actin filament polymerization	19/1120	146/28891	3.95686e-06	9.90128e-05	6.7736e-05	Coro1a/Dbn1/Dbnl/Flii/Grb2/Gsn/Lmod1/Prex1/Ssh1/Ssh3/Mtpn/Capg/Capza1b/Evl/Cyrib/Kank3/Prkcd/Pycard/Vill	19
BP	GO:0010508	positive regulation of autophagy	20/1120	160/28891	4.16464e-06	0.000103713	7.09512e-05	Mapk3/Nod2/Sqstm1/Tom1/Ulk1/Nod1/Snx7/Calcoco2/Ccny/Depdc5/Gnai3/Gpsm1/Hif1a/Mid2/Rock1/Trp53inp1/Tpcn1/Trim32/Trim68/Vps13d	20
BP	GO:0031294	lymphocyte costimulation	9/1120	34/28891	4.18288e-06	0.000103713	7.09512e-05	Card11/Spn/Cd3e/Cd5/Cd80/Cd81/Efnb1/Lgals8/Tnfsf14	9
BP	GO:0000963	mitochondrial RNA processing	7/1120	19/28891	4.31977e-06	0.00010662	7.294e-05	Mettl8/Trmt5/Cdk5rap1/Elac2/Supv3l1/Rpusd4/Tbrg4	7
BP	GO:0002335	mature B cell differentiation	10/1120	43/28891	4.39653e-06	0.000108023	7.39003e-05	Itm2a/Spi1/Tnfaip3/Il10/Il2rg/Irf8/Itfg2/Lgals8/Malt1/Nfkbiz	10
BP	GO:0071560	cellular response to transforming growth factor beta stimulus	26/1120	248/28891	4.63652e-06	0.000113407	7.75831e-05	Cflar/Chst11/Dbn1/Dnmt1/Lpxn/Pxn/Spi1/Stat3/Zfp36l1/Rbbp7/Fyn/Eid2/Eng/Gipc1/Hspa5/Lats2/Ltbp4/Mef2c/Nfkbiz/Ppara/Sap30l/Smad7/Snx6/Tgfb3/Wwox/Zfp36l2	26
BP	GO:0006687	glycosphingolipid metabolic process	11/1120	53/28891	4.8326e-06	0.000117673	8.05016e-05	Fut4/Ugcg/Gba1/Gla/Hexb/Map7/Naglu/Neu1/Prkcd/St8sia6/Tm9sf2	11
BP	GO:0052548	regulation of endopeptidase activity	33/1120	360/28891	5.0302e-06	0.000121937	8.3419e-05	Cdkn2d/Cflar/Gapdh/Gsn/Lyn/Mical1/Nlrp12/Ppm1f/Rps6ka1/S100a9/Sorl1/Stat3/Syk/Timp2/Fyn/Nod1/Clec7a/Ctsd/Eif2ak3/Herpud1/Hspa1b/Il24/Malt1/Mgmt/Ncstn/Pcid2/Picalm/Prelid1/Pycard/Renbp/Rhbdf2/Timp1/Vegfa	33
BP	GO:0006935	chemotaxis	39/1120	462/28891	5.32519e-06	0.000128515	8.79187e-05	Cklf/Coro1a/Csf3r/Ednrb/Fcer1g/Lpar1/Lsp1/Lyn/Mapk3/Nod2/Ppm1f/Prex1/Rac2/Rin3/S100a9/Spi1/Syk/Vav1/St6gal1/Ccl4/Ccl28/Ccr5/Eng/Cyrib/Gpr35/Hmgb2/Mst1/Mtus1/Mycbp2/Ninj1/Pip5k1c/Prkca/Prkcd/Rpl13a/Rps19/S1pr1/Tnfsf14/Vegfa/Vegfb	39
BP	GO:0007264	small GTPase mediated signal transduction	37/1120	428/28891	5.3785e-06	0.000129227	8.84058e-05	Ccdc125/Ccdc88a/Cdc42se1/Cyth4/Dbnl/Flot1/Gdi1/Grb2/Lpar1/P2ry10/Rac2/Rasa3/Rgl2/Tiam2/Timp2/Ulk1/Was/Gpr65/Ccdc88c/Cdc42/Chm/Dynlt1c/Cyrib/Gpr35/Itpkb/Kctd10/Kpnb1/Nucb1/Rasa4/Rasal3/Rasgrf2/Rasgrp1/Rfxank/Rit1/Rock1/Stmn3/Synj2bp	37
BP	GO:0032479	regulation of type I interferon production	18/1120	136/28891	5.54323e-06	0.000132598	9.07122e-05	Cd14/Flot1/Gapdh/Nlrx1/Syk/Zc3hav1/Hmgb2/Ifnar1/Ikbke/Irf8/Klhl22/Peli3/Pola1/Polr3d/Pycard/Rnf125/Tlr8/Ufd1	18
BP	GO:0031346	positive regulation of cell projection organization	39/1120	463/28891	5.60301e-06	0.00013344	9.12882e-05	Ccdc88a/Cflar/Coro1c/Dbn1/Dbnl/Def8/Ehd1/Gdi1/Gpm6a/Ift20/Lyn/Nfe2l2/Pias2/Rac2/S100a9/Srf/Tiam2/Fyn/Cbfa2t2/Cdc42/Dynlt1c/Eef2k/Fig4/Hdac4/Hspa5/Ilk/Itpr1/Kat2a/Metrn/Neu1/P2ry2/Picalm/Prkci/Qki/Rrn3/Snx3/Tgfb3/Tnik/Vegfa	39
BP	GO:0032271	regulation of protein polymerization	23/1120	206/28891	5.70792e-06	0.000134757	9.21888e-05	Coro1a/Dbn1/Dbnl/Flii/Grb2/Gsn/Lmod1/Prex1/Ssh1/Ssh3/Mtpn/Camsap1/Capg/Capza1b/Clip3/Dyrk1a/Evl/Cyrib/Kank3/Prkcd/Pycard/Tppp3/Vill	23
BP	GO:0034612	response to tumor necrosis factor	23/1120	206/28891	5.70792e-06	0.000134757	9.21888e-05	Cd14/Dbn1/Mapk3/Nfe2l2/Nfkbia/Syk/Tnfrsf1a/Txndc17/Zfp36l1/Tcl1/Ccl4/Cebpa/Cd40/Gsdme/Gba1/Ilk/Peli3/Prpf8/Pycard/Traf3ip2/Trim32/Zfp36/Zfp36l2	23
BP	GO:0031348	negative regulation of defense response	31/1120	330/28891	5.87893e-06	0.000137258	9.39002e-05	Elf4/Ets1/Fcgr2b/Hspa8/Nlrp12/Nlrx1/Nod2/Psmb4/Ptpn6/Stat3/Tnfaip3/Tnfaip8l2/Tnfrsf1a/Tnfrsf1b/Zdhhc18/Spn/Syt11/Clec12b/Fxr1/Il10/Lamp2/Mvk/Nr1h3/Nt5c2/Ppara/Ptger4/Rnf125/Rps19/Socs3/Ufd1/Zfp36	31
BP	GO:0042330	taxis	39/1120	464/28891	5.89415e-06	0.000137258	9.39002e-05	Cklf/Coro1a/Csf3r/Ednrb/Fcer1g/Lpar1/Lsp1/Lyn/Mapk3/Nod2/Ppm1f/Prex1/Rac2/Rin3/S100a9/Spi1/Syk/Vav1/St6gal1/Ccl4/Ccl28/Ccr5/Eng/Cyrib/Gpr35/Hmgb2/Mst1/Mtus1/Mycbp2/Ninj1/Pip5k1c/Prkca/Prkcd/Rpl13a/Rps19/S1pr1/Tnfsf14/Vegfa/Vegfb	39
BP	GO:0031623	receptor internalization	19/1120	150/28891	5.91311e-06	0.000137258	9.39002e-05	Adm/Fcer1g/Flot1/Grb2/Lpar1/Rin3/Syk/Ulk1/Cd81/Cd9/Ezr/Ldlrap1/Lrpap1/Picalm/Pip5k1c/Rab31/Synj2bp/Vegfa/Wdr54	19
BP	GO:0001818	negative regulation of cytokine production	30/1120	314/28891	5.91499e-06	0.000137258	9.39002e-05	Elf4/Fcgr2b/Hdac9/Nlrp12/Nlrx1/Nod2/Ptpn6/Slc11a1/Tnfaip3/Tnfrsf1a/Syt11/Cd84/Ezr/Fxr1/Gba1/Gimap3/Il10/Klhl22/Nfkbil1/Peli3/Ppara/Ptger4/Pycard/Rnf125/Smad7/Tgfb3/Tlr8/Tspo/Ufd1/Zfp36	30
BP	GO:0045055	regulated exocytosis	27/1120	267/28891	6.02821e-06	0.00013929	9.52902e-05	Coro1a/Fcer1g/Fgr/Lat2/Lyn/Mical1/Myo1f/Rab3d/Rac2/Spi1/Syk/Ptgdr/Syt11/Cd300a/Cd84/Fcer1a/P2ry2/Prepl/Prkca/Rab26/Rab31/Rasgrp1/Sphk2/Stx11/Stxbp3/Tmem79/Vamp8	27
BP	GO:0002367	cytokine production involved in immune response	21/1120	178/28891	6.08599e-06	0.000140029	9.57961e-05	Fcer1g/Nlrx1/Nod2/Slc11a1/Syk/Tnfrsf1b/Nod1/Cd81/Clec7a/Fcer1a/Gba1/Gimap3/Il10/Il18/Malt1/Pycard/Rasgrp1/Smad7/Sphk2/Tgfb3/Traf3ip2	21
BP	GO:0032729	positive regulation of type II interferon production	14/1120	87/28891	6.16242e-06	0.00014119	9.65898e-05	Cd14/Slc11a1/Cd244a/Cd3e/Clec7a/Crtam/Cyrib/Ifnar1/Il18/Irf8/Lta/Pycard/Rasgrp1/Tlr8	14
BP	GO:2000106	regulation of leukocyte apoptotic process	17/1120	124/28891	6.20326e-06	0.000141528	9.68213e-05	Fcer1g/Fcgr2b/Lyn/Nod2/Stat5a/St6gal1/Ccr5/Cd3g/Hif1a/Il10/Il18/Itpkb/Kifap3/Mef2c/Pdcd7/Prelid1/Ripk3	17
BP	GO:0016236	macroautophagy	27/1120	268/28891	6.46087e-06	0.000146789	0.00010042	Ift20/Mapk3/Nod2/Sqstm1/Tcirg1/Tom1/Ulk1/Nod1/Snx7/Calcoco2/Cry1/Ctsd/Efnb1/Gba1/Gnai3/Gpsm1/Hif1a/Lamp2/Lgals8/Pacs2/Rab7/Stk3/Trp53inp1/Ubqln4/Vamp8/Vps13d/Wdr81	27
BP	GO:0032623	interleukin-2 production	13/1120	76/28891	6.58367e-06	0.000148956	0.000101903	Fcer1g/Nod2/Slc11a1/Stat5a/Stat5b/Tnfaip3/Card11/Cd247/Cd3e/Clec7a/Ezr/Malt1/Zfp36	13
BP	GO:0002456	T cell mediated immunity	20/1120	165/28891	6.67568e-06	0.000150411	0.000102898	2410137M14Rik/H2-T24/Nod2/Rftn1/Slc11a1/Tnfrsf1b/Was/Spn/Cd80/Cd81/Cyrib/Gba1/Hprt1/Il18/Malt1/Mill2/Nfkbiz/Ripk3/Smad7/Stx11	20
BP	GO:0032102	negative regulation of response to external stimulus	40/1120	485/28891	7.06665e-06	0.000158562	0.000108474	Dbn1/Elf4/Ets1/Fcgr2b/Hspa8/Nlrp12/Nlrx1/Nod2/Psmb4/Ptpn6/Rin3/Stat3/Tnfaip3/Tnfaip8l2/Tnfrsf1a/Tnfrsf1b/Zdhhc18/St6gal1/Spn/Syt11/Cd9/Clec12b/Fxr1/Il10/Klkb1/Lamp2/Lrig2/Mvk/Nfkbil1/Nr1h3/Nt5c2/Plat/Ppara/Prkcd/Ptger4/Rnf125/Rps19/Socs3/Ufd1/Zfp36	40
BP	GO:0042692	muscle cell differentiation	39/1120	468/28891	7.20399e-06	0.000160978	0.000110127	Adm/Cd53/Cfl2/Cflar/Dnmt1/Ednrb/Ehd1/Flii/Flot1/Hdac9/Ift20/Lmod1/Spag9/Srf/H3f3b/Id2/C3/Cd81/Cd9/Eng/Fktn/Hdac4/Kat2a/Large1/Mef2c/Naglu/Ninj1/Pi16/Plekho1/Pmp22/Ppara/Qki/Smarca4/Stac3/Tmem182/Tnfsf14/Trim32/Vegfa/Znhit1	39
BP	GO:0001659	temperature homeostasis	22/1120	195/28891	7.64774e-06	0.000170194	0.000116432	Ednrb/Nod2/Plac8/Sqstm1/Stat3/Syk/Tle3/Acsl1/Ccr5/Ces1d/Dync1h1/Gatm/Gimap3/Grb10/Il18/Letmd1/Nr1h3/Pemt/Pgam5/Smarca4/Trpv1/Vegfa	22
BP	GO:0008209	androgen metabolic process	8/1120	28/28891	7.73521e-06	0.000171437	0.000117283	Adm/Plekha1/Chst10/Dhrs9/Hsd17b11/Hsd17b4/Hsd17b8/Scarb1	8
BP	GO:0016052	carbohydrate catabolic process	20/1120	167/28891	8.01524e-06	0.000176922	0.000121035	Dhtkd1/Eno1b/Galk1/Gapdh/Manba/Nudt5/Stat3/Ctbs/Dera/Galt/Hdac4/Hexb/Hif1a/Hkdc1/Mpi/Neu1/Pgd/Pgm1/Ppara/Ppp2ca	20
BP	GO:0002573	myeloid leukocyte differentiation	27/1120	272/28891	8.49023e-06	0.000186648	0.000127688	Evi2b/Fcer1g/Glo1/Junb/Lilra6/Lyn/Sbno2/Spi1/Stat5a/Tcirg1/Thoc5/Zfp36l1/Cebpa/Id2/Cd4/Cd81/Gba1/Gimap3/Gpr137/Large1/Ltbr/Mef2c/Naglu/Ninj1/Prkca/Vegfa/Mir223	27
BP	GO:0032418	lysosome localization	15/1120	102/28891	9.07172e-06	0.000197829	0.000135338	Def8/Fcer1g/Fgr/Lat2/Lyn/Rac2/Spag9/Syk/Ptgdr/Cd300a/Cd84/Fcer1a/Rasgrp1/Sphk2/Vamp8	15
BP	GO:1990849	vacuolar localization	15/1120	102/28891	9.07172e-06	0.000197829	0.000135338	Def8/Fcer1g/Fgr/Lat2/Lyn/Rac2/Spag9/Syk/Ptgdr/Cd300a/Cd84/Fcer1a/Rasgrp1/Sphk2/Vamp8	15
BP	GO:0120032	regulation of plasma membrane bounded cell projection assembly	23/1120	212/28891	9.20207e-06	0.000198432	0.00013575	Ccdc88a/Coro1c/Dbn1/Def8/Gpm6a/Ift20/Lpar1/Pld1/Rac2/Srf/Was/Cdc42/Cdk10/Evl/Fxr1/Hdac4/Ift140/Map4/Prkcd/Rab11fip3/Rcc2/Sh3yl1/Tgfb3	23
BP	GO:0009101	glycoprotein biosynthetic process	28/1120	289/28891	9.20578e-06	0.000198432	0.00013575	Chpf2/Chst11/Fut4/Gorasp1/Itm2a/Mgat1/St3gal5/Chst12/Dpagt1/St6gal1/Dpm1/C1galt1c1/Chst10/Chst13/Chsy1/Dad1/Dpy19l3/Fktn/Large1/Mgat3/Ncstn/Pomgnt1/St8sia6/Tm9sf2/Tmem106a/Tmem165/Tmtc4/Vegfb	28
BP	GO:0042129	regulation of T cell proliferation	24/1120	227/28891	9.21659e-06	0.000198432	0.00013575	Coro1a/Ptpn6/Rac2/Stat5a/Stat5b/Syk/Tnfrsf1b/Card11/Spn/Zap70/Cd244a/Cd3e/Cd4/Cd80/Cd81/Crtam/Efnb1/H2-DMb2/Il18/Pycard/Rasal3/Ripk3/Tnfrsf9/Znhit1	24
BP	GO:0032606	type I interferon production	18/1120	141/28891	9.24555e-06	0.000198432	0.00013575	Cd14/Flot1/Gapdh/Nlrx1/Syk/Zc3hav1/Hmgb2/Ifnar1/Ikbke/Irf8/Klhl22/Peli3/Pola1/Polr3d/Pycard/Rnf125/Tlr8/Ufd1	18
BP	GO:0010883	regulation of lipid storage	11/1120	57/28891	1.0152e-05	0.000216179	0.000147891	Ehd1/Nfkbia/Plin5/C3/Ces1d/Ikbke/Nr1h3/Osbpl8/Plin2/Ppara/Scarb1	11
BP	GO:0043300	regulation of leukocyte degranulation	11/1120	57/28891	1.0152e-05	0.000216179	0.000147891	Fcer1g/Fgr/Lyn/Rac2/Spi1/Syk/Cd300a/Cd84/Fcer1a/Sphk2/Vamp8	11
BP	GO:0030490	maturation of SSU-rRNA	10/1120	47/28891	1.03144e-05	0.000218778	0.000149669	Nat10/Riok2/Tsr1/Dhx37/Ercc2/Riok1/Rps19/Rps28/Rrs1/Utp3	10
BP	GO:0045927	positive regulation of growth	30/1120	324/28891	1.09575e-05	0.000231515	0.000158382	Dbn1/Dbnl/Gdi1/Ncbp1/Ppm1f/Rftn1/Srf/Stat5a/Stat5b/Mtpn/Supv3l1/C3/Cdc42/Cyba/Derl2/Exosc4/Ezr/Il7/Ilk/Kdm2b/Klhl22/Mef2c/N6amt1/Picalm/Psmd10/Ptger4/Smad7/Taf9b/Trim32/Vegfa	30
BP	GO:0001909	leukocyte mediated cytotoxicity	21/1120	185/28891	1.11137e-05	0.000233905	0.000160018	Coro1a/2410137M14Rik/H2-T24/Klrb1f/Ptpn6/Spi1/Stat5a/Stat5b/Vav1/Clec12b/Crtam/Dnase1l3/Cyrib/Gimap3/Hprt1/Il18/Mill2/Rasgrp1/Ripk3/Rnf19b/Stx11	21
BP	GO:0060491	regulation of cell projection assembly	23/1120	215/28891	1.15938e-05	0.000243035	0.000166264	Ccdc88a/Coro1c/Dbn1/Def8/Gpm6a/Ift20/Lpar1/Pld1/Rac2/Srf/Was/Cdc42/Cdk10/Evl/Fxr1/Hdac4/Ift140/Map4/Prkcd/Rab11fip3/Rcc2/Sh3yl1/Tgfb3	23
BP	GO:0040013	negative regulation of locomotion	32/1120	358/28891	1.1637e-05	0.000243035	0.000166264	Ccdc125/Cnn2/Coro1c/Dbn1/Ifitm1/Nfe2l2/Rin3/Srf/Stat3/Was/Rbbp7/St6gal1/Pdcd10/Ccl28/Cd300a/Clic4/Ctnna1/Emilin2/Eng/Evl/Il24/Ilk/Mef2c/Osbpl8/Ptger4/Rras/Sap30l/Srgap3/Synj2bp/Timp1/Trp53inp1/Vash1	32
BP	GO:0032946	positive regulation of mononuclear cell proliferation	21/1120	186/28891	1.20783e-05	0.00024966	0.000170796	Coro1a/Stat5a/Stat5b/Syk/St6gal1/Card11/Spn/Zap70/Cd244a/Cd3e/Cd4/Cd40/Cd80/Cd81/Efnb1/H2-DMb2/Il18/Il7/Mef2c/Pycard/Rasal3	21
BP	GO:0032731	positive regulation of interleukin-1 beta production	11/1120	58/28891	1.20922e-05	0.00024966	0.000170796	Nod2/Stat3/Nod1/Ccr5/Clec7a/Gsdmd/Ifnar1/Malt1/Pycard/Tlr8/Tmem106a	11
BP	GO:0032757	positive regulation of interleukin-8 production	11/1120	58/28891	1.20922e-05	0.00024966	0.000170796	Cd14/Nod2/Stat3/Syk/Nod1/Cd244a/Clec7a/Il18/Ptger4/Pycard/Tlr8	11
BP	GO:2000146	negative regulation of cell motility	30/1120	326/28891	1.23484e-05	0.000253983	0.000173753	Ccdc125/Cnn2/Coro1c/Ifitm1/Nfe2l2/Rin3/Srf/Stat3/Was/Rbbp7/Pdcd10/Ccl28/Cd300a/Clic4/Ctnna1/Emilin2/Eng/Evl/Il24/Ilk/Mef2c/Osbpl8/Ptger4/Rras/Sap30l/Srgap3/Synj2bp/Timp1/Trp53inp1/Vash1	30
BP	GO:1905048	regulation of metallopeptidase activity	6/1120	15/28891	1.24026e-05	0.000254137	0.000173858	Sorl1/Stat3/Timp2/Picalm/Rhbdf2/Timp1	6
BP	GO:0002444	myeloid leukocyte mediated immunity	19/1120	158/28891	1.26236e-05	0.000257692	0.000176291	Fcer1g/Fgr/Lat2/Lyn/Myo1f/Rac2/Spi1/Syk/Ptgdr/C3/Cd300a/Cd84/Dnase1l3/Fcer1a/Rasgrp1/Sphk2/Stx11/Traf3ip2/Vamp8	19
BP	GO:0051170	import into nucleus	21/1120	187/28891	1.31176e-05	0.000266774	0.000182503	Fam53c/Hsp90ab1/Htatip2/Nfkbia/Pttg1ip/Sqstm1/Stat3/Syk/Tnfrsf1a/Txnip/Cdan1/E2f3/Fam53b/Kpnb1/Nup188/Nup214/Nup93/Prkcd/Stk3/Tnpo3/Traf3ip2	21
BP	GO:0045453	bone resorption	13/1120	81/28891	1.35303e-05	0.000274139	0.000187542	Def8/Pdk4/Rab3d/Rac2/Syk/Tcirg1/Gpr137/Il7/Prkca/Ptger4/Rab7/S1pr1/Vegfa	13
BP	GO:1903313	positive regulation of mRNA metabolic process	18/1120	145/28891	1.3665e-05	0.00027584	0.000188706	Clns1a/Hspa8/Ncbp1/Syncrip/Zc3hav1/Zfp36l1/Ncl/Wdr77/Cirbp/Dcp2/Exosc5/Exosc7/Fxr1/Pabpc1/Patl1/Rock1/Zfp36/Zfp36l2	18
BP	GO:0051259	protein complex oligomerization	26/1120	264/28891	1.423e-05	0.000286182	0.000195781	Ehd1/Gnmt/Tmem120a/Farsb/Letm1/Prmt1/Card11/Cd247/Clybl/Cutc/Evl/Gsdmd/Hprt1/Hsd17b8/Jmjd6/Kctd10/Kctd21/Mlkl/Ninj1/Pycard/Rom1/Stk3/Trpv1/Upb1/Zdhhc1/Zfp777	26
BP	GO:0030042	actin filament depolymerization	11/1120	59/28891	1.43464e-05	0.000286763	0.000196178	Cfl2/Flii/Gsn/Lmod1/Mical1/Mtpn/Capg/Capza1b/Evl/Lima1/Vill	11
BP	GO:0071375	cellular response to peptide hormone stimulus	28/1120	296/28891	1.43645e-05	0.000286763	0.000196178	Grb2/Hdac9/Mapk3/Nfe2l2/Nucks1/Pdk4/Pxn/Sorl1/Sp1/Stat3/Stat5a/Stat5b/Zfp36l1/Ncl/Ctsd/Grb10/Il18/Leprot/Nr3c2/Osbpl8/Prkca/Prkcd/Prkci/Rab31/Rangap1/Rock1/Socs3/Syap1	28
BP	GO:0002752	cell surface pattern recognition receptor signaling pathway	12/1120	70/28891	1.44831e-05	0.00028807	0.000197073	Cd14/Lyn/Nfkbia/Nod2/Tnfaip3/Clec7a/Cyba/Lrrfip2/Naglu/Ninj1/Nr1h3/Pik3ap1	12
BP	GO:0006664	glycolipid metabolic process	14/1120	94/28891	1.54394e-05	0.000305971	0.000209319	Fut4/Mppe1/Pigp/Ugcg/Dpm1/Gba1/Gla/Hexb/Map7/Naglu/Neu1/Prkcd/St8sia6/Tm9sf2	14
BP	GO:0002220	innate immune response activating cell surface receptor signaling pathway	13/1120	82/28891	1.55144e-05	0.000306339	0.000209571	Cd14/Lyn/Nfkbia/Nod2/Syk/Tnfaip3/Clec7a/Cyba/Lrrfip2/Naglu/Ninj1/Nr1h3/Pik3ap1	13
BP	GO:0022618	protein-RNA complex assembly	20/1120	175/28891	1.61419e-05	0.000317329	0.000217089	Clns1a/Coil/Ncbp1/Usp4/Gemin4/Nop2/Wdr77/Ddx20/Eif2s2/Eif3a/Nufip1/Prpf8/Ptges3/Rpl13a/Rps19/Rps28/Rrs1/Slu7/Srpk1/Tdrd6	20
BP	GO:0034976	response to endoplasmic reticulum stress	26/1120	266/28891	1.62463e-05	0.000317329	0.000217089	Cops5/Fcgr2b/Flot1/Man1a2/Nfe2l2/Nod2/Tmub2/Eif2b5/Gorasp2/Tmco1/Nod1/Cert1/Derl2/Edem3/Eif2ak3/Herpud1/Hspa5/Itpr1/Nr1h3/Pmp22/Rasgrf2/Rhbdd1/Tmtc4/Txndc12/Ube2g2/Ufd1	26
BP	GO:0050730	regulation of peptidyl-tyrosine phosphorylation	26/1120	266/28891	1.62463e-05	0.000317329	0.000217089	Itga5/Lyn/Nod2/Ptpn6/Syk/Tnfrsf1a/Ncl/Fyn/Cd300a/Cd3e/Cd4/Cd40/Cd80/Clec7a/Fcer1a/Ifnar1/Il18/Il24/Il7/Prkca/Prkcd/Ptger4/Socs3/Unc119/Vegfa/Vegfb	26
BP	GO:1905952	regulation of lipid localization	21/1120	190/28891	1.67369e-05	0.00032574	0.000222843	Ehd1/Nfkbia/Plin5/Retn/Syk/Xrcc4/Acsl1/C3/Ces1d/Cry1/Ikbke/Ldlrap1/Nr1h3/Osbpl8/P2ry2/Plin2/Ppara/Prelid1/Prkcd/Scarb1/Tspo	21
BP	GO:0033003	regulation of mast cell activation	11/1120	60/28891	1.69562e-05	0.00032883	0.000224957	Fcer1g/Fgr/Lyn/Ptpn6/Rac2/Syk/Cd300a/Cd84/Fcer1a/Sphk2/Vamp8	11
BP	GO:1903509	liposaccharide metabolic process	14/1120	95/28891	1.74692e-05	0.000337572	0.000230938	Fut4/Mppe1/Pigp/Ugcg/Dpm1/Gba1/Gla/Hexb/Map7/Naglu/Neu1/Prkcd/St8sia6/Tm9sf2	14
BP	GO:0002700	regulation of production of molecular mediator of immune response	24/1120	236/28891	1.76966e-05	0.000340754	0.000233115	Fcer1g/Fcgr2b/Nlrx1/Nod2/Syk/Tnfaip3/Tnfrsf1b/Tnfsf13/Nod1/Cd244a/Cd40/Cd81/Clec7a/Exosc6/Fcer1a/Gimap3/Il10/Il18/Mad2l2/Malt1/Pycard/Smad7/Sphk2/Tgfb3	24
BP	GO:0043123	positive regulation of canonical NF-kappaB signal transduction	18/1120	148/28891	1.81319e-05	0.000347901	0.000238004	Gapdh/Nod2/Zc3hav1/Card11/Fyn/Nod1/Cd4/Cd40/Clec7a/Ltb/Ltbr/Mid2/Ripk3/S100a4/Tmem106a/Traf3ip2/Trim32/Trim68	18
BP	GO:0045637	regulation of myeloid cell differentiation	24/1120	237/28891	1.89808e-05	0.000362908	0.00024827	Csf3r/Ets1/Evi2b/Lilra6/Lyn/Nfkbia/Spi1/Stat3/Stat5a/Stat5b/Thoc5/Zfp36l1/Prmt1/Id2/Cd4/Gpr137/Hif1a/Hmgb2/Itpkb/Mef2c/Ninj1/Prkca/Zfp36/Mir223	24
BP	GO:0001667	ameboidal-type cell migration	38/1120	471/28891	1.94067e-05	0.000369748	0.00025295	Cap1/Coro1a/Coro1c/Ednrb/Ets1/Glipr2/Hdac9/Lpxn/Nfe2l2/Ppm1f/Pxn/S100a9/Sp1/Srf/Stat5a/Pdcd10/Cd40/Cdc42/Efnb1/Evl/Fndc3b/Gipc1/Hif1a/Ilk/Lgals8/Mef2c/Mta2/Plcg1/Pmp22/Prkca/Rcc2/Rock1/Rras/Scarb1/Synj2bp/Timp1/Vash1/Vegfa	38
BP	GO:0042987	amyloid precursor protein catabolic process	11/1120	61/28891	1.99676e-05	0.000379105	0.000259351	Flot2/Lyn/Sorl1/Sp1/Dyrk1a/Ifngr1/Ncstn/Picalm/Ranbp9/Rock1/Rtn1	11
BP	GO:0071346	cellular response to type II interferon	16/1120	122/28891	2.03422e-05	0.000384872	0.000263296	Gapdh/Gsn/Syncrip/Was/Ccl4/Capg/Cdc42/Evl/Flnb/Ifngr1/Irf8/Rpl13a/Stx11/Stxbp3/Vamp8/Vim	16
BP	GO:0034504	protein localization to nucleus	30/1120	335/28891	2.0827e-05	0.000392676	0.000268635	Fam53c/Hsp90ab1/Nfkbia/Pttg1ip/Sqstm1/Stat3/Syk/Tnfrsf1a/Txn1/Txnip/Xpa/Fyn/Ctnna1/E2f3/Eif2ak3/Fam53b/Kpnb1/Lats2/Nup188/Nup214/Nup93/Nvl/Osbpl8/Polr1a/Prkcd/Rangap1/Rrs1/Stk3/Tnpo3/Traf3ip2	30
BP	GO:0002753	cytosolic pattern recognition receptor signaling pathway	18/1120	150/28891	2.17929e-05	0.000408418	0.000279404	Flot1/Hspa8/Nfkbia/Nlrx1/Nod2/Rftn1/Tnfaip3/Zc3hav1/Nod1/Lamp2/Nagk/Peli3/Pik3ap1/Ppp2ca/Pycard/Rnf125/Tlr8/Ufd1	18
BP	GO:0043368	positive T cell selection	9/1120	41/28891	2.18876e-05	0.000408418	0.000279404	Srf/Stat3/Spn/Zap70/Cd3d/Cd3e/Cd3g/H2-DMa/Itpkb	9
BP	GO:0070849	response to epidermal growth factor	9/1120	41/28891	2.18876e-05	0.000408418	0.000279404	Mapk3/Stat5b/Zfp36l1/Ncl/Plcg1/Snx6/Syap1/Zfp36/Zfp36l2	9
BP	GO:0018198	peptidyl-cysteine modification	10/1120	51/28891	2.21145e-05	0.00041086	0.000281075	Gapdh/Golga7/Rab3d/S100a9/Txn1/Zdhhc18/Clip3/Golga7b/Snta1/Zdhhc1	10
BP	GO:0045576	mast cell activation	14/1120	97/28891	2.22454e-05	0.00041086	0.000281075	Fcer1g/Fgr/Lat2/Lyn/Ptpn6/Rac2/Syk/Ptgdr/Cd300a/Cd84/Fcer1a/Rasgrp1/Sphk2/Vamp8	14
BP	GO:0061912	selective autophagy	14/1120	97/28891	2.22454e-05	0.00041086	0.000281075	Mapk3/Nod2/Sqstm1/Ulk1/Nod1/Snx7/Calcoco2/Cry1/Gba1/Lgals8/Rab7/Stk3/Vps13d/Wdr81	14
BP	GO:0042060	wound healing	32/1120	370/28891	2.24913e-05	0.000412658	0.000282305	Cflar/Cnn2/Fcer1g/Fntb/Lyn/Nfe2l2/Ptpn6/S100a9/Slc11a1/Srf/Syk/Pdcd10/Syt11/C1galt1c1/Cd9/Clec7a/Emilin2/Eng/Evl/Hif1a/Hps4/Klkb1/Pip5k1c/Plat/Ppara/Prkca/Prkcd/Ptger4/Stxbp3/Timp1/Vegfa/Vegfb	32
BP	GO:0045806	negative regulation of endocytosis	12/1120	73/28891	2.24948e-05	0.000412658	0.000282305	Cnn2/Fcgr2b/Pacsin2/Rin3/Syt11/Cd300a/Lrpap1/Nr1h3/Picalm/Snx3/Unc119/Wdr54	12
BP	GO:2001242	regulation of intrinsic apoptotic signaling pathway	21/1120	194/28891	2.29538e-05	0.000419661	0.000287096	Cdkn2d/Eno1b/Fcgr2b/Nfe2l2/Ppif/Pttg1ip/S100a9/Trap1/Fyn/Gsdme/Eif2ak3/Herpud1/Hif1a/Il10/Ivns1abp/Mcl1/Pycard/Ripk3/Rrn3/Trim32/Txndc12	21
BP	GO:0071219	cellular response to molecule of bacterial origin	29/1120	322/28891	2.55792e-05	0.00046609	0.000318858	Cd14/Fcgr2b/Lyn/Mapk3/Nfkbia/Nod2/Sbno2/Spi1/Tnfaip3/Tnfrsf1b/Ncl/Cd80/Cd84/Esr2/Cyrib/Il10/Irf8/Malt1/Mef2c/Nfkbil1/Nfkbiz/Nr1h3/Plscr3/Prkca/Prpf8/Pycard/Vim/Zfp36/Mir223	29
BP	GO:0019693	ribose phosphate metabolic process	32/1120	373/28891	2.63657e-05	0.000478477	0.000327332	Eno1b/Hspa8/Impdh1/Ndufb1/Nudt5/Pdk4/Stat3/Acsl1/Ces1d/Cs/Dpyd/Gnai3/Hprt1/Hsd17b4/Mvd/Mvk/Ndufa2/Ndufb6/Ndufs1/Ndufv2/Nme3/Nt5c2/Nudt14/Pank2/Papss1/Ppara/Rfk/Sphk2/Suclg2/Tspo/Upb1/Upp1	32
BP	GO:0000959	mitochondrial RNA metabolic process	10/1120	52/28891	2.64352e-05	0.000478477	0.000327332	Lrpprc/Mettl8/Trmt5/Cdk5rap1/Elac2/Supv3l1/Polrmt/Rpusd4/Tbrg4/Yars2	10
BP	GO:0002440	production of molecular mediator of immune response	35/1120	425/28891	2.6695e-05	0.000481574	0.000329451	Fcer1g/Fcgr2b/Itm2a/Nlrx1/Nod2/Slc11a1/Syk/Tcirg1/Tnfaip3/Tnfrsf1b/Tnfsf13/Lax1/Xrcc4/Card11/Nod1/Cd244a/Cd40/Cd81/Clec7a/Exosc6/Fcer1a/Gba1/Gimap3/Il10/Il18/Mad2l2/Malt1/Mcm3ap/Nfkbiz/Pycard/Rasgrp1/Smad7/Sphk2/Tgfb3/Traf3ip2	35
BP	GO:0032527	protein exit from endoplasmic reticulum	9/1120	42/28891	2.69037e-05	0.000483733	0.000330928	Sorl1/Tecpr2/Cd81/Derl2/Herpud1/Rhbdd1/Sar1a/Ube2g2/Ufd1	9
BP	GO:0000956	nuclear-transcribed mRNA catabolic process	16/1120	125/28891	2.76263e-05	0.000495086	0.000338695	Casc3/Edc4/Eif3e/Ncbp1/Syncrip/Zfp36l1/Dcp2/Exosc4/Exosc5/Exosc6/Exosc7/Nbas/Pabpc1/Patl1/Zfp36/Zfp36l2	16
BP	GO:0006163	purine nucleotide metabolic process	36/1120	444/28891	2.86543e-05	0.000509059	0.000348254	Eno1b/Fmo5/Hspa8/Impdh1/Ndufb1/Nnt/Nudt5/Pdk4/Stat3/Taldo1/Tkt/Acsl1/Ces1d/Cs/Gnai3/Gpd1l/Hprt1/Hsd17b4/Ldhb/Mvd/Mvk/Ndufa2/Ndufb6/Ndufs1/Ndufv2/Nme3/Nt5c2/Nudt15/Pank2/Papss1/Pgd/Ppara/Sarm1/Sphk2/Suclg2/Tspo	36
BP	GO:0007028	cytoplasm organization	6/1120	17/28891	2.86873e-05	0.000509059	0.000348254	Etv6/Naglu/Padi6/Rrn3/Synj2bp/Tdrd6	6
BP	GO:0071025	RNA surveillance	6/1120	17/28891	2.86873e-05	0.000509059	0.000348254	Supv3l1/Exosc4/Exosc5/Exosc6/Exosc7/Wdr82	6
BP	GO:1905954	positive regulation of lipid localization	16/1120	126/28891	3.0522e-05	0.000539852	0.00036932	Ehd1/Nfkbia/Plin5/Retn/Xrcc4/Acsl1/C3/Ces1d/Ikbke/Ldlrap1/Nr1h3/P2ry2/Plin2/Prelid1/Prkcd/Scarb1	16
BP	GO:0050671	positive regulation of lymphocyte proliferation	20/1120	183/28891	3.10257e-05	0.000545208	0.000372984	Coro1a/Stat5a/Stat5b/Syk/Card11/Spn/Zap70/Cd244a/Cd3e/Cd4/Cd40/Cd80/Cd81/Efnb1/H2-DMb2/Il18/Il7/Mef2c/Pycard/Rasal3	20
BP	GO:0071826	protein-RNA complex organization	20/1120	183/28891	3.10257e-05	0.000545208	0.000372984	Clns1a/Coil/Ncbp1/Usp4/Gemin4/Nop2/Wdr77/Ddx20/Eif2s2/Eif3a/Nufip1/Prpf8/Ptges3/Rpl13a/Rps19/Rps28/Rrs1/Slu7/Srpk1/Tdrd6	20
BP	GO:0042102	positive regulation of T cell proliferation	17/1120	140/28891	3.13411e-05	0.000548975	0.000375561	Coro1a/Stat5a/Stat5b/Syk/Card11/Spn/Zap70/Cd244a/Cd3e/Cd4/Cd80/Cd81/Efnb1/H2-DMb2/Il18/Pycard/Rasal3	17
BP	GO:0032535	regulation of cellular component size	34/1120	411/28891	3.15772e-05	0.000549341	0.000375812	Cfl2/Clns1a/Coro1a/Dbn1/Dbnl/Flii/Gdi1/Grb2/Gsn/Hsp90ab1/Lmod1/Prex1/Rin3/Srf/Ssh1/Ssh3/Ttc3/Ulk1/Was/Mtpn/Capg/Capza1b/Ccr5/Evl/Ezr/Cyrib/Ilk/Kank3/Lima1/Picalm/Prkcd/Pycard/Vegfa/Vill	34
BP	GO:0031343	positive regulation of cell killing	15/1120	113/28891	3.16655e-05	0.000549341	0.000375812	2410137M14Rik/H2-T24/Spi1/Stat5a/Stat5b/Syk/Vav1/Fcer2a/Ccr5/Clec7a/Crtam/Cyrib/Gimap3/Mill2/Rasgrp1	15
BP	GO:0042116	macrophage activation	15/1120	113/28891	3.16655e-05	0.000549341	0.000375812	Sbno2/Slc11a1/Syk/Fcer2a/Cebpa/Syt11/Cd84/Ifngr1/Ifngr2/Il10/Jmjd6/Naglu/Nr1h3/Tmem106a/Trpv1	15
BP	GO:0070672	response to interleukin-15	5/1120	11/28891	3.29755e-05	0.000570245	0.000390112	Stat3/Stat5a/Stat5b/Cd4/Il2rg	5
BP	GO:1901739	regulation of myoblast fusion	7/1120	25/28891	3.36012e-05	0.000579221	0.000396253	Cd53/Cflar/Ehd1/Flot1/Plekho1/Tmem182/Tnfsf14	7
BP	GO:0045621	positive regulation of lymphocyte differentiation	17/1120	141/28891	3.43704e-05	0.000588741	0.000402766	Spi1/Stat5a/Stat5b/Syk/Zap70/Gimap3/H2-DMa/Il10/Il18/Il2rg/Il7/Itpkb/Malt1/Nfkbiz/Pcid2/Rasgrp1/Smarca4	17
BP	GO:0070304	positive regulation of stress-activated protein kinase signaling cascade	17/1120	141/28891	3.43704e-05	0.000588741	0.000402766	Fcgr2b/Gsn/Lyn/Map3k11/Nod2/Spi1/Pdcd10/Nod1/Cdc42/Clec7a/Ltbr/Pycard/Rasgrp1/Rnf13/Stk3/Tnik/Vegfa	17
BP	GO:1901342	regulation of vasculature development	28/1120	311/28891	3.52193e-05	0.000601386	0.000411416	Adm/Cybb/Ets1/Htatip2/Itga5/Itgax/Nfe2l2/Pxn/Sp1/Stat3/Tnfrsf1a/Pdcd10/C3/Cd40/Emilin2/Eng/Hif1a/Il10/Ninj1/Plcg1/Prkca/Ptger4/Rock1/Rras/Synj2bp/Vash1/Vegfa/Vegfb	28
BP	GO:0002313	mature B cell differentiation involved in immune response	8/1120	34/28891	3.67434e-05	0.000625445	0.000427875	Itm2a/Spi1/Tnfaip3/Il10/Irf8/Itfg2/Lgals8/Nfkbiz	8
BP	GO:0009451	RNA modification	18/1120	156/28891	3.70468e-05	0.000628079	0.000429678	Mettl8/Nat10/Nop10/Syncrip/Thumpd1/Trmt5/Wdr6/Cdk5rap1/Dkc1/Nop2/Dtwd2/Dus3l/Elp3/Jmjd6/Pus1/Rpusd4/Tyw1/Wtap	18
BP	GO:0051261	protein depolymerization	16/1120	128/28891	3.71296e-05	0.000628079	0.000429678	Cfl2/Flii/Gsn/Hspa8/Lmod1/Mical1/Mid1ip1/Mtpn/Camsap1/Capg/Capza1b/Ckap2/Evl/Lima1/Stmn3/Vill	16
BP	GO:0032715	negative regulation of interleukin-6 production	10/1120	54/28891	3.72776e-05	0.000628625	0.000430051	Elf4/Nlrp12/Nlrx1/Ptpn6/Tnfaip3/Tnfrsf1a/Syt11/Cd84/Gba1/Il10	10
BP	GO:0043161	proteasome-mediated ubiquitin-dependent protein catabolic process	36/1120	451/28891	3.97416e-05	0.000668101	0.000457057	Clock/Csnk1d/Man1a2/Nfe2l2/Psmd4/Tmub2/Trim39/Ube3a/Ubr1/Cdc23/Derl2/Edem3/Eif2ak3/Fbxl5/Fbxw4/Gba1/Gipc1/Herpud1/Hspa1b/Hspa5/Kctd10/Klhl22/Maea/Mta1/Naglu/Pmp22/Psmd10/Rnf19b/Rybp/Trim2/Ube2a/Ube2g2/Ubqln4/Ufd1/Wdr26/Wwp1	36
BP	GO:2000008	regulation of protein localization to cell surface	9/1120	44/28891	3.98992e-05	0.000668681	0.000457454	Fcer1g/Cd247/Gopc/Gpd1l/Gpm6b/Leprot/Lrig2/Picalm/Synj2bp	9
BP	GO:0009259	ribonucleotide metabolic process	31/1120	364/28891	4.02268e-05	0.000672097	0.000459791	Eno1b/Hspa8/Impdh1/Ndufb1/Nudt5/Pdk4/Stat3/Acsl1/Ces1d/Cs/Dpyd/Gnai3/Hprt1/Hsd17b4/Mvd/Mvk/Ndufa2/Ndufb6/Ndufs1/Ndufv2/Nme3/Nt5c2/Pank2/Papss1/Ppara/Rfk/Sphk2/Suclg2/Tspo/Upb1/Upp1	31
BP	GO:0046434	organophosphate catabolic process	17/1120	143/28891	4.12173e-05	0.000686533	0.000469667	Nudt5/Pld1/Dera/Dpyd/Entpd6/Gpd1l/Hprt1/Nt5c2/Nudt15/Pla2g4b/Plb1/Plcg1/Prkcd/Sarm1/Scarb1/Upb1/Upp1	17
BP	GO:0050821	protein stabilization	21/1120	202/28891	4.19282e-05	0.000696239	0.000476307	Flot1/Flot2/Gapdh/Golga7/Hsp90ab1/Trim39/Cct3/Pdcd10/Cct4/Dnlz/Hps4/Lamp2/Mcm8/Ncln/Ptges3/Smad7/Stk3/Taf9b/Trim44/Wdr81/Zbed3	21
BP	GO:0002685	regulation of leukocyte migration	24/1120	249/28891	4.24608e-05	0.000700797	0.000479424	Cnn2/Coro1a/Fut4/Lyn/Mapk3/Myo1f/Nod2/Rac2/Rin3/Spi1/Spn/Ccl28/Cd300a/Cd81/Cd9/Mst1/Mtus1/Ninj1/Ptger4/Pycard/Ripk3/Tnfsf14/Vegfa/Vegfb	24
BP	GO:1903320	regulation of protein modification by small protein conjugation or removal	24/1120	249/28891	4.24608e-05	0.000700797	0.000479424	Hdac8/Nod2/Pttg1ip/Sqstm1/Tnfaip3/Ube3a/Usp4/Rwdd3/Fyn/Cry1/Dcun1d4/Hdac4/Herpud1/Hif1a/Hspa5/Ivns1abp/Mad2l2/Mta1/Mycbp2/Peli3/Psmd10/Smad7/Trim44/Tspo	24
BP	GO:0032652	regulation of interleukin-1 production	15/1120	116/28891	4.32314e-05	0.000711353	0.000486646	Elf4/Nlrp12/Nod2/Stat3/Tnfaip3/Nod1/Ccr5/Clec7a/Gsdmd/Ifnar1/Malt1/Ptger4/Pycard/Tlr8/Tmem106a	15
BP	GO:0030834	regulation of actin filament depolymerization	10/1120	55/28891	4.39911e-05	0.000721666	0.000493701	Cfl2/Flii/Gsn/Lmod1/Mtpn/Capg/Capza1b/Evl/Lima1/Vill	10
BP	GO:0046635	positive regulation of alpha-beta T cell activation	14/1120	103/28891	4.41369e-05	0.000721878	0.000493846	Syk/Card11/Zap70/Cd244a/Cd3e/Cd80/Cd81/Gimap3/Il18/Il2rg/Itpkb/Malt1/Nfkbiz/Rasal3	14
BP	GO:0006665	sphingolipid metabolic process	17/1120	144/28891	4.50731e-05	0.000734977	0.000502807	Fut4/Ugcg/Cerkl/Cert1/Gba1/Gla/Hexb/Map7/Naaa/Naglu/Neu1/Pemt/Prkcd/Samd8/Sphk2/St8sia6/Tm9sf2	17
BP	GO:0006403	RNA localization	19/1120	173/28891	4.53432e-05	0.000737167	0.000504306	Casc3/Flot1/Lrpprc/Ncbp1/Rftn1/Thoc5/Zfp36l1/Dkc1/Cct4/Dcp2/Kpnb1/Mcm3ap/Nup188/Nup214/Nup93/Pcid2/Qki/Xpo5/Zfp36	19
BP	GO:0006643	membrane lipid metabolic process	20/1120	188/28891	4.5668e-05	0.00074023	0.000506401	Fut4/Mppe1/Pigp/Ugcg/Dpm1/Cerkl/Cert1/Gba1/Gla/Hexb/Map7/Naaa/Naglu/Neu1/Pemt/Prkcd/Samd8/Sphk2/St8sia6/Tm9sf2	20
BP	GO:0060142	regulation of syncytium formation by plasma membrane fusion	8/1120	35/28891	4.60192e-05	0.000743704	0.000508778	Cd53/Cflar/Ehd1/Flot1/Nfe2/Plekho1/Tmem182/Tnfsf14	8
BP	GO:0034661	ncRNA catabolic process	9/1120	45/28891	4.81695e-05	0.000776144	0.000530971	Dis3l/Eloc/Exosc4/Exosc5/Exosc6/Exosc7/Pop1/Snd1/Wdr82	9
BP	GO:0043242	negative regulation of protein-containing complex disassembly	13/1120	91/28891	4.83429e-05	0.000776251	0.000531044	Flii/Gsn/Lmod1/Mid1ip1/Mtpn/Camsap1/Capg/Capza1b/Ckap2/Evl/Lima1/Ubqln4/Vill	13
BP	GO:0045807	positive regulation of endocytosis	21/1120	204/28891	4.84621e-05	0.000776251	0.000531044	Cd14/Fcer1g/Fcgr2b/Flot1/Nod2/Slc11a1/Syk/C3/Cdc42/Clec7a/Clip3/Cyba/Eef2k/Il2rg/Ldlrap1/Picalm/Pycard/Rab31/Synj2bp/Tub/Vegfa	21
BP	GO:0051017	actin filament bundle assembly	19/1120	174/28891	4.90837e-05	0.000783668	0.000536118	Ccdc88a/Dbn1/Gas7/Lpar1/Ppm1f/Pxn/Srf/Was/Gpr65/Cdc42/Evl/Ezr/Fhdc1/Kank3/Lima1/Mtss1/Ptger4/S1pr1/Tgfb3	19
BP	GO:0014812	muscle cell migration	16/1120	131/28891	4.94099e-05	0.000783668	0.000536118	Lpar1/Nfe2l2/Retn/Sorl1/Ssh1/Stat5b/Grb10/Hdac4/Il18/Ilk/Mef2c/P2ry2/Plat/Plekho1/Ptger4/Rock1	16
BP	GO:0032613	interleukin-10 production	11/1120	67/28891	4.96468e-05	0.000783668	0.000536118	Fcer1g/Fcgr2b/Nod2/Stat3/Syk/Cd84/Clec7a/Nfkbiz/Prkcd/Ptger4/Pycard	11
BP	GO:0140895	cell surface toll-like receptor signaling pathway	11/1120	67/28891	4.96468e-05	0.000783668	0.000536118	Cd14/Lyn/Nfkbia/Nod2/Tnfaip3/Cyba/Lrrfip2/Naglu/Ninj1/Nr1h3/Pik3ap1	11
BP	GO:1905517	macrophage migration	11/1120	67/28891	4.96468e-05	0.000783668	0.000536118	Cklf/Cnn2/Ednrb/Mapk3/Cd81/Cd9/Gpr35/Mst1/Mtus1/Ninj1/Rpl13a	11
BP	GO:0045860	positive regulation of protein kinase activity	31/1120	369/28891	5.19974e-05	0.000818394	0.000559875	Camkk2/Ccdc88a/Hsp90ab1/Map3k11/Nod2/Prrc1/Pxn/Slc11a1/Syk/Cdk5rap1/Pdcd10/Tcl1/Ccnd3/Ccny/Cd300a/Cd4/Cd40/Fcer1a/Il18/Ilk/Malt1/Mef2c/Osbpl8/Ppp2ca/Prkcd/Psmd10/Rasgrp1/Ripk3/Syap1/Unc119/Vegfa	31
BP	GO:0052547	regulation of peptidase activity	36/1120	457/28891	5.22129e-05	0.00081941	0.00056057	Cdkn2d/Cflar/Gapdh/Gsn/Lyn/Mical1/Nlrp12/Ppm1f/Rps6ka1/S100a9/Sorl1/Stat3/Syk/Timp2/Fyn/Nod1/Clec7a/Cstb/Ctsd/Eif2ak3/Herpud1/Hspa1b/Il24/Malt1/Mgmt/Ncstn/Pcid2/Pi16/Picalm/Prelid1/Pycard/Mug2/Renbp/Rhbdf2/Timp1/Vegfa	36
BP	GO:0046634	regulation of alpha-beta T cell activation	17/1120	146/28891	5.37534e-05	0.000840173	0.000574774	Syk/Card11/Zap70/Cd244a/Cd300a/Cd3e/Cd80/Cd81/Crtam/Gimap3/Il18/Il2rg/Itpkb/Malt1/Nfkbiz/Rasal3/Smad7	17
BP	GO:0046631	alpha-beta T cell activation	22/1120	221/28891	5.38453e-05	0.000840173	0.000574774	Elf4/Stat3/Syk/Tcirg1/Card11/Spn/Zap70/Cd244a/Cd300a/Cd3e/Cd80/Cd81/Crtam/Gimap3/Il18/Il2rg/Itpkb/Malt1/Nfkbiz/Ptger4/Rasal3/Smad7	22
BP	GO:0090646	mitochondrial tRNA processing	5/1120	12/28891	5.47213e-05	0.000851394	0.00058245	Mettl8/Trmt5/Cdk5rap1/Elac2/Rpusd4	5
BP	GO:0051098	regulation of binding	33/1120	405/28891	5.51462e-05	0.000855554	0.000585296	Eif3e/Flot1/Hsp90ab1/Mapk3/Ncbp1/Nucks1/Sorl1/Txn1/Id2/Cdc42/Dact1/E2f1/Eif2ak3/Ercc2/Fktn/Gpsm1/Habp4/Hdac4/Hmgb2/Il10/Large1/Ldlrap1/Lrpap1/Mad2l2/Nvl/Pcbd1/Ppara/Ppp1r2/Pygo2/Rock1/Smarca4/Spag8/Stk3	33
BP	GO:1903305	regulation of regulated secretory pathway	18/1120	161/28891	5.63475e-05	0.0008717	0.000596342	Fcer1g/Fgr/Lyn/Mical1/Rab3d/Rac2/Spi1/Syk/Syt11/Cd300a/Cd84/Fcer1a/P2ry2/Prepl/Prkca/Sphk2/Stxbp3/Vamp8	18
BP	GO:0001558	regulation of cell growth	36/1120	459/28891	5.71007e-05	0.000872055	0.000596585	Cdkn2d/Dbn1/Dbnl/Eno1b/Gdi1/Ncbp1/Spag9/Srf/Ttc3/Ulk1/Mtpn/Rbbp7/Supv3l1/Cirbp/Ccdc85b/Ccr5/Cdc42/Cyba/Derl2/Exosc4/Ilk/Kdm2b/Klhl22/Mad2l2/N6amt1/Pi16/Picalm/Ppara/Psmd10/Sbf1/Smad7/Smarca4/Sphk2/Taf9b/Trim32/Vegfa	36
BP	GO:0000387	spliceosomal snRNP assembly	8/1120	36/28891	5.71672e-05	0.000872055	0.000596585	Clns1a/Coil/Usp4/Gemin4/Wdr77/Ddx20/Prpf8/Tdrd6	8
BP	GO:0000768	syncytium formation by plasma membrane fusion	11/1120	68/28891	5.71734e-05	0.000872055	0.000596585	Cd53/Cflar/Ehd1/Flot1/Sbno2/Cd81/Cd9/Nfe2/Plekho1/Tmem182/Tnfsf14	11
BP	GO:0002224	toll-like receptor signaling pathway	11/1120	68/28891	5.71734e-05	0.000872055	0.000596585	Gpr108/Lrch4/Cd300a/Cd40/Lrrc14/Lrrfip2/Nfkbil1/Nfkbiz/Pik3ap1/Sarm1/Tlr8	11
BP	GO:0140253	cell-cell fusion	11/1120	68/28891	5.71734e-05	0.000872055	0.000596585	Cd53/Cflar/Ehd1/Flot1/Sbno2/Cd81/Cd9/Nfe2/Plekho1/Tmem182/Tnfsf14	11
BP	GO:0006040	amino sugar metabolic process	9/1120	46/28891	5.78407e-05	0.00087241	0.000596827	Mgat1/Dpagt1/St6gal1/Ctbs/Hexb/Mgat3/Nagk/Npl/Renbp	9
BP	GO:0030835	negative regulation of actin filament depolymerization	9/1120	46/28891	5.78407e-05	0.00087241	0.000596827	Flii/Gsn/Lmod1/Mtpn/Capg/Capza1b/Evl/Lima1/Vill	9
BP	GO:1902991	regulation of amyloid precursor protein catabolic process	9/1120	46/28891	5.78407e-05	0.00087241	0.000596827	Flot2/Lyn/Sorl1/Sp1/Ifngr1/Picalm/Ranbp9/Rock1/Rtn1	9
BP	GO:0046716	muscle cell cellular homeostasis	7/1120	27/28891	5.8e-05	0.00087241	0.000596827	Cfl2/Srf/Hif1a/Lamp2/Large1/Prkca/Trim32	7
BP	GO:0051016	barbed-end actin filament capping	7/1120	27/28891	5.8e-05	0.00087241	0.000596827	Flii/Gsn/Mtpn/Capg/Capza1b/Evl/Vill	7
BP	GO:0061572	actin filament bundle organization	19/1120	177/28891	6.20035e-05	0.000930052	0.000636261	Ccdc88a/Dbn1/Gas7/Lpar1/Ppm1f/Pxn/Srf/Was/Gpr65/Cdc42/Evl/Ezr/Fhdc1/Kank3/Lima1/Mtss1/Ptger4/S1pr1/Tgfb3	19
BP	GO:0031397	negative regulation of protein ubiquitination	12/1120	81/28891	6.51223e-05	0.000971467	0.000664594	Hdac8/Sqstm1/Tnfaip3/Usp4/Fyn/Cry1/Ivns1abp/Mad2l2/Peli3/Smad7/Trim44/Tspo	12
BP	GO:1901880	negative regulation of protein depolymerization	12/1120	81/28891	6.51223e-05	0.000971467	0.000664594	Flii/Gsn/Lmod1/Mid1ip1/Mtpn/Camsap1/Capg/Capza1b/Ckap2/Evl/Lima1/Vill	12
BP	GO:0062208	positive regulation of pattern recognition receptor signaling pathway	11/1120	69/28891	6.56582e-05	0.000976779	0.000668228	Cd14/Flot1/Lrch4/Zc3hav1/Cyba/Nagk/Ninj1/Nr1h3/Peli3/Pik3ap1/Ppp2ca	11
BP	GO:0009262	deoxyribonucleotide metabolic process	9/1120	47/28891	6.90969e-05	0.00102513	0.000701302	Dera/Dpyd/Nme3/Nt5c2/Nudt15/Tbpl1/Tk2/Upb1/Upp1	9
BP	GO:0050866	negative regulation of cell activation	22/1120	225/28891	7.04167e-05	0.0010396	0.000711201	Fcgr2b/Fgr/Lyn/Ptpn6/Spi1/Tnfaip3/Tnfaip8l2/Lax1/Id2/Spn/Syt11/Cd300a/Cd80/Cd84/Cd9/Crtam/Gimap3/Il10/Lst1/Nr1h3/Prkcd/Smad7	22
BP	GO:0002455	humoral immune response mediated by circulating immunoglobulin	10/1120	58/28891	7.06465e-05	0.0010396	0.000711201	C1rl/Fcgr2b/Nod2/Ptpn6/Fcer2a/C1qb/C3/Cd81/Gimap3/Lta	10
BP	GO:0043536	positive regulation of blood vessel endothelial cell migration	10/1120	58/28891	7.06465e-05	0.0010396	0.000711201	Ets1/Hdac9/Nfe2l2/Sp1/Stat5a/Cd40/Hif1a/Plcg1/Prkca/Vegfa	10
BP	GO:0006352	DNA-templated transcription initiation	16/1120	135/28891	7.12754e-05	0.00104601	0.000715593	Nfkbia/Srf/Taf1b/Eloc/Xpa/Cebpa/Nfkbiz/Pcid2/Polrmt/Rrn3/Taf1/Taf12/Taf7/Taf9b/Tbpl1/Znhit1	16
BP	GO:0045765	regulation of angiogenesis	27/1120	307/28891	7.19013e-05	0.00105236	0.000719931	Adm/Cybb/Ets1/Htatip2/Itga5/Itgax/Nfe2l2/Pxn/Sp1/Stat3/Tnfrsf1a/Pdcd10/C3/Cd40/Emilin2/Eng/Hif1a/Il10/Ninj1/Plcg1/Prkca/Rock1/Rras/Synj2bp/Vash1/Vegfa/Vegfb	27
BP	GO:0030307	positive regulation of cell growth	21/1120	210/28891	7.3855e-05	0.00107805	0.000737506	Dbn1/Dbnl/Gdi1/Ncbp1/Srf/Mtpn/Supv3l1/Cdc42/Cyba/Derl2/Exosc4/Ilk/Kdm2b/Klhl22/N6amt1/Picalm/Psmd10/Smad7/Taf9b/Trim32/Vegfa	21
BP	GO:0006925	inflammatory cell apoptotic process	7/1120	28/28891	7.47549e-05	0.00108307	0.000740942	Fcgr2b/Nod2/St6gal1/Ccr5/Il18/Itpkb/Mef2c	7
BP	GO:0045648	positive regulation of erythrocyte differentiation	7/1120	28/28891	7.47549e-05	0.00108307	0.000740942	Ets1/Stat3/Stat5b/Prmt1/Id2/Hif1a/Hmgb2	7
BP	GO:0006949	syncytium formation	11/1120	70/28891	7.51994e-05	0.00108307	0.000740942	Cd53/Cflar/Ehd1/Flot1/Sbno2/Cd81/Cd9/Nfe2/Plekho1/Tmem182/Tnfsf14	11
BP	GO:0032732	positive regulation of interleukin-1 production	11/1120	70/28891	7.51994e-05	0.00108307	0.000740942	Nod2/Stat3/Nod1/Ccr5/Clec7a/Gsdmd/Ifnar1/Malt1/Pycard/Tlr8/Tmem106a	11
BP	GO:0017157	regulation of exocytosis	22/1120	226/28891	7.52118e-05	0.00108307	0.000740942	Fcer1g/Fgr/Lyn/Mical1/Rab3d/Rac2/Spi1/Syk/Syt11/Cd300a/Cd84/Exoc2/Fcer1a/P2ry2/Prepl/Prkca/Rab26/Rab7/Sphk2/Stxbp3/Vamp8/Wdr41	22
BP	GO:0097191	extrinsic apoptotic signaling pathway	23/1120	242/28891	7.53959e-05	0.00108307	0.000740942	Cflar/Dedd2/Mknk1/Spi1/Tmbim1/Tnfaip3/Tnfrsf1b/Zmynd11/Fyn/Ctnna1/Hmgb2/Il18/Il7/Ltb/Ltbr/Mcl1/Nfkbiz/Peli3/Pycard/Stk3/Tnfrsf22/Vegfa/Wwox	23
BP	GO:0007265	Ras protein signal transduction	29/1120	342/28891	7.59669e-05	0.00108444	0.000741882	Ccdc125/Cdc42se1/Cyth4/Dbnl/Flot1/Grb2/Lpar1/P2ry10/Rasa3/Rgl2/Timp2/Ulk1/Was/Gpr65/Cdc42/Dynlt1c/Gpr35/Itpkb/Kctd10/Kpnb1/Rasa4/Rasal3/Rasgrf2/Rasgrp1/Rfxank/Rit1/Rock1/Stmn3/Synj2bp	29
BP	GO:0032651	regulation of interleukin-1 beta production	13/1120	95/28891	7.62904e-05	0.00108444	0.000741882	Elf4/Nod2/Stat3/Tnfaip3/Nod1/Ccr5/Clec7a/Gsdmd/Ifnar1/Malt1/Pycard/Tlr8/Tmem106a	13
BP	GO:0140747	regulation of ncRNA transcription	13/1120	95/28891	7.62904e-05	0.00108444	0.000741882	Ets1/Spi1/Srf/Stat3/Ncl/Mybl1/Macroh2a2/Hdac4/Hif1a/Il10/Ppara/Smarca4/Wdr82	13
BP	GO:1901879	regulation of protein depolymerization	13/1120	95/28891	7.62904e-05	0.00108444	0.000741882	Cfl2/Flii/Gsn/Lmod1/Mid1ip1/Mtpn/Camsap1/Capg/Capza1b/Ckap2/Evl/Lima1/Vill	13
BP	GO:0032612	interleukin-1 production	15/1120	122/28891	7.79274e-05	0.00110482	0.000755822	Elf4/Nlrp12/Nod2/Stat3/Tnfaip3/Nod1/Ccr5/Clec7a/Gsdmd/Ifnar1/Malt1/Ptger4/Pycard/Tlr8/Tmem106a	15
BP	GO:0006644	phospholipid metabolic process	30/1120	360/28891	7.89403e-05	0.00111627	0.000763652	Itpkc/Plppr2/Mppe1/Pigp/Pld1/Crls1/Dpm1/Fig4/Hexb/Isyna1/Itpkb/Lpcat2/Mvd/Mvk/Naaa/Nr1h3/Pemt/Pi4ka/Pip5k1c/Pla2g4b/Plb1/Plcg1/Plscr3/Prkcd/Samd8/Scarb1/Sh3yl1/Socs3/Sphk2/Tmem150a	30
BP	GO:0002923	regulation of humoral immune response mediated by circulating immunoglobulin	6/1120	20/28891	8.12968e-05	0.00114363	0.000782374	Fcgr2b/Nod2/Ptpn6/Fcer2a/Gimap3/Lta	6
BP	GO:0034122	negative regulation of toll-like receptor signaling pathway	6/1120	20/28891	8.12968e-05	0.00114363	0.000782374	Gpr108/Cd300a/Lrrc14/Nfkbil1/Pik3ap1/Sarm1	6
BP	GO:0031663	lipopolysaccharide-mediated signaling pathway	10/1120	59/28891	8.21364e-05	0.00114953	0.000786409	Cd14/Lyn/Mapk3/Nfkbia/Spi1/Tnfaip3/Cd84/Malt1/Nfkbil1/Prkca	10
BP	GO:0098927	vesicle-mediated transport between endosomal compartments	9/1120	48/28891	8.21396e-05	0.00114953	0.000786409	Coro1a/Mapk3/Sorl1/Snx16/Ezr/Rab11fip3/Rab7/Snx3/Wdr81	9
BP	GO:0030168	platelet activation	13/1120	96/28891	8.51492e-05	0.00118554	0.000811043	Fcer1g/Lyn/Ptpn6/Srf/Syk/C1galt1c1/Cd9/Emilin2/Evl/Pip5k1c/Prkca/Prkcd/Stxbp3	13
BP	GO:0043535	regulation of blood vessel endothelial cell migration	13/1120	96/28891	8.51492e-05	0.00118554	0.000811043	Ets1/Hdac9/Nfe2l2/Sp1/Stat5a/Pdcd10/Cd40/Hif1a/Mef2c/Plcg1/Prkca/Vash1/Vegfa	13
BP	GO:0071364	cellular response to epidermal growth factor stimulus	8/1120	38/28891	8.62504e-05	0.0011978	0.000819431	Stat5b/Zfp36l1/Ncl/Plcg1/Snx6/Syap1/Zfp36/Zfp36l2	8
BP	GO:0022604	regulation of cell morphogenesis	25/1120	277/28891	8.69328e-05	0.0012042	0.000823807	Cdc42se1/Coro1a/Coro1c/Dbn1/Dbnl/Fgr/Gas7/Hck/Lpar1/Pias2/Pxn/Spag9/Zmym6/Fyn/Camsap1/Eef2k/Ezr/Hexb/Ilk/Itga7/Lst1/Picalm/Plekho1/Tnik/Vegfa	25
BP	GO:0043087	regulation of GTPase activity	29/1120	345/28891	8.85888e-05	0.00122401	0.000837364	Ccdc125/Coro1c/Gmip/Prex1/Rasa3/Tbc1d1/Tiam2/Vav1/Gpr65/Ccl4/Cd40/Dynlt1c/Gpsm1/Picalm/Pycard/Rangap1/Rasa4/Rasal3/Rasgrf2/Rasgrp1/Rcc2/Rrp1b/S1pr1/Stmn3/Tbc1d8/Tbc1d9/Tbc1d9b/Trappc6a/Wdr41	29
BP	GO:0010631	epithelial cell migration	28/1120	328/28891	8.93645e-05	0.0012316	0.000842553	Coro1a/Coro1c/Ets1/Glipr2/Hdac9/Lpxn/Nfe2l2/Ppm1f/Pxn/S100a9/Sp1/Srf/Stat5a/Pdcd10/Cd40/Evl/Gipc1/Hif1a/Lgals8/Mef2c/Plcg1/Prkca/Rock1/Rras/Scarb1/Synj2bp/Vash1/Vegfa	28
BP	GO:0006606	protein import into nucleus	19/1120	182/28891	9.03171e-05	0.00124157	0.000849378	Fam53c/Hsp90ab1/Nfkbia/Pttg1ip/Sqstm1/Stat3/Syk/Tnfrsf1a/Txnip/E2f3/Fam53b/Kpnb1/Nup188/Nup214/Nup93/Prkcd/Stk3/Tnpo3/Traf3ip2	19
BP	GO:2001243	negative regulation of intrinsic apoptotic signaling pathway	14/1120	110/28891	9.17034e-05	0.00125745	0.000860237	Cdkn2d/Eno1b/Nfe2l2/Ppif/Pttg1ip/Trap1/Fyn/Herpud1/Hif1a/Il10/Ivns1abp/Rrn3/Trim32/Txndc12	14
BP	GO:0032386	regulation of intracellular transport	29/1120	346/28891	9.31969e-05	0.00127471	0.000872045	Dbn1/Ehd1/Eif3e/Gdi1/Hsp90ab1/Mapk3/Riok2/Sorl1/Thoc5/Tnfrsf1a/Txn1/Wipf1/Xpo4/Pdcd10/Fyn/Cd81/Cdc42/Derl2/Dync1h1/Ezr/Ldlrap1/Nucb1/Nup214/Prkcd/Rab11fip3/Rangap1/Sar1a/Snx3/Ube2g2	29
BP	GO:0043534	blood vessel endothelial cell migration	15/1120	124/28891	9.39634e-05	0.00128196	0.000877008	Ets1/Hdac9/Nfe2l2/Sp1/Srf/Stat5a/Pdcd10/Cd40/Hif1a/Mef2c/Plcg1/Prkca/Scarb1/Vash1/Vegfa	15
BP	GO:0071222	cellular response to lipopolysaccharide	27/1120	312/28891	9.43599e-05	0.00128415	0.000878501	Cd14/Lyn/Mapk3/Nfkbia/Nod2/Sbno2/Spi1/Tnfaip3/Tnfrsf1b/Ncl/Cd80/Cd84/Esr2/Il10/Irf8/Malt1/Mef2c/Nfkbil1/Nfkbiz/Nr1h3/Plscr3/Prkca/Prpf8/Pycard/Vim/Zfp36/Mir223	27
BP	GO:0030225	macrophage differentiation	10/1120	60/28891	9.51724e-05	0.00128668	0.000880236	Spi1/Thoc5/Cebpa/Id2/Cd4/Gba1/Large1/Naglu/Prkca/Vegfa	10
BP	GO:0016575	histone deacetylation	7/1120	29/28891	9.52571e-05	0.00128668	0.000880236	Hdac11/Hdac8/Hdac9/Rbbp7/Hdac4/Mta1/Mta2	7
BP	GO:0034121	regulation of toll-like receptor signaling pathway	7/1120	29/28891	9.52571e-05	0.00128668	0.000880236	Gpr108/Lrch4/Cd300a/Lrrc14/Nfkbil1/Pik3ap1/Sarm1	7
BP	GO:0046328	regulation of JNK cascade	17/1120	153/28891	9.68776e-05	0.00130532	0.000892989	Cdc42se1/Cops5/Fcgr2b/Map3k11/Nod2/Zmynd11/Prmt1/Nod1/Cdc42/Dact1/Dusp16/Fktn/Ltbr/Pycard/Rasgrp1/Stk3/Tnik	17
BP	GO:0090132	epithelium migration	28/1120	330/28891	9.91617e-05	0.00133279	0.000911781	Coro1a/Coro1c/Ets1/Glipr2/Hdac9/Lpxn/Nfe2l2/Ppm1f/Pxn/S100a9/Sp1/Srf/Stat5a/Pdcd10/Cd40/Evl/Gipc1/Hif1a/Lgals8/Mef2c/Plcg1/Prkca/Rock1/Rras/Scarb1/Synj2bp/Vash1/Vegfa	28
BP	GO:0030336	negative regulation of cell migration	27/1120	313/28891	9.95413e-05	0.00133459	0.000913012	Cnn2/Coro1c/Ifitm1/Nfe2l2/Rin3/Srf/Stat3/Rbbp7/Pdcd10/Ccl28/Cd300a/Clic4/Emilin2/Eng/Evl/Il24/Ilk/Mef2c/Osbpl8/Ptger4/Rras/Sap30l/Srgap3/Synj2bp/Timp1/Trp53inp1/Vash1	27
BP	GO:0044782	cilium organization	33/1120	418/28891	0.000100995	0.00134858	0.000922585	Ccdc88a/Csnk1d/Ehd1/Gsn/Hyls1/Ift20/Lpar1/Rilpl2/Tctn3/Ccdc57/Ccdc65/Ccdc66/Cdk10/Cluap1/Dnhd1/Fhdc1/Cilk1/Ift140/Ift74/Kifap3/Map4/Nudcd3/Ofd1/Rab11fip3/Rabl2/Stk36/Tctn1/Tmem138/Tmem216/Ttc12/Ttc39c/Tub/Wdr54	33
BP	GO:0044772	mitotic cell cycle phase transition	35/1120	454/28891	0.000101082	0.00134858	0.000922585	Camk2g/Ccnj/Cdkn2d/Ctdsp1/E2f6/Ptpn6/Riok2/Trim39/Uimc1/Zfp36l1/Calm3/Id2/Calm2/Ccdc57/Ccnd3/Ccne2/Ccny/Cdc23/Dact1/E2f1/E2f3/Ercc2/Klf11/Klhl22/Lats2/Lsm10/Npat/Pcid2/Pole/Ppp2ca/Rcc2/Smarca4/Ube2a/Ube2e2/Zfp36l2	35
BP	GO:0048771	tissue remodeling	21/1120	215/28891	0.00010342	0.00137639	0.00094161	Def8/Klf6/Pdk4/Rab3d/Rac2/Stat5a/Syk/Tcirg1/Tmbim1/Gpr137/Hif1a/Il18/Il7/Mef2c/Prkca/Ptger4/Rab7/Rock1/S1pr1/Timp1/Vegfa	21
BP	GO:0043542	endothelial cell migration	22/1120	231/28891	0.000103827	0.00137844	0.000943008	Ets1/Hdac9/Lpxn/Nfe2l2/Pxn/S100a9/Sp1/Srf/Stat5a/Pdcd10/Cd40/Gipc1/Hif1a/Lgals8/Mef2c/Plcg1/Prkca/Rras/Scarb1/Synj2bp/Vash1/Vegfa	22
BP	GO:0018105	peptidyl-serine phosphorylation	28/1120	331/28891	0.000104412	0.00138283	0.000946012	Csnk1d/Hsp90ab1/Mapk3/Mast3/Mknk1/Ppm1f/Rps6ka1/Syk/Txn1/Ulk1/Pdcd10/Tcl1/Dyrk1a/Eif2ak3/Gpd1l/Ikbke/Il24/Ilk/Lats2/Mad2l2/Prkca/Prkcd/Prkci/Rock1/Rps6ka5/Smad7/Srpk1/Vegfa	28
BP	GO:0009303	rRNA transcription	8/1120	39/28891	0.000104845	0.00138518	0.000947623	Taf1b/Tcof1/Ncl/Ercc2/Macroh2a2/Polr1a/Polr1b/Smarca4	8
BP	GO:2000379	positive regulation of reactive oxygen species metabolic process	12/1120	85/28891	0.000105121	0.00138545	0.000947806	Grb2/Nfe2l2/Nnt/Syk/Clec7a/Cyba/Gnai3/Hdac4/Il18/Prkcd/Ripk3/Tspo	12
BP	GO:0002312	B cell activation involved in immune response	13/1120	98/28891	0.000105567	0.00138796	0.000949522	Itm2a/Spi1/Tnfaip3/Tnfsf13/Xrcc4/Cd40/Exosc6/Il10/Irf8/Itfg2/Lgals8/Mad2l2/Nfkbiz	13
BP	GO:0043433	negative regulation of DNA-binding transcription factor activity	18/1120	169/28891	0.000105942	0.00138953	0.000950597	Nfkbia/Nlrp12/Nod2/Pias2/Spi1/Tnfaip3/Rwdd3/Id2/Hdac4/Id3/Lrrc14/Mad2l2/Nfkbil1/Psmd10/Pura/Pycard/Smad7/Tax1bp1	18
BP	GO:0090130	tissue migration	28/1120	332/28891	0.000109911	0.00143356	0.000980715	Coro1a/Coro1c/Ets1/Glipr2/Hdac9/Lpxn/Nfe2l2/Ppm1f/Pxn/S100a9/Sp1/Srf/Stat5a/Pdcd10/Cd40/Evl/Gipc1/Hif1a/Lgals8/Mef2c/Plcg1/Prkca/Rock1/Rras/Scarb1/Synj2bp/Vash1/Vegfa	28
BP	GO:0032495	response to muramyl dipeptide	6/1120	21/28891	0.000110091	0.00143356	0.000980715	Nfkbia/Nod2/Tnfaip3/Nod1/Nagk/Vim	6
BP	GO:0035268	protein mannosylation	6/1120	21/28891	0.000110091	0.00143356	0.000980715	Dpm1/Dpy19l3/Fktn/Large1/Pomgnt1/Tmtc4	6
BP	GO:0002718	regulation of cytokine production involved in immune response	17/1120	155/28891	0.000113786	0.00147813	0.00101121	Fcer1g/Nlrx1/Nod2/Syk/Tnfrsf1b/Nod1/Cd81/Clec7a/Fcer1a/Gimap3/Il10/Il18/Malt1/Pycard/Smad7/Sphk2/Tgfb3	17
BP	GO:0001776	leukocyte homeostasis	16/1120	141/28891	0.00011994	0.00154917	0.00105981	Coro1a/Fcer1g/Fcgr2b/Lyn/Stat5a/Stat5b/Tcirg1/Tnfaip3/Gimap3/Hif1a/Il18/Itpkb/Mef2c/Ppp2ca/Ripk3/Traf3ip2	16
BP	GO:0045727	positive regulation of translation	16/1120	141/28891	0.00011994	0.00154917	0.00105981	Eif3e/Mapk3/Mettl8/Nat10/Pld1/Syncrip/Cdk5rap1/Eif2b5/Prmt1/Cirbp/Eif5a2/Fxr1/Habp4/Jmjd4/Rpusd4/Vim	16
BP	GO:0045730	respiratory burst	7/1120	30/28891	0.000120111	0.00154917	0.00105981	Cybb/Ncf4/Rac2/Slc11a1/Clec7a/Cyba/Rps19	7
BP	GO:0051402	neuron apoptotic process	30/1120	369/28891	0.000122601	0.00157744	0.00107915	Coro1a/Fcgr2b/Gapdh/Hsp90ab1/Map3k11/Tnfrsf1a/Xrcc4/Fyn/Cdc42/Esr2/Gba1/Hdac4/Hif1a/Il10/Il18/Ilk/Kdm2b/Mcl1/Mef2c/Ncstn/Prkci/Ptges3/Rock1/Sarm1/Snx6/Tgfb3/Tmtc4/Trim2/Vegfa/Vegfb	30
BP	GO:0002702	positive regulation of production of molecular mediator of immune response	18/1120	171/28891	0.000123174	0.00157744	0.00107915	Fcer1g/Nod2/Syk/Tnfsf13/Nod1/Cd244a/Cd40/Cd81/Clec7a/Exosc6/Fcer1a/Gimap3/Il10/Il18/Mad2l2/Malt1/Pycard/Sphk2	18
BP	GO:2001236	regulation of extrinsic apoptotic signaling pathway	18/1120	171/28891	0.000123174	0.00157744	0.00107915	Cflar/Dedd2/Tmbim1/Tnfaip3/Zmynd11/Fyn/Ctnna1/Hmgb2/Il7/Ltb/Ltbr/Mcl1/Peli3/Pycard/Stk3/Tnfrsf22/Vegfa/Wwox	18
BP	GO:0060271	cilium assembly	31/1120	387/28891	0.000124654	0.00159264	0.00108955	Ccdc88a/Csnk1d/Ehd1/Gsn/Hyls1/Ift20/Lpar1/Rilpl2/Tctn3/Ccdc57/Ccdc65/Ccdc66/Cdk10/Cluap1/Dnhd1/Fhdc1/Cilk1/Ift140/Ift74/Map4/Nudcd3/Ofd1/Rab11fip3/Rabl2/Stk36/Tctn1/Tmem138/Tmem216/Ttc12/Ttc39c/Wdr54	31
BP	GO:0031032	actomyosin structure organization	21/1120	218/28891	0.000125815	0.0016037	0.00109711	Ccdc88a/Cfl2/Cflar/Cnn2/Flii/Lmod1/Lpar1/Ppm1f/Pxn/Srf/Was/Gpr65/Cdc42/Evl/Fhdc1/Kank3/Mef2c/Ptger4/Rock1/S1pr1/Tgfb3	21
BP	GO:0051693	actin filament capping	8/1120	40/28891	0.000126635	0.00161037	0.00110167	Flii/Gsn/Lmod1/Mtpn/Capg/Capza1b/Evl/Vill	8
BP	GO:0043484	regulation of RNA splicing	19/1120	187/28891	0.000129498	0.00163314	0.00111725	Clns1a/Hspa8/Ncbp1/Ncl/Wdr77/Cirbp/Clk3/Dyrk1a/Fxr1/Habp4/Hnrnph1/Hnrnph2/Jmjd6/Kat2a/Qki/Rbm12b1/Rrp1b/Taf12/Wtap	19
BP	GO:0046479	glycosphingolipid catabolic process	5/1120	14/28891	0.000129628	0.00163314	0.00111725	Gba1/Gla/Hexb/Neu1/Prkcd	5
BP	GO:0071027	nuclear RNA surveillance	5/1120	14/28891	0.000129628	0.00163314	0.00111725	Exosc4/Exosc5/Exosc6/Exosc7/Wdr82	5
BP	GO:1905668	positive regulation of protein localization to endosome	5/1120	14/28891	0.000129628	0.00163314	0.00111725	Sorl1/Ezr/Mgat3/Vegfa/Zdhhc1	5
BP	GO:0034103	regulation of tissue remodeling	12/1120	87/28891	0.000132017	0.00165555	0.00113258	Def8/Klf6/Pdk4/Syk/Tmbim1/Gpr137/Il18/Prkca/Ptger4/Rock1/S1pr1/Vegfa	12
BP	GO:1902369	negative regulation of RNA catabolic process	12/1120	87/28891	0.000132017	0.00165555	0.00113258	Lrpprc/Slc11a1/Syncrip/Dkc1/Cirbp/E2f1/Ikbke/Nbas/Qki/Traf3ip2/Vegfa/Zfp36	12
BP	GO:0007520	myoblast fusion	9/1120	51/28891	0.000134272	0.00167995	0.00114928	Cd53/Cflar/Ehd1/Flot1/Cd81/Cd9/Plekho1/Tmem182/Tnfsf14	9
BP	GO:0032677	regulation of interleukin-8 production	11/1120	75/28891	0.000142724	0.0017787	0.00121683	Cd14/Nod2/Stat3/Syk/Nod1/Cd244a/Clec7a/Il18/Ptger4/Pycard/Tlr8	11
BP	GO:1990845	adaptive thermogenesis	18/1120	173/28891	0.00014282	0.0017787	0.00121683	Plac8/Sorl1/Syk/Tle3/Acsl1/Ces1d/Dync1h1/Gatm/Grb10/Il18/Letmd1/Nr1h3/Pemt/Pgam5/Smarca4/Trpv1/Ucp3/Vegfa	18
BP	GO:0033674	positive regulation of kinase activity	33/1120	426/28891	0.000144067	0.00178204	0.00121912	Camkk2/Ccdc88a/Fgr/Hsp90ab1/Lyn/Map3k11/Nod2/Prrc1/Pxn/Slc11a1/Syk/Cdk5rap1/Pdcd10/Tcl1/Ccnd3/Ccny/Cd300a/Cd4/Cd40/Fcer1a/Il18/Ilk/Malt1/Mef2c/Osbpl8/Ppp2ca/Prkcd/Psmd10/Rasgrp1/Ripk3/Syap1/Unc119/Vegfa	33
BP	GO:0007229	integrin-mediated signaling pathway	13/1120	101/28891	0.000144073	0.00178204	0.00121912	Fcer1g/Fgr/Itga5/Itgax/Pxn/Syk/Vav1/Cdc42/Ctnna1/Ilk/Itga7/Rcc2/Timp1	13
BP	GO:0032611	interleukin-1 beta production	13/1120	101/28891	0.000144073	0.00178204	0.00121912	Elf4/Nod2/Stat3/Tnfaip3/Nod1/Ccr5/Clec7a/Gsdmd/Ifnar1/Malt1/Pycard/Tlr8/Tmem106a	13
BP	GO:0002283	neutrophil activation involved in immune response	6/1120	22/28891	0.000146424	0.00179477	0.00122783	Fcer1g/Myo1f/Spi1/Syk/Dnase1l3/Stx11	6
BP	GO:0042790	nucleolar large rRNA transcription by RNA polymerase I	6/1120	22/28891	0.000146424	0.00179477	0.00122783	Taf1b/Tcof1/Ncl/Ercc2/Macroh2a2/Smarca4	6
BP	GO:0070423	nucleotide-binding oligomerization domain containing signaling pathway	6/1120	22/28891	0.000146424	0.00179477	0.00122783	Nfkbia/Nod2/Tnfaip3/Nod1/Nagk/Peli3	6
BP	GO:0097502	mannosylation	6/1120	22/28891	0.000146424	0.00179477	0.00122783	Dpm1/Dpy19l3/Fktn/Large1/Pomgnt1/Tmtc4	6
BP	GO:0032231	regulation of actin filament bundle assembly	14/1120	115/28891	0.000148586	0.00181716	0.00124315	Ccdc88a/Dbn1/Lpar1/Ppm1f/Pxn/Was/Gpr65/Cdc42/Evl/Kank3/Mtss1/Ptger4/S1pr1/Tgfb3	14
BP	GO:0000375	RNA splicing, via transesterification reactions	26/1120	304/28891	0.0001523	0.00185009	0.00126567	Casc3/Clns1a/Coil/Hspa8/Ncbp1/Usp4/Gemin4/Ncl/Wdr77/Cirbp/Srrm2/Ddx20/Dyrk1a/Eftud2/Fxr1/Jmjd6/Ppie/Prpf40b/Prpf8/Qki/Slu7/Srpk1/Tdrd6/U2af1l4/Ubl5/Wtap	26
BP	GO:0000377	RNA splicing, via transesterification reactions with bulged adenosine as nucleophile	26/1120	304/28891	0.0001523	0.00185009	0.00126567	Casc3/Clns1a/Coil/Hspa8/Ncbp1/Usp4/Gemin4/Ncl/Wdr77/Cirbp/Srrm2/Ddx20/Dyrk1a/Eftud2/Fxr1/Jmjd6/Ppie/Prpf40b/Prpf8/Qki/Slu7/Srpk1/Tdrd6/U2af1l4/Ubl5/Wtap	26
BP	GO:0000398	mRNA splicing, via spliceosome	26/1120	304/28891	0.0001523	0.00185009	0.00126567	Casc3/Clns1a/Coil/Hspa8/Ncbp1/Usp4/Gemin4/Ncl/Wdr77/Cirbp/Srrm2/Ddx20/Dyrk1a/Eftud2/Fxr1/Jmjd6/Ppie/Prpf40b/Prpf8/Qki/Slu7/Srpk1/Tdrd6/U2af1l4/Ubl5/Wtap	26
BP	GO:0003012	muscle system process	34/1120	446/28891	0.000156035	0.00189122	0.00129381	Camk2g/Cflar/Dbn1/Ece1/Ednrb/Eno1b/Gsn/Hsbp1/Lmod1/Srf/Tnfrsf1a/Tnfrsf1b/Calm3/Mtpn/Calm2/Cert1/Cyba/Gatm/Gpd1l/Hdac4/Large1/Mef2c/Myl6/Pi16/Ppara/Prkca/Ptger4/Rock1/Smad7/Snta1/Stac3/Tnni2/Trpv1/Vegfb	34
BP	GO:0002712	regulation of B cell mediated immunity	13/1120	102/28891	0.000159343	0.00191307	0.00130876	Fcer1g/Fcgr2b/Nod2/Ptpn6/Tnfsf13/Fcer2a/C3/Cd40/Exosc6/Fcer1a/Gimap3/Lta/Mad2l2	13
BP	GO:0002886	regulation of myeloid leukocyte mediated immunity	13/1120	102/28891	0.000159343	0.00191307	0.00130876	Fcer1g/Fgr/Lyn/Rac2/Spi1/Syk/C3/Cd300a/Cd84/Dnase1l3/Fcer1a/Sphk2/Vamp8	13
BP	GO:0002889	regulation of immunoglobulin mediated immune response	13/1120	102/28891	0.000159343	0.00191307	0.00130876	Fcer1g/Fcgr2b/Nod2/Ptpn6/Tnfsf13/Fcer2a/C3/Cd40/Exosc6/Fcer1a/Gimap3/Lta/Mad2l2	13
BP	GO:0050688	regulation of defense response to virus	13/1120	102/28891	0.000159343	0.00191307	0.00130876	Hspa8/Nlrx1/Tnfaip3/Zc3hav1/Spn/Lamp2/Nt5c2/Pycard/Rnf125/Traf3ip2/Trim44/Ufd1/Zdhhc1	13
BP	GO:0045580	regulation of T cell differentiation	19/1120	190/28891	0.000159599	0.00191307	0.00130876	Stat5a/Stat5b/Syk/Card11/Zap70/Crtam/Gimap3/H2-DMa/Il18/Il2rg/Il7/Itpkb/Kat2a/Malt1/Nfkbiz/Prelid1/Rasgrp1/Smad7/Smarca4	19
BP	GO:0032637	interleukin-8 production	11/1120	76/28891	0.000161104	0.00192686	0.00131819	Cd14/Nod2/Stat3/Syk/Nod1/Cd244a/Clec7a/Il18/Ptger4/Pycard/Tlr8	11
BP	GO:0002695	negative regulation of leukocyte activation	20/1120	206/28891	0.000162321	0.00193715	0.00132523	Fcgr2b/Fgr/Lyn/Ptpn6/Spi1/Tnfaip3/Tnfaip8l2/Lax1/Id2/Spn/Syt11/Cd300a/Cd80/Cd84/Crtam/Gimap3/Il10/Lst1/Nr1h3/Smad7	20
BP	GO:0014909	smooth muscle cell migration	14/1120	116/28891	0.000163046	0.00193729	0.00132533	Lpar1/Nfe2l2/Retn/Sorl1/Ssh1/Stat5b/Grb10/Hdac4/Il18/Ilk/Mef2c/P2ry2/Plat/Ptger4	14
BP	GO:0045639	positive regulation of myeloid cell differentiation	14/1120	116/28891	0.000163046	0.00193729	0.00132533	Ets1/Evi2b/Stat3/Stat5a/Stat5b/Zfp36l1/Prmt1/Id2/Cd4/Hif1a/Hmgb2/Ninj1/Prkca/Mir223	14
BP	GO:0007596	blood coagulation	18/1120	175/28891	0.000165163	0.00195816	0.0013396	Fcer1g/Lyn/Nfe2l2/Ptpn6/S100a9/Srf/Syk/C1galt1c1/Cd9/Emilin2/Evl/Hps4/Klkb1/Pip5k1c/Plat/Prkca/Prkcd/Stxbp3	18
BP	GO:0050657	nucleic acid transport	16/1120	145/28891	0.000166647	0.00196715	0.00134576	Casc3/Flot1/Lrpprc/Ncbp1/Rftn1/Thoc5/Zfp36l1/Kpnb1/Mcm3ap/Nup188/Nup214/Nup93/Pcid2/Qki/Xpo5/Zfp36	16
BP	GO:0050658	RNA transport	16/1120	145/28891	0.000166647	0.00196715	0.00134576	Casc3/Flot1/Lrpprc/Ncbp1/Rftn1/Thoc5/Zfp36l1/Kpnb1/Mcm3ap/Nup188/Nup214/Nup93/Pcid2/Qki/Xpo5/Zfp36	16
BP	GO:0042552	myelination	19/1120	191/28891	0.000170915	0.00201316	0.00137723	Grb2/Itgax/Mapk3/Tnfrsf1b/Eif2b5/Fyn/Cd9/Eif2ak3/Ercc2/Fig4/Gpm6b/Hexb/Ilk/Large1/Ncstn/Pllp/Pmp22/Pomgnt1/Qki	19
BP	GO:0008654	phospholipid biosynthetic process	21/1120	223/28891	0.000172764	0.00203053	0.00138912	Itpkc/Mppe1/Pigp/Pld1/Crls1/Dpm1/Hexb/Isyna1/Itpkb/Lpcat2/Mvd/Mvk/Pemt/Pi4ka/Pip5k1c/Plscr3/Samd8/Sh3yl1/Socs3/Sphk2/Tmem150a	21
BP	GO:0030038	contractile actin filament bundle assembly	14/1120	117/28891	0.000178706	0.00209132	0.0014307	Ccdc88a/Lpar1/Ppm1f/Pxn/Srf/Was/Gpr65/Cdc42/Evl/Fhdc1/Kank3/Ptger4/S1pr1/Tgfb3	14
BP	GO:0043149	stress fiber assembly	14/1120	117/28891	0.000178706	0.00209132	0.0014307	Ccdc88a/Lpar1/Ppm1f/Pxn/Srf/Was/Gpr65/Cdc42/Evl/Fhdc1/Kank3/Ptger4/S1pr1/Tgfb3	14
BP	GO:2000116	regulation of cysteine-type endopeptidase activity	22/1120	240/28891	0.000180386	0.00210644	0.00144104	Cdkn2d/Cflar/Gsn/Mical1/Nlrp12/Ppm1f/Rps6ka1/S100a9/Syk/Fyn/Nod1/Clec7a/Ctsd/Eif2ak3/Herpud1/Hspa1b/Il24/Malt1/Mgmt/Pcid2/Pycard/Vegfa	22
BP	GO:0046641	positive regulation of alpha-beta T cell proliferation	9/1120	53/28891	0.00018249	0.00212643	0.00145472	Syk/Card11/Zap70/Cd244a/Cd3e/Cd80/Cd81/Il18/Rasal3	9
BP	GO:0051260	protein homooligomerization	19/1120	192/28891	0.000182929	0.002127	0.00145511	Ehd1/Gnmt/Tmem120a/Letm1/Prmt1/Card11/Clybl/Evl/Gsdmd/Hprt1/Jmjd6/Kctd10/Kctd21/Mlkl/Ninj1/Pycard/Rom1/Trpv1/Upb1	19
BP	GO:0006517	protein deglycosylation	5/1120	15/28891	0.000188241	0.00217479	0.0014878	Man1a2/Man2a2/Edem3/Fktn/Large1	5
BP	GO:0030206	chondroitin sulfate biosynthetic process	5/1120	15/28891	0.000188241	0.00217479	0.0014878	Chpf2/Chst11/Chst12/Chst13/Chsy1	5
BP	GO:1905666	regulation of protein localization to endosome	5/1120	15/28891	0.000188241	0.00217479	0.0014878	Sorl1/Ezr/Mgat3/Vegfa/Zdhhc1	5
BP	GO:0006360	transcription by RNA polymerase I	10/1120	65/28891	0.000189722	0.00217688	0.00148924	Taf1b/Tcof1/Ncl/Cebpa/Eif2ak3/Ercc2/Macroh2a2/Pdcd7/Rrn3/Smarca4	10
BP	GO:0006476	protein deacetylation	10/1120	65/28891	0.000189722	0.00217688	0.00148924	Hdac11/Hdac8/Hdac9/Rbbp7/Dyrk1a/Hdac4/Kat2a/Mta1/Mta2/Ripk3	10
BP	GO:0018209	peptidyl-serine modification	28/1120	343/28891	0.000189905	0.00217688	0.00148924	Csnk1d/Hsp90ab1/Mapk3/Mast3/Mknk1/Ppm1f/Rps6ka1/Syk/Txn1/Ulk1/Pdcd10/Tcl1/Dyrk1a/Eif2ak3/Gpd1l/Ikbke/Il24/Ilk/Lats2/Mad2l2/Prkca/Prkcd/Prkci/Rock1/Rps6ka5/Smad7/Srpk1/Vegfa	28
BP	GO:0048259	regulation of receptor-mediated endocytosis	15/1120	132/28891	0.000190401	0.00217688	0.00148924	Flot1/Lpar1/Rin3/Syk/Syt11/C3/Ldlrap1/Lrpap1/Picalm/Pip5k1c/Prkca/Synj2bp/Unc119/Vegfa/Wdr54	15
BP	GO:0002922	positive regulation of humoral immune response	6/1120	23/28891	0.00019163	0.00217688	0.00148924	Nod2/Fcer2a/C3/Gimap3/H2-DMa/Lta	6
BP	GO:0031579	membrane raft organization	6/1120	23/28891	0.00019163	0.00217688	0.00148924	Flot1/Gsn/Lrch4/Pacsin2/Rftn1/Pmp22	6
BP	GO:0035872	nucleotide-binding domain, leucine rich repeat containing receptor signaling pathway	6/1120	23/28891	0.00019163	0.00217688	0.00148924	Nfkbia/Nod2/Tnfaip3/Nod1/Nagk/Peli3	6
BP	GO:0070254	mucus secretion	6/1120	23/28891	0.00019163	0.00217688	0.00148924	Sytl2/Cyba/P2ry2/Ptger4/Traf3ip2/Vamp8	6
BP	GO:0070085	glycosylation	21/1120	225/28891	0.000195493	0.00221361	0.00151436	Cog2/Cog6/Fut4/Gorasp1/Mgat1/St3gal5/Dpagt1/St6gal1/Dpm1/C1galt1c1/Dad1/Dpy19l3/Fktn/Gba1/Large1/Mgat3/Pomgnt1/St8sia6/Tmem165/Tmtc4/Vegfb	21
BP	GO:0048660	regulation of smooth muscle cell proliferation	19/1120	193/28891	0.000195678	0.00221361	0.00151436	Dnmt1/Retn/Stat5b/Tnfaip3/Id2/Cyba/Esr2/Gnai3/Hdac4/Hif1a/Il10/Il18/Ilk/Ldlrap1/Mef2c/Prkca/S1pr1/Tgfb3/Vegfa	19
BP	GO:0006874	intracellular calcium ion homeostasis	27/1120	327/28891	0.000204101	0.0023028	0.00157538	Coro1a/Eif3e/Lyn/Ptpn6/Tcirg1/Calm3/Letm1/Tmco1/Calm2/Ccr5/Cd40/Cyba/Efhc1/Ghitm/Gstm7/Herpud1/Hexb/Ibtk/Itpr1/Marcksl1/P2ry2/Pacs2/Plcg1/Prkca/Tmem165/Tmem203/Tmtc4	27
BP	GO:0050817	coagulation	18/1120	178/28891	0.00020441	0.0023028	0.00157538	Fcer1g/Lyn/Nfe2l2/Ptpn6/S100a9/Srf/Syk/C1galt1c1/Cd9/Emilin2/Evl/Hps4/Klkb1/Pip5k1c/Plat/Prkca/Prkcd/Stxbp3	18
BP	GO:0043523	regulation of neuron apoptotic process	26/1120	310/28891	0.000207652	0.00233447	0.00159704	Coro1a/Fcgr2b/Hsp90ab1/Map3k11/Tnfrsf1a/Xrcc4/Fyn/Cdc42/Esr2/Gba1/Hdac4/Hif1a/Il10/Il18/Ilk/Kdm2b/Mcl1/Mef2c/Prkci/Rock1/Sarm1/Snx6/Tgfb3/Trim2/Vegfa/Vegfb	26
BP	GO:0007272	ensheathment of neurons	19/1120	194/28891	0.000209199	0.00234216	0.00160231	Grb2/Itgax/Mapk3/Tnfrsf1b/Eif2b5/Fyn/Cd9/Eif2ak3/Ercc2/Fig4/Gpm6b/Hexb/Ilk/Large1/Ncstn/Pllp/Pmp22/Pomgnt1/Qki	19
BP	GO:0008366	axon ensheathment	19/1120	194/28891	0.000209199	0.00234216	0.00160231	Grb2/Itgax/Mapk3/Tnfrsf1b/Eif2b5/Fyn/Cd9/Eif2ak3/Ercc2/Fig4/Gpm6b/Hexb/Ilk/Large1/Ncstn/Pllp/Pmp22/Pomgnt1/Qki	19
BP	GO:0030216	keratinocyte differentiation	17/1120	163/28891	0.000210046	0.00234681	0.00160548	Cflar/Txnip/Ubn1/Ugcg/Zfp36l1/Clic4/Flnb/Macroh2a2/Ift74/Krt72/Krt73/Lats2/Nfkbiz/Rock1/Smarca4/Tmem79/Zfp36	17
BP	GO:0051236	establishment of RNA localization	16/1120	148/28891	0.000211378	0.00235684	0.00161235	Casc3/Flot1/Lrpprc/Ncbp1/Rftn1/Thoc5/Zfp36l1/Kpnb1/Mcm3ap/Nup188/Nup214/Nup93/Pcid2/Qki/Xpo5/Zfp36	16
BP	GO:0034249	negative regulation of amide metabolic process	22/1120	243/28891	0.000215213	0.00239468	0.00163823	Gapdh/Sorl1/Syncrip/Zfp36l1/Ncl/Dcp2/Eif2ak3/Exosc5/Exosc7/Fxr1/Ilf3/Mvk/Pabpc1/Paip2/Patl1/Prkca/Rock1/Rpl13a/Rtn1/Trim2/Zfp36/Zfp36l2	22
BP	GO:0007599	hemostasis	18/1120	179/28891	0.00021919	0.00243379	0.00166499	Fcer1g/Lyn/Nfe2l2/Ptpn6/S100a9/Srf/Syk/C1galt1c1/Cd9/Emilin2/Evl/Hps4/Klkb1/Pip5k1c/Plat/Prkca/Prkcd/Stxbp3	18
BP	GO:0051348	negative regulation of transferase activity	23/1120	260/28891	0.000219623	0.00243379	0.00166499	Coro1c/Lyn/Mllt1/Ppm1f/Ptpn6/Sorl1/Tnfaip3/Cdk5rap1/Lax1/Cd300a/Dbndd2/Dusp16/Gba1/Ilk/Lats2/Mad2l2/Ppp2r5a/Prkca/Prkcd/Pycard/Smad7/Taf7/Zfp36	23
BP	GO:0019882	antigen processing and presentation	15/1120	134/28891	0.000224933	0.00248755	0.00170177	Fcer1g/Fcgr2b/2410137M14Rik/H2-T24/Nod2/Rftn1/Slc11a1/Was/Fcer2a/Nod1/Gba1/H2-DMa/H2-DMb2/Mill2/Pycard	15
BP	GO:1903321	negative regulation of protein modification by small protein conjugation or removal	12/1120	92/28891	0.000226245	0.00249697	0.00170821	Hdac8/Sqstm1/Tnfaip3/Usp4/Fyn/Cry1/Ivns1abp/Mad2l2/Peli3/Smad7/Trim44/Tspo	12
BP	GO:0016239	positive regulation of macroautophagy	11/1120	79/28891	0.000228742	0.00251941	0.00172357	Mapk3/Nod2/Tom1/Ulk1/Nod1/Snx7/Calcoco2/Gnai3/Gpsm1/Hif1a/Vps13d	11
BP	GO:0051146	striated muscle cell differentiation	28/1120	347/28891	0.00022989	0.00252693	0.00172871	Cd53/Cfl2/Cflar/Ehd1/Flii/Flot1/Hdac9/Ift20/Lmod1/Spag9/Srf/Cd81/Cd9/Fktn/Hdac4/Kat2a/Large1/Mef2c/Naglu/Pi16/Plekho1/Pmp22/Ppara/Stac3/Tmem182/Tnfsf14/Trim32/Vegfa	28
BP	GO:0043281	regulation of cysteine-type endopeptidase activity involved in apoptotic process	20/1120	212/28891	0.000238319	0.00260902	0.00178486	Cdkn2d/Cflar/Gsn/Mical1/Nlrp12/Ppm1f/Rps6ka1/S100a9/Syk/Nod1/Clec7a/Ctsd/Eif2ak3/Herpud1/Hspa1b/Il24/Malt1/Mgmt/Pycard/Vegfa	20
BP	GO:1905475	regulation of protein localization to membrane	20/1120	212/28891	0.000238319	0.00260902	0.00178486	Camk2g/Dbn1/Gdi1/Gsn/Snx27/Sqstm1/Ssh1/Tmbim1/Fyn/Cd81/Clip3/Ezr/Ldlrap1/Picalm/Ppp2r5a/Prkci/Ptpn9/Stac3/Tnik/Vamp8	20
BP	GO:0002861	regulation of inflammatory response to antigenic stimulus	10/1120	67/28891	0.000245096	0.00267609	0.00183075	Fcer1g/Fcgr2b/Nod2/Psmb4/Spn/C3/Cd81/Fcer1a/Il10/Lta	10
BP	GO:0032868	response to insulin	23/1120	262/28891	0.000245432	0.00267609	0.00183075	Grb2/Hdac9/Mapk3/Nucks1/Pdk4/Retn/Sorl1/Sp1/Zfp36l1/Ncl/Cry1/Ctsd/Grb10/Osbpl8/Ppara/Prkca/Prkcd/Prkci/Rab31/Socs3/Stxbp3/Syap1/Zbed3	23
BP	GO:0090330	regulation of platelet aggregation	6/1120	24/28891	0.000247164	0.0026842	0.0018363	Lyn/Syk/Cd9/Emilin2/Prkca/Prkcd	6
BP	GO:0097398	cellular response to interleukin-17	6/1120	24/28891	0.000247164	0.0026842	0.0018363	Stat3/Ikbke/Nfkbiz/Socs3/Traf3ip2/Trim32	6
BP	GO:0007254	JNK cascade	18/1120	181/28891	0.000251571	0.00272661	0.00186531	Cdc42se1/Cops5/Fcgr2b/Map3k11/Nod2/Zmynd11/Prmt1/Nod1/Cdc42/Dact1/Dusp16/Fktn/Ltbr/Ptger4/Pycard/Rasgrp1/Stk3/Tnik	18
BP	GO:0031396	regulation of protein ubiquitination	20/1120	213/28891	0.000253634	0.00274226	0.00187602	Hdac8/Nod2/Pttg1ip/Sqstm1/Tnfaip3/Ube3a/Usp4/Fyn/Cry1/Herpud1/Hspa5/Ivns1abp/Mad2l2/Mta1/Mycbp2/Peli3/Psmd10/Smad7/Trim44/Tspo	20
BP	GO:0035886	vascular associated smooth muscle cell differentiation	8/1120	44/28891	0.000254444	0.00274226	0.00187602	Adm/Dnmt1/Srf/C3/Eng/Qki/Smarca4/Vegfa	8
BP	GO:0070371	ERK1 and ERK2 cascade	29/1120	367/28891	0.000255105	0.00274226	0.00187602	Cflar/Ece1/Glipr2/Lyn/Mapk3/Nlrp12/Nod2/Ptpn6/Syk/Zfp36l1/Ccl4/Nod1/C3/Cd4/Dusp6/Eif3a/Esr2/Ezr/Grb10/Prkca/Ptger4/Pycard/Ranbp9/Rasgrp1/Rras/Synj2bp/Vegfa/Vegfb/Zfp36l2	29
BP	GO:0002714	positive regulation of B cell mediated immunity	11/1120	80/28891	0.000256045	0.00274226	0.00187602	Fcer1g/Nod2/Tnfsf13/Fcer2a/C3/Cd40/Exosc6/Fcer1a/Gimap3/Lta/Mad2l2	11
BP	GO:0002891	positive regulation of immunoglobulin mediated immune response	11/1120	80/28891	0.000256045	0.00274226	0.00187602	Fcer1g/Nod2/Tnfsf13/Fcer2a/C3/Cd40/Exosc6/Fcer1a/Gimap3/Lta/Mad2l2	11
BP	GO:1903510	mucopolysaccharide metabolic process	11/1120	80/28891	0.000256045	0.00274226	0.00187602	Chpf2/Chst11/Ednrb/Chst12/Ccnd3/Chst13/Chsy1/Habp4/Hexb/Naglu/Ptger4	11
BP	GO:0001910	regulation of leukocyte mediated cytotoxicity	15/1120	136/28891	0.000264746	0.00281131	0.00192326	2410137M14Rik/H2-T24/Klrb1f/Spi1/Stat5a/Stat5b/Vav1/Clec12b/Crtam/Dnase1l3/Cyrib/Gimap3/Mill2/Rasgrp1/Ripk3	15
BP	GO:0019377	glycolipid catabolic process	5/1120	16/28891	0.000265082	0.00281131	0.00192326	Gba1/Gla/Hexb/Neu1/Prkcd	5
BP	GO:0032645	regulation of granulocyte macrophage colony-stimulating factor production	5/1120	16/28891	0.000265082	0.00281131	0.00192326	Syk/Cd84/Fcer1a/Il18/Rasgrp1	5
BP	GO:0035269	protein O-linked mannosylation	5/1120	16/28891	0.000265082	0.00281131	0.00192326	Dpm1/Fktn/Large1/Pomgnt1/Tmtc4	5
BP	GO:0051014	actin filament severing	5/1120	16/28891	0.000265082	0.00281131	0.00192326	Cfl2/Flii/Gsn/Capg/Vill	5
BP	GO:0044403	biological process involved in symbiotic interaction	23/1120	264/28891	0.000273876	0.00289892	0.00198319	Gapdh/Gsn/Hspa8/Ifitm1/Nod2/Nucks1/Sp1/Thoc5/Cd4/Cdc42/Dynlt1c/Exoc2/Mid2/Pi4ka/Ppara/Rab7/Rrp1b/Scarb1/Smarca4/Snx3/Tpcn1/Trim68/Vamp8	23
BP	GO:0009119	ribonucleoside metabolic process	7/1120	34/28891	0.000277239	0.00291957	0.00199732	Gnmt/Ptgdr/Gamt/Hprt1/Nt5c2/Pemt/Upp1	7
BP	GO:0032663	regulation of interleukin-2 production	10/1120	68/28891	0.000277496	0.00291957	0.00199732	Nod2/Stat5a/Stat5b/Tnfaip3/Card11/Cd3e/Clec7a/Ezr/Malt1/Zfp36	10
BP	GO:0032720	negative regulation of tumor necrosis factor production	10/1120	68/28891	0.000277496	0.00291957	0.00199732	Elf4/Nod2/Ptpn6/Tnfaip3/Syt11/Fxr1/Il10/Nfkbil1/Ptger4/Tspo	10
BP	GO:0002709	regulation of T cell mediated immunity	14/1120	122/28891	0.000277977	0.00291957	0.00199732	2410137M14Rik/H2-T24/Nod2/Tnfrsf1b/Was/Spn/Cd80/Cd81/Cyrib/Il18/Malt1/Mill2/Ripk3/Smad7	14
BP	GO:0097530	granulocyte migration	17/1120	167/28891	0.000280517	0.00294056	0.00201168	Cklf/Csf3r/Fcer1g/Fut4/Mapk3/Myo1f/Nod2/Prex1/Rac2/S100a9/Syk/Vav1/Ccl4/Cd300a/Prkca/Ptger4/Vegfa	17
BP	GO:0002532	production of molecular mediator involved in inflammatory response	13/1120	108/28891	0.000283422	0.00295958	0.00202469	Fcer1g/Lyn/Nod2/Stat3/Syk/Cd300a/Clec7a/Hif1a/Ppara/Pycard/Rps19/Traf3ip2/Vamp8	13
BP	GO:0046849	bone remodeling	13/1120	108/28891	0.000283422	0.00295958	0.00202469	Def8/Pdk4/Rab3d/Rac2/Syk/Tcirg1/Gpr137/Il7/Prkca/Ptger4/Rab7/S1pr1/Vegfa	13
BP	GO:0006090	pyruvate metabolic process	15/1120	137/28891	0.000286834	0.00298946	0.00204513	Dhtkd1/Eno1b/Galk1/Gapdh/Pdk4/Stat3/Galt/Hdac4/Hif1a/Hkdc1/Ldhb/Me3/Mpi/Ppara/Ppp2ca	15
BP	GO:2000516	positive regulation of CD4-positive, alpha-beta T cell activation	8/1120	45/28891	0.000299044	0.00311075	0.00212811	Card11/Cd3e/Cd81/Gimap3/Il18/Il2rg/Malt1/Nfkbiz	8
BP	GO:0009755	hormone-mediated signaling pathway	17/1120	168/28891	0.000301049	0.00312561	0.00213827	Calcoco1/Clock/Cuzd1/Pias2/Ube3a/Acsl1/Cry1/Esr2/Lats2/Nr1h3/Nr3c2/Ppara/Ptges3/Smarca4/Taf7/Trim68/Ufsp2	17
BP	GO:0055074	calcium ion homeostasis	28/1120	353/28891	0.000303924	0.00314944	0.00215458	Coro1a/Eif3e/Lyn/Ptpn6/Tcirg1/Calm3/Letm1/Tmco1/Calm2/Ccr5/Cd40/Cyba/Efhc1/Ghitm/Gstm7/Herpud1/Hexb/Ibtk/Itpr1/Marcksl1/P2ry2/Pacs2/Plcg1/Prkca/Tmem165/Tmem203/Tmtc4/Znhit1	28
BP	GO:0002260	lymphocyte homeostasis	12/1120	95/28891	0.000306523	0.00317032	0.00216886	Coro1a/Lyn/Stat5a/Stat5b/Tcirg1/Tnfaip3/Gimap3/Hif1a/Mef2c/Ppp2ca/Ripk3/Traf3ip2	12
BP	GO:0050678	regulation of epithelial cell proliferation	32/1120	426/28891	0.000311703	0.00321109	0.00219675	Cflar/Ednrb/Nod2/Sp1/Stat3/Stat5a/Tnfaip3/Zfp36l1/Wdr77/Pdcd10/Cdc42/Cyba/Eng/Esr2/Hmgb2/Ift74/Il10/Il18/Itpr1/Mef2c/Mst1/Mtss1/Plcg1/Prkca/Pygo2/Stk3/Synj2bp/Tgfb3/Vash1/Vegfa/Vegfb/Zfp36	32
BP	GO:0061951	establishment of protein localization to plasma membrane	10/1120	69/28891	0.000313401	0.00321109	0.00219675	Golga7/Gorasp1/Rilpl2/Snx27/Sorl1/Gorasp2/Prepl/Rab26/Rab31/Rab7	10
BP	GO:1903556	negative regulation of tumor necrosis factor superfamily cytokine production	10/1120	69/28891	0.000313401	0.00321109	0.00219675	Elf4/Nod2/Ptpn6/Tnfaip3/Syt11/Fxr1/Il10/Nfkbil1/Ptger4/Tspo	10
BP	GO:0010884	positive regulation of lipid storage	6/1120	25/28891	0.000314604	0.00321109	0.00219675	Ehd1/Plin5/C3/Ikbke/Plin2/Scarb1	6
BP	GO:0032930	positive regulation of superoxide anion generation	6/1120	25/28891	0.000314604	0.00321109	0.00219675	Syk/Clec7a/Cyba/Gnai3/Il18/Prkcd	6
BP	GO:0033008	positive regulation of mast cell activation involved in immune response	6/1120	25/28891	0.000314604	0.00321109	0.00219675	Fcer1g/Fgr/Syk/Fcer1a/Sphk2/Vamp8	6
BP	GO:0043306	positive regulation of mast cell degranulation	6/1120	25/28891	0.000314604	0.00321109	0.00219675	Fcer1g/Fgr/Syk/Fcer1a/Sphk2/Vamp8	6
BP	GO:0032088	negative regulation of NF-kappaB transcription factor activity	11/1120	82/28891	0.000318958	0.00324942	0.00222297	Nfkbia/Nlrp12/Nod2/Spi1/Tnfaip3/Rwdd3/Lrrc14/Nfkbil1/Psmd10/Pycard/Tax1bp1	11
BP	GO:0050435	amyloid-beta metabolic process	9/1120	57/28891	0.000322563	0.00327087	0.00223764	Sorl1/Sp1/Dyrk1a/Ifngr1/Mgat3/Ncstn/Picalm/Rock1/Rtn1	9
BP	GO:0070527	platelet aggregation	9/1120	57/28891	0.000322563	0.00327087	0.00223764	Lyn/Ptpn6/Syk/Cd9/Emilin2/Pip5k1c/Prkca/Prkcd/Stxbp3	9
BP	GO:0010950	positive regulation of endopeptidase activity	17/1120	169/28891	0.00032287	0.00327087	0.00223764	Gsn/Lyn/Ppm1f/S100a9/Stat3/Syk/Fyn/Nod1/Clec7a/Ctsd/Eif2ak3/Il24/Malt1/Ncstn/Picalm/Prelid1/Pycard	17
BP	GO:0090322	regulation of superoxide metabolic process	7/1120	35/28891	0.000335044	0.00338299	0.00231435	Nfe2l2/Syk/Clec7a/Cyba/Gnai3/Il18/Prkcd	7
BP	GO:0021782	glial cell development	15/1120	139/28891	0.000335807	0.00338299	0.00231435	Grb2/Hdac11/Mapk3/S100a9/Eif2b5/Id2/Ercc2/Gpm6b/Ifngr1/Ilk/Naglu/Ncstn/Olig1/Pmp22/Vim	15
BP	GO:0032874	positive regulation of stress-activated MAPK cascade	15/1120	139/28891	0.000335807	0.00338299	0.00231435	Fcgr2b/Gsn/Map3k11/Nod2/Spi1/Pdcd10/Nod1/Cdc42/Clec7a/Ltbr/Pycard/Rasgrp1/Stk3/Tnik/Vegfa	15
BP	GO:0006605	protein targeting	25/1120	303/28891	0.000348666	0.0035018	0.00239563	Gdi1/Golga7/Hspa8/Sorl1/Sqstm1/Tomm40l/Zdhhc18/Tomm34/Snx16/Fyn/Chm/Dnlz/Dusp18/Gipc1/Golga7b/Herpud1/Hps4/Hspa5/Lamp2/Large1/Nucb1/Rab7/Synj2bp/Vps13d/Zdhhc1	25
BP	GO:0042554	superoxide anion generation	8/1120	46/28891	0.000349824	0.0035018	0.00239563	Cybb/Ncf4/Syk/Clec7a/Cyba/Gnai3/Il18/Prkcd	8
BP	GO:0048659	smooth muscle cell proliferation	19/1120	202/28891	0.00035018	0.0035018	0.00239563	Dnmt1/Retn/Stat5b/Tnfaip3/Id2/Cyba/Esr2/Gnai3/Hdac4/Hif1a/Il10/Il18/Ilk/Ldlrap1/Mef2c/Prkca/S1pr1/Tgfb3/Vegfa	19
BP	GO:0071902	positive regulation of protein serine/threonine kinase activity	19/1120	202/28891	0.00035018	0.0035018	0.00239563	Hsp90ab1/Map3k11/Nod2/Syk/Cdk5rap1/Pdcd10/Tcl1/Ccnd3/Ccny/Cd40/Fcer1a/Ilk/Mef2c/Ppp2ca/Prkcd/Psmd10/Rasgrp1/Syap1/Vegfa	19
BP	GO:0006801	superoxide metabolic process	10/1120	70/28891	0.000353101	0.0035194	0.00240767	Cybb/Ncf4/Nfe2l2/Syk/Clec7a/Cyba/Gnai3/Il18/Naglu/Prkcd	10
BP	GO:0006470	protein dephosphorylation	21/1120	235/28891	0.000353236	0.0035194	0.00240767	Ctdsp1/Ppm1f/Ptpn6/Ssh1/Ssh3/Calm3/Dusp2/Calm2/Cd300a/Dusp16/Dusp18/Dusp6/Gba1/Pgam5/Ppm1m/Ppp1r2/Ppp2ca/Ppp2r5a/Prkcd/Ptpn9/Rock1	21
BP	GO:0045582	positive regulation of T cell differentiation	14/1120	125/28891	0.000357783	0.00355817	0.00243419	Stat5a/Stat5b/Syk/Zap70/Gimap3/H2-DMa/Il18/Il2rg/Il7/Itpkb/Malt1/Nfkbiz/Rasgrp1/Smarca4	14
BP	GO:0009313	oligosaccharide catabolic process	5/1120	17/28891	0.000363579	0.003583	0.00245118	Manba/Ctbs/Hexb/Neu1/Pgd	5
BP	GO:0045342	MHC class II biosynthetic process	5/1120	17/28891	0.000363579	0.003583	0.00245118	Slc11a1/Spi1/Il10/Taf7/Tmem106a	5
BP	GO:0046500	S-adenosylmethionine metabolic process	5/1120	17/28891	0.000363579	0.003583	0.00245118	Dnmt1/Gnmt/Hnmt/Gamt/Pemt	5
BP	GO:0097531	mast cell migration	5/1120	17/28891	0.000363579	0.003583	0.00245118	Rac2/Rin3/Stat5b/Vegfa/Vegfb	5
BP	GO:0098792	xenophagy	5/1120	17/28891	0.000363579	0.003583	0.00245118	Mapk3/Nod2/Nod1/Calcoco2/Lgals8	5
BP	GO:0045017	glycerolipid biosynthetic process	20/1120	219/28891	0.000364928	0.00358978	0.00245582	Itpkc/Mppe1/Pigp/Pld1/Plin5/Crls1/Dpm1/Acsl1/C3/Itpkb/Lpcat2/Nr1h3/Pemt/Pi4ka/Pip5k1c/Plscr3/Scarb1/Sh3yl1/Socs3/Tmem150a	20
BP	GO:0042742	defense response to bacterium	32/1120	430/28891	0.000366916	0.00360281	0.00246473	Adm/Fcer1g/Fgr/Hck/Myo1f/Nod2/Plac8/Pld1/Rnase1/Slc11a1/Syk/Tnfrsf1a/Nod1/Spn/Syt11/Cd4/Cyba/Emilin2/Gsdmd/Hmgb2/Il10/Il18/Irf8/Lta/Nagk/Nfkbiz/Peli3/Prkcd/Pycard/Rnase4/Rnase6/Rps19	32
BP	GO:0048545	response to steroid hormone	22/1120	253/28891	0.000377795	0.00370293	0.00253323	Calcoco1/Clock/Hdac8/Pias2/Ube3a/Zfp36l1/Cry1/Esr2/Gba1/Hmgb2/Il10/Nr1h3/Nr3c2/Pdcd7/Ptges3/Smarca4/Taf7/Tgfb3/Trim68/Ufsp2/Zfp36/Zfp36l2	22
BP	GO:0008202	steroid metabolic process	28/1120	358/28891	0.000381002	0.00372764	0.00255013	Adm/Ednrb/Fmo5/Hsd17b3/Plekha1/Stat5a/Stat5b/Cebpa/Ces1d/Chst10/Ddx20/Dhrs9/Dkk3/Ebpl/Fabp6/Gba1/Hsd17b11/Hsd17b4/Hsd17b8/Ldlrap1/Lima1/Mvd/Mvk/Npc2/Pank2/Pmp22/Scarb1/Tspo	28
BP	GO:0017148	negative regulation of translation	20/1120	220/28891	0.000387117	0.00375855	0.00257127	Gapdh/Syncrip/Zfp36l1/Ncl/Dcp2/Eif2ak3/Exosc5/Exosc7/Fxr1/Ilf3/Mvk/Pabpc1/Paip2/Patl1/Prkca/Rock1/Rpl13a/Trim2/Zfp36/Zfp36l2	20
BP	GO:0001765	membrane raft assembly	4/1120	10/28891	0.000391083	0.00375855	0.00257127	Flot1/Lrch4/Pacsin2/Rftn1	4
BP	GO:0002634	regulation of germinal center formation	4/1120	10/28891	0.000391083	0.00375855	0.00257127	Tnfaip3/Tnfsf13/H2-DMa/Mef2c	4
BP	GO:0032762	mast cell cytokine production	4/1120	10/28891	0.000391083	0.00375855	0.00257127	Fcer1g/Syk/Fcer1a/Rasgrp1	4
BP	GO:0035723	interleukin-15-mediated signaling pathway	4/1120	10/28891	0.000391083	0.00375855	0.00257127	Stat3/Stat5a/Cd4/Il2rg	4
BP	GO:0071028	nuclear mRNA surveillance	4/1120	10/28891	0.000391083	0.00375855	0.00257127	Exosc4/Exosc5/Exosc6/Exosc7	4
BP	GO:0071350	cellular response to interleukin-15	4/1120	10/28891	0.000391083	0.00375855	0.00257127	Stat3/Stat5a/Cd4/Il2rg	4
BP	GO:1902965	regulation of protein localization to early endosome	4/1120	10/28891	0.000391083	0.00375855	0.00257127	Sorl1/Ezr/Mgat3/Vegfa	4
BP	GO:1902966	positive regulation of protein localization to early endosome	4/1120	10/28891	0.000391083	0.00375855	0.00257127	Sorl1/Ezr/Mgat3/Vegfa	4
BP	GO:2000109	regulation of macrophage apoptotic process	4/1120	10/28891	0.000391083	0.00375855	0.00257127	Nod2/St6gal1/Ccr5/Mef2c	4
BP	GO:0030204	chondroitin sulfate metabolic process	6/1120	26/28891	0.000395652	0.00378819	0.00259155	Chpf2/Chst11/Chst12/Chst13/Chsy1/Hexb	6
BP	GO:0061615	glycolytic process through fructose-6-phosphate	6/1120	26/28891	0.000395652	0.00378819	0.00259155	Eno1b/Galk1/Gapdh/Galt/Mpi/Ppp2ca	6
BP	GO:0006469	negative regulation of protein kinase activity	19/1120	204/28891	0.00039626	0.00378819	0.00259155	Coro1c/Lyn/Mllt1/Ppm1f/Ptpn6/Sorl1/Tnfaip3/Cdk5rap1/Lax1/Cd300a/Dbndd2/Dusp16/Gba1/Ilk/Lats2/Prkca/Prkcd/Pycard/Taf7	19
BP	GO:0048246	macrophage chemotaxis	8/1120	47/28891	0.000407409	0.00388793	0.00265979	Cklf/Ednrb/Mapk3/Gpr35/Mst1/Mtus1/Ninj1/Rpl13a	8
BP	GO:1901874	negative regulation of post-translational protein modification	12/1120	98/28891	0.000409736	0.00390328	0.00267028	Hdac8/Sqstm1/Tnfaip3/Usp4/Fyn/Cry1/Ivns1abp/Mad2l2/Peli3/Smad7/Trim44/Tspo	12
BP	GO:0035306	positive regulation of dephosphorylation	9/1120	59/28891	0.000420439	0.00399822	0.00273524	Calm3/Calm2/Cd300a/Gba1/Mef2c/Ppp2r5a/Prkcd/Ripk3/Rock1	9
BP	GO:0006997	nucleus organization	15/1120	142/28891	0.000422672	0.00401243	0.00274496	Ets1/Uspl1/H3f3b/Cdan1/Fxr1/Gopc/Habp4/Hmgb2/Map7/Nup93/Polr1b/Pygo2/Rps19/Rrn3/Tbpl1	15
BP	GO:0050731	positive regulation of peptidyl-tyrosine phosphorylation	18/1120	189/28891	0.000426405	0.0040408	0.00276437	Itga5/Lyn/Nod2/Syk/Tnfrsf1a/Fyn/Cd3e/Cd4/Cd40/Cd80/Clec7a/Fcer1a/Il18/Il24/Ptger4/Unc119/Vegfa/Vegfb	18
BP	GO:0042063	gliogenesis	30/1120	397/28891	0.000428469	0.00405329	0.00277291	Grb2/Hdac11/Lyn/Mapk3/S100a9/Stat3/Tnfrsf1b/Eif2b5/Id2/Cd9/E2f1/Ercc2/Gba1/Gpm6b/Hexb/Ifngr1/Ilk/Large1/Lta/Metrn/Naglu/Ncstn/Olig1/Pmp22/Prkci/Qki/Rras/Smarca4/Tspo/Vim	30
BP	GO:0010976	positive regulation of neuron projection development	21/1120	239/28891	0.000442333	0.00416374	0.00284847	Cflar/Dbn1/Dbnl/Ehd1/Lyn/Nfe2l2/S100a9/Fyn/Cbfa2t2/Dynlt1c/Eef2k/Fig4/Hspa5/Itpr1/Neu1/P2ry2/Prkci/Qki/Rrn3/Snx3/Vegfa	21
BP	GO:0032755	positive regulation of interleukin-6 production	13/1120	113/28891	0.000442445	0.00416374	0.00284847	Fcer1g/Nod2/Stat3/Syk/Ncl/Nod1/Ccr5/Clec7a/Cyba/Pycard/Sphk2/Tlr8/Tmem106a	13
BP	GO:0110020	regulation of actomyosin structure organization	13/1120	113/28891	0.000442445	0.00416374	0.00284847	Ccdc88a/Lpar1/Ppm1f/Pxn/Was/Gpr65/Cdc42/Evl/Kank3/Mef2c/Ptger4/S1pr1/Tgfb3	13
BP	GO:0032507	maintenance of protein location in cell	10/1120	72/28891	0.000445134	0.00417457	0.00285588	Ccdc88a/Dbn1/Gsn/Sorl1/Txn1/Cd4/Hspa5/Rangap1/Tspo/Vps13d	10
BP	GO:0034394	protein localization to cell surface	10/1120	72/28891	0.000445134	0.00417457	0.00285588	Fcer1g/Usp4/Cd247/Gopc/Gpd1l/Gpm6b/Leprot/Lrig2/Picalm/Synj2bp	10
BP	GO:0051492	regulation of stress fiber assembly	12/1120	99/28891	0.000450076	0.00421364	0.00288261	Ccdc88a/Lpar1/Ppm1f/Pxn/Was/Gpr65/Cdc42/Evl/Kank3/Ptger4/S1pr1/Tgfb3	12
BP	GO:0046486	glycerolipid metabolic process	29/1120	380/28891	0.000451825	0.00422273	0.00288883	Itpkc/Mppe1/Pigp/Pld1/Plin5/Sorl1/Crls1/Dpm1/Acsl1/C3/Ces1d/Dgkk/Fig4/Itpkb/Lpcat2/Naaa/Nr1h3/Pank2/Pemt/Pi4ka/Pip5k1c/Pla2g4b/Plb1/Plcg1/Plscr3/Scarb1/Sh3yl1/Socs3/Tmem150a	29
BP	GO:0050852	T cell receptor signaling pathway	15/1120	143/28891	0.000455607	0.00425077	0.00290801	Ptpn6/Rftn1/Eif2b5/Card11/Cd247/Fyn/Zap70/Cd300a/Cd3e/Cd81/Ezr/Malt1/Nfkbiz/Plcg1/Trat1	15
BP	GO:0009150	purine ribonucleotide metabolic process	27/1120	345/28891	0.000475464	0.00442842	0.00302954	Eno1b/Hspa8/Impdh1/Ndufb1/Nudt5/Pdk4/Stat3/Acsl1/Ces1d/Cs/Gnai3/Hprt1/Hsd17b4/Mvd/Mvk/Ndufa2/Ndufb6/Ndufs1/Ndufv2/Nme3/Nt5c2/Pank2/Papss1/Ppara/Sphk2/Suclg2/Tspo	27
BP	GO:0006400	tRNA modification	11/1120	86/28891	0.000484251	0.00449219	0.00307317	Mettl8/Thumpd1/Trmt5/Wdr6/Cdk5rap1/Dtwd2/Dus3l/Elp3/Pus1/Rpusd4/Tyw1	11
BP	GO:0001935	endothelial cell proliferation	17/1120	175/28891	0.000484793	0.00449219	0.00307317	Sp1/Stat3/Stat5a/Pdcd10/Cyba/Eng/Hmgb2/Il10/Mef2c/Plcg1/Prkca/Prkx/Scarb1/Synj2bp/Vash1/Vegfa/Vegfb	17
BP	GO:0051168	nuclear export	17/1120	175/28891	0.000484793	0.00449219	0.00307317	Casc3/Ncbp1/Riok2/Thoc5/Txn1/Wipf1/Xpo4/Dusp16/Lsg1/Malt1/Mcm3ap/Nup188/Nup214/Nup93/Pcid2/Rangap1/Xpo5	17
BP	GO:0002862	negative regulation of inflammatory response to antigenic stimulus	5/1120	18/28891	0.00048741	0.00450108	0.00307925	Fcgr2b/Nod2/Psmb4/Spn/Il10	5
BP	GO:0032604	granulocyte macrophage colony-stimulating factor production	5/1120	18/28891	0.00048741	0.00450108	0.00307925	Syk/Cd84/Fcer1a/Il18/Rasgrp1	5
BP	GO:0009264	deoxyribonucleotide catabolic process	6/1120	27/28891	0.000492124	0.00452084	0.00309277	Dera/Dpyd/Nt5c2/Nudt15/Upb1/Upp1	6
BP	GO:0034656	nucleobase-containing small molecule catabolic process	6/1120	27/28891	0.000492124	0.00452084	0.00309277	Mgat1/Dera/Dpyd/Galt/Upb1/Upp1	6
BP	GO:0097396	response to interleukin-17	6/1120	27/28891	0.000492124	0.00452084	0.00309277	Stat3/Ikbke/Nfkbiz/Socs3/Traf3ip2/Trim32	6
BP	GO:0032147	activation of protein kinase activity	12/1120	100/28891	0.000493712	0.00452084	0.00309277	Camkk2/Ccdc88a/Prrc1/Slc11a1/Tcl1/Cd300a/Il18/Malt1/Osbpl8/Prkcd/Ripk3/Vegfa	12
BP	GO:0090630	activation of GTPase activity	12/1120	100/28891	0.000493712	0.00452084	0.00309277	Ccdc125/Coro1c/Gmip/Tbc1d1/Tiam2/Gpr65/Rangap1/Rasgrp1/Rcc2/Tbc1d8/Tbc1d9/Tbc1d9b	12
BP	GO:0030888	regulation of B cell proliferation	10/1120	73/28891	0.000498131	0.00454596	0.00310996	Fcgr2b/Lyn/Card11/Cd300a/Cd40/Cd81/Ikzf3/Il10/Il7/Mef2c	10
BP	GO:1902373	negative regulation of mRNA catabolic process	10/1120	73/28891	0.000498131	0.00454596	0.00310996	Slc11a1/Syncrip/Cirbp/E2f1/Ikbke/Nbas/Qki/Traf3ip2/Vegfa/Zfp36	10
BP	GO:0033673	negative regulation of kinase activity	20/1120	225/28891	0.00051659	0.00470652	0.00321979	Coro1c/Lyn/Mllt1/Ppm1f/Ptpn6/Sorl1/Tnfaip3/Cdk5rap1/Lax1/Cd300a/Dbndd2/Dusp16/Gba1/Ilk/Lats2/Ppp2r5a/Prkca/Prkcd/Pycard/Taf7	20
BP	GO:0016032	viral process	26/1120	329/28891	0.000518231	0.00471356	0.00322461	Gsn/Hspa8/Ifitm1/Nucks1/Sp1/Zc3hav1/Cd4/Dynlt1c/Eif3a/Eif3f/Ilf3/Isg20/Mid2/Ppara/Ppie/Rab7/Rrp1b/Smarca4/Snx3/Srpk1/Top2b/Tpcn1/Trim32/Trim68/Vamp8/Zfp36	26
BP	GO:0048661	positive regulation of smooth muscle cell proliferation	13/1120	115/28891	0.000524478	0.0047624	0.00325802	Dnmt1/Retn/Stat5b/Id2/Cyba/Gnai3/Hdac4/Hif1a/Il18/Ldlrap1/Prkca/S1pr1/Vegfa	13
BP	GO:0022408	negative regulation of cell-cell adhesion	19/1120	209/28891	0.000535155	0.00485124	0.0033188	Ppm1f/Ptpn6/Spi1/Tnfaip3/Tnfaip8l2/Lax1/Spn/Ccl28/Cd300a/Cd80/Cd9/Crtam/Gimap3/Il10/Mad2l2/Ppara/Prkcd/Smad7/Vegfa	19
BP	GO:0006672	ceramide metabolic process	12/1120	101/28891	0.000540854	0.00489259	0.00334708	Ugcg/Cert1/Gba1/Gla/Hexb/Naglu/Neu1/Prkcd/Samd8/Sphk2/St8sia6/Tm9sf2	12
BP	GO:0000288	nuclear-transcribed mRNA catabolic process, deadenylation-dependent decay	9/1120	61/28891	0.000541518	0.00489259	0.00334708	Syncrip/Zfp36l1/Dcp2/Exosc5/Exosc7/Pabpc1/Patl1/Zfp36/Zfp36l2	9
BP	GO:0034205	amyloid-beta formation	8/1120	49/28891	0.000545687	0.0049139	0.00336167	Sorl1/Sp1/Dyrk1a/Ifngr1/Ncstn/Picalm/Rock1/Rtn1	8
BP	GO:0050850	positive regulation of calcium-mediated signaling	8/1120	49/28891	0.000545687	0.0049139	0.00336167	Syk/Zap70/Car8/Cd3e/Cd4/Clec7a/Fcer1a/Trat1	8
BP	GO:0044843	cell cycle G1/S phase transition	22/1120	260/28891	0.000547865	0.00492534	0.0033695	Camk2g/Cdkn2d/Ctdsp1/E2f6/Map3k11/Ptpn6/Trim39/Cirbp/Id2/Ccnd3/Ccne2/Dact1/E2f1/E2f3/Klf11/Lats2/Lsm10/Npat/Pole/Ppp2ca/Smarca4/Ube2e2	22
BP	GO:1901873	regulation of post-translational protein modification	24/1120	295/28891	0.000554284	0.00496784	0.00339857	Hdac8/Nod2/Pttg1ip/Sqstm1/Tnfaip3/Ube3a/Usp4/Rwdd3/Fyn/Cry1/Dcun1d4/Hdac4/Herpud1/Hif1a/Hspa5/Ivns1abp/Mad2l2/Mta1/Mycbp2/Peli3/Psmd10/Smad7/Trim44/Tspo	24
BP	GO:0043489	RNA stabilization	10/1120	74/28891	0.000556251	0.00496784	0.00339857	Slc11a1/Syncrip/Dkc1/Cirbp/E2f1/Ikbke/Qki/Traf3ip2/Vegfa/Zfp36	10
BP	GO:0061512	protein localization to cilium	10/1120	74/28891	0.000556251	0.00496784	0.00339857	Ccdc88a/Csnk1d/Ehd1/Ift20/Ccdc66/Ift140/Rab11fip3/Rom1/Tctn1/Tub	10
BP	GO:1904029	regulation of cyclin-dependent protein kinase activity	10/1120	74/28891	0.000556251	0.00496784	0.00339857	Ccnj/Cdkn2d/Hsp90ab1/Tnfaip3/Cdk5rap1/Ccnd3/Ccne2/Ccny/Lats2/Psmd10	10
BP	GO:0016311	dephosphorylation	26/1120	331/28891	0.000567421	0.00505527	0.00345838	Ctdsp1/Plppr2/Ppm1f/Ptpn6/Ssh1/Ssh3/Calm3/Dusp2/Calm2/Cd300a/Dusp16/Dusp18/Dusp6/Fig4/Gba1/Mef2c/Pgam5/Ppm1m/Ppp1r2/Ppp2ca/Ppp2r5a/Prkcd/Ptpn9/Ripk3/Rock1/Thtpa	26
BP	GO:0014902	myotube differentiation	15/1120	146/28891	0.000567903	0.00505527	0.00345838	Cd53/Cflar/Ehd1/Flot1/Hdac9/Cd81/Cd9/Fktn/Hdac4/Large1/Plekho1/Pmp22/Stac3/Tmem182/Tnfsf14	15
BP	GO:1903828	negative regulation of protein localization	21/1120	244/28891	0.000580756	0.00516122	0.00353086	Gdi1/Ppm1f/Spi1/Tbc1d1/Tmbim1/Txn1/Ctnna1/Derl2/Gopc/Gpm6b/Lats2/Leprot/Nr1h3/Picalm/Polr1a/Ppp2r5a/Rab11fip3/Rangap1/Rhbdf2/Snx3/Ube2g2	21
BP	GO:0001824	blastocyst development	16/1120	162/28891	0.000585249	0.00519265	0.00355236	Junb/Sp1/Srf/Thoc5/Uspl1/Nop2/Cops2/Ccnb1ip1/Dad1/Lats2/Ndufa2/Pemt/Smarca4/St8sia6/Stmn3/Ube2a	16
BP	GO:0050779	RNA destabilization	12/1120	102/28891	0.000591723	0.00522448	0.00357414	Syncrip/Tnfrsf1b/Zfp36l1/Dcp2/Exosc5/Exosc7/Fxr1/Pabpc1/Patl1/Rock1/Zfp36/Zfp36l2	12
BP	GO:0061014	positive regulation of mRNA catabolic process	12/1120	102/28891	0.000591723	0.00522448	0.00357414	Syncrip/Zc3hav1/Zfp36l1/Dcp2/Exosc5/Exosc7/Fxr1/Pabpc1/Patl1/Rock1/Zfp36/Zfp36l2	12
BP	GO:2001237	negative regulation of extrinsic apoptotic signaling pathway	12/1120	102/28891	0.000591723	0.00522448	0.00357414	Cflar/Tmbim1/Tnfaip3/Zmynd11/Fyn/Ctnna1/Hmgb2/Il7/Mcl1/Peli3/Tnfrsf22/Vegfa	12
BP	GO:0015980	energy derivation by oxidation of organic compounds	27/1120	350/28891	0.000592827	0.00522573	0.003575	Dhtkd1/Gnmt/Ndufb1/Ppif/Stk40/Trap1/Cox6a1/Cox8a/Cs/Gba1/Grb10/Hif1a/Ifnar1/Lyrm7/Mrps36/Ndufa2/Ndufaf1/Ndufb6/Ndufs1/Ndufv2/Pank2/Pgm1/Ppp1r2/Ppp1r3f/Prelid1/Ptges3/Suclg2	27
BP	GO:0002317	plasma cell differentiation	4/1120	11/28891	0.000595715	0.00522574	0.003575	Itm2a/Il10/Lgals8/Nfkbiz	4
BP	GO:0006054	N-acetylneuraminate metabolic process	4/1120	11/28891	0.000595715	0.00522574	0.003575	St6gal1/Nagk/Npl/Renbp	4
BP	GO:0070257	positive regulation of mucus secretion	4/1120	11/28891	0.000595715	0.00522574	0.003575	Sytl2/Cyba/P2ry2/Ptger4	4
BP	GO:0036010	protein localization to endosome	6/1120	28/28891	0.000605952	0.00529842	0.00362472	Pacsin2/Sorl1/Ezr/Mgat3/Vegfa/Zdhhc1	6
BP	GO:0046128	purine ribonucleoside metabolic process	6/1120	28/28891	0.000605952	0.00529842	0.00362472	Gnmt/Ptgdr/Gamt/Hprt1/Nt5c2/Pemt	6
BP	GO:0043393	regulation of protein binding	20/1120	228/28891	0.000611073	0.00533399	0.00364905	Flot1/Hsp90ab1/Mapk3/Sorl1/Cdc42/Dact1/Eif2ak3/Fktn/Hdac4/Il10/Large1/Ldlrap1/Lrpap1/Nvl/Pcbd1/Ppara/Ppp1r2/Rock1/Spag8/Stk3	20
BP	GO:0031122	cytoplasmic microtubule organization	9/1120	62/28891	0.000611984	0.00533399	0.00364905	Ccdc88a/Camsap1/Ccdc88c/Clip3/Dync1h1/Ezr/Kpnb1/Stmn3/Tubgcp6	9
BP	GO:0042177	negative regulation of protein catabolic process	13/1120	117/28891	0.000619019	0.00537804	0.00367919	Hsp90ab1/Timp2/Trim39/Fyn/Gipc1/Il10/Lrig2/Mad2l2/Mgat3/Mycbp2/Rybp/Snx3/Timp1	13
BP	GO:0042267	natural killer cell mediated cytotoxicity	13/1120	117/28891	0.000619019	0.00537804	0.00367919	Coro1a/Klrb1f/Ptpn6/Stat5a/Stat5b/Vav1/Clec12b/Crtam/Gimap3/Il18/Rasgrp1/Rnf19b/Stx11	13
BP	GO:1904019	epithelial cell apoptotic process	16/1120	163/28891	0.000626087	0.00543075	0.00371525	Cflar/Gsn/Nfe2l2/Tnfaip3/Zfp36l1/Cd40/E2f1/Il10/Mst1/Nfkbiz/Plcg1/Ppara/Prkci/Stk3/Trim32/Zfp36	16
BP	GO:0046348	amino sugar catabolic process	5/1120	19/28891	0.000640472	0.00552026	0.00377649	Mgat1/Ctbs/Nagk/Npl/Renbp	5
BP	GO:0060396	growth hormone receptor signaling pathway	5/1120	19/28891	0.000640472	0.00552026	0.00377649	Pxn/Stat3/Stat5a/Stat5b/Leprot	5
BP	GO:0070431	nucleotide-binding oligomerization domain containing 2 signaling pathway	5/1120	19/28891	0.000640472	0.00552026	0.00377649	Nfkbia/Nod2/Tnfaip3/Nagk/Peli3	5
BP	GO:0071378	cellular response to growth hormone stimulus	5/1120	19/28891	0.000640472	0.00552026	0.00377649	Pxn/Stat3/Stat5a/Stat5b/Leprot	5
BP	GO:0006979	response to oxidative stress	29/1120	389/28891	0.000657012	0.00565384	0.00386787	Camk2g/Mapk3/Mgst1/Msrb2/Nfe2l2/Plekha1/Ppif/Sp1/Sqstm1/Tnfaip3/Txn1/Txnip/Xpa/Lig1/Trap1/Pdcd10/Fyn/Dgkk/Ercc2/Gpx4/Hif1a/Mgat3/Naglu/Nudt15/Prkca/Prkcd/Ripk3/Trp53inp1/Ucp3	29
BP	GO:0006869	lipid transport	32/1120	445/28891	0.000659142	0.0056632	0.00387427	Gramd1a/Lrp10/Nfkbia/Retn/Syk/Ugcg/Got2/Xrcc4/Acsl1/Ces1d/Cert1/Cpt1b/Cry1/Fabp6/Ldlrap1/Lima1/Npc2/Nr1h3/Osbpl8/P2ry2/Pitpnb/Pitpnm1/Plin2/Plscr3/Prelid1/Prkcd/Rbp7/Scarb1/Spns3/Stard10/Tspo/Ucp3	32
BP	GO:0048255	mRNA stabilization	9/1120	63/28891	0.000689772	0.005917	0.0040479	Slc11a1/Syncrip/Cirbp/E2f1/Ikbke/Qki/Traf3ip2/Vegfa/Zfp36	9
BP	GO:0043405	regulation of MAP kinase activity	18/1120	197/28891	0.000697828	0.00597667	0.00408872	Lyn/Map3k11/Nod2/Ptpn6/Sorl1/Syk/Lax1/Pdcd10/Cd300a/Cd40/Dusp16/Fcer1a/Gba1/Ilk/Mef2c/Prkcd/Rasgrp1/Vegfa	18
BP	GO:0006066	alcohol metabolic process	27/1120	354/28891	0.00070427	0.006005	0.0041081	Ednrb/Fmo5/Galk1/Itpkc/Dpagt1/Dpm1/Cebpa/Cd244a/Ces1d/Dhrs9/Dkk3/Gba1/Isyna1/Itpkb/Ldlrap1/Lima1/Mvd/Mvk/Naaa/Npc2/Pcbd1/Plb1/Plcg1/Pmp22/Scarb1/Sphk2/Thtpa	27
BP	GO:0006096	glycolytic process	12/1120	104/28891	0.00070556	0.006005	0.0041081	Dhtkd1/Eno1b/Galk1/Gapdh/Stat3/Galt/Hdac4/Hif1a/Hkdc1/Mpi/Ppara/Ppp2ca	12
BP	GO:0042274	ribosomal small subunit biogenesis	12/1120	104/28891	0.00070556	0.006005	0.0041081	Nat10/Riok2/Nop56/Tsr1/Dhx37/Ercc2/Imp3/Riok1/Rps19/Rps28/Rrs1/Utp3	12
BP	GO:0045185	maintenance of protein location	12/1120	104/28891	0.00070556	0.006005	0.0041081	Ccdc88a/Dbn1/Gsn/Nfkbia/Sorl1/Txn1/Cd4/Hspa5/Psmd10/Rangap1/Tspo/Vps13d	12
BP	GO:0030705	cytoskeleton-dependent intracellular transport	19/1120	214/28891	0.000714288	0.00606977	0.00415241	Ccdc88a/Flot2/Hsbp1/Hspa8/Ift20/Myo1f/Ccdc88c/Cdc42/Clip3/Cluap1/Dync1h1/Hif1a/Cilk1/Ift140/Ift74/Myrip/Pura/Rasgrp1/Tub	19
BP	GO:0044272	sulfur compound biosynthetic process	13/1120	119/28891	0.000727544	0.00617275	0.00422286	Chpf2/Chst11/Enoph1/Pdk4/Sp1/Chst12/Acsl1/Chst13/Chsy1/Mpst/Papss1/Thtpa/Tm9sf2	13
BP	GO:0010878	cholesterol storage	6/1120	29/28891	0.000739177	0.00624219	0.00427037	Ehd1/Ces1d/Npc2/Nr1h3/Ppara/Scarb1	6
BP	GO:0032928	regulation of superoxide anion generation	6/1120	29/28891	0.000739177	0.00624219	0.00427037	Syk/Clec7a/Cyba/Gnai3/Il18/Prkcd	6
BP	GO:0070199	establishment of protein localization to chromosome	6/1120	29/28891	0.000739177	0.00624219	0.00427037	Lrwd1/Cct3/Dkc1/Cct4/Macroh2a2/Zfp827	6
BP	GO:0032200	telomere organization	15/1120	150/28891	0.000753686	0.00635484	0.00434743	Hdac8/Mapk3/Nat10/Nop10/Cct3/Dkc1/H3f3b/Hat1/Xrcc4/Ccne2/Cct4/Dcp2/Mad2l2/Ptges3/Zfp827	15
BP	GO:0035601	protein deacylation	10/1120	77/28891	0.000765191	0.00643187	0.00440013	Hdac11/Hdac8/Hdac9/Rbbp7/Dyrk1a/Hdac4/Kat2a/Mta1/Mta2/Ripk3	10
BP	GO:0098732	macromolecule deacylation	10/1120	77/28891	0.000765191	0.00643187	0.00440013	Hdac11/Hdac8/Hdac9/Rbbp7/Dyrk1a/Hdac4/Kat2a/Mta1/Mta2/Ripk3	10
BP	GO:0014910	regulation of smooth muscle cell migration	12/1120	105/28891	0.000769016	0.00645403	0.00441529	Lpar1/Nfe2l2/Retn/Sorl1/Ssh1/Stat5b/Hdac4/Il18/Ilk/Mef2c/P2ry2/Ptger4	12
BP	GO:0032653	regulation of interleukin-10 production	9/1120	64/28891	0.00077544	0.0064979	0.0044453	Fcer1g/Fcgr2b/Nod2/Stat3/Syk/Cd84/Clec7a/Ptger4/Pycard	9
BP	GO:0043500	muscle adaptation	14/1120	135/28891	0.000779898	0.00652519	0.00446397	Cflar/Ece1/Gsn/Tnfrsf1a/Tnfrsf1b/Mtpn/Cyba/Gatm/Hdac4/Mef2c/Pi16/Ppara/Prkca/Rock1	14
BP	GO:0006486	protein glycosylation	18/1120	199/28891	0.000785244	0.00652967	0.00446704	Fut4/Gorasp1/Mgat1/St3gal5/Dpagt1/St6gal1/Dpm1/C1galt1c1/Dad1/Dpy19l3/Fktn/Large1/Mgat3/Pomgnt1/St8sia6/Tmem165/Tmtc4/Vegfb	18
BP	GO:0043413	macromolecule glycosylation	18/1120	199/28891	0.000785244	0.00652967	0.00446704	Fut4/Gorasp1/Mgat1/St3gal5/Dpagt1/St6gal1/Dpm1/C1galt1c1/Dad1/Dpy19l3/Fktn/Large1/Mgat3/Pomgnt1/St8sia6/Tmem165/Tmtc4/Vegfb	18
BP	GO:0046578	regulation of Ras protein signal transduction	18/1120	199/28891	0.000785244	0.00652967	0.00446704	Ccdc125/Cdc42se1/Cyth4/Flot1/Lpar1/P2ry10/Rasa3/Rgl2/Timp2/Gpr65/Dynlt1c/Gpr35/Itpkb/Kctd10/Rasa4/Rasal3/Rasgrp1/Stmn3	18
BP	GO:0071674	mononuclear cell migration	18/1120	199/28891	0.000785244	0.00652967	0.00446704	Cklf/Coro1a/Fut4/Lyn/Mapk3/Nlrp12/Spi1/Ccl4/Spn/Cdc42/Crtam/Gba1/Ninj1/Pycard/Ripk3/Rps19/S1pr1/Tnfsf14	18
BP	GO:0002228	natural killer cell mediated immunity	13/1120	120/28891	0.000787542	0.00653877	0.00447326	Coro1a/Klrb1f/Ptpn6/Stat5a/Stat5b/Vav1/Clec12b/Crtam/Gimap3/Il18/Rasgrp1/Rnf19b/Stx11	13
BP	GO:0006338	chromatin remodeling	34/1120	489/28891	0.000820101	0.0067987	0.00465108	Dnmt1/Hdac9/Nudt5/Padi4/Spi1/Ubn1/Grwd1/H3f3b/Rbbp7/Chd4/Hat1/Chd6/Chrac1/Dyrk1a/Macroh2a2/Hdac4/Jmjd6/Kat2a/Kdm2b/Lcor/Mcm3ap/Mta1/Mta2/N6amt1/Nap1l2/Nfkbiz/Pcid2/Ring1/Rybp/Smarca4/Sphk2/Zfy2/Zfp827/Znhit1	34
BP	GO:0009311	oligosaccharide metabolic process	8/1120	52/28891	0.000821973	0.00680383	0.0046546	Fut4/Manba/Ctbs/Gla/Hexb/Neu1/Pgd/St8sia6	8
BP	GO:0016075	rRNA catabolic process	5/1120	20/28891	0.000826864	0.00681316	0.00466097	Dis3l/Exosc4/Exosc5/Exosc6/Exosc7	5
BP	GO:0036003	positive regulation of transcription from RNA polymerase II promoter in response to stress	5/1120	20/28891	0.000826864	0.00681316	0.00466097	Nfe2l2/Ces1d/Eif2ak3/Hif1a/Vegfa	5
BP	GO:0046514	ceramide catabolic process	5/1120	20/28891	0.000826864	0.00681316	0.00466097	Gba1/Gla/Hexb/Neu1/Prkcd	5
BP	GO:0043588	skin development	26/1120	340/28891	0.000842882	0.00693462	0.00474407	Cflar/Srf/Txnip/Ubn1/Ugcg/Zfp36l1/Clic4/Ercc2/Flnb/Gba1/Macroh2a2/Ift74/Il18/Krt72/Krt73/Lats2/Ltb/Naglu/Nfkbiz/Ptges3/Rock1/Smarca4/Tmem79/Traf3ip2/Trpv1/Zfp36	26
BP	GO:0009141	nucleoside triphosphate metabolic process	17/1120	184/28891	0.000856706	0.00698489	0.00477846	Eno1b/Hspa8/Impdh1/Ndufb1/Nudt5/Stat3/Gnai3/Ndufa2/Ndufb6/Ndufs1/Ndufv2/Nme3/Nudt15/Ppara/Sphk2/Tbpl1/Tspo	17
BP	GO:0039531	regulation of viral-induced cytoplasmic pattern recognition receptor signaling pathway	11/1120	92/28891	0.000862206	0.00698489	0.00477846	Flot1/Hspa8/Nlrx1/Tnfaip3/Zc3hav1/Lamp2/Nagk/Peli3/Ppp2ca/Rnf125/Ufd1	11
BP	GO:0097581	lamellipodium organization	11/1120	92/28891	0.000862206	0.00698489	0.00477846	Ccdc88a/Coro1c/Pxn/Rac2/Was/Snx2/Cdc42/Hdac4/Plekho1/Pmp22/S1pr1	11
BP	GO:0002579	positive regulation of antigen processing and presentation	4/1120	12/28891	0.000866213	0.00698489	0.00477846	Nod2/Slc11a1/Nod1/Pycard	4
BP	GO:0034427	nuclear-transcribed mRNA catabolic process, exonucleolytic, 3'-5'	4/1120	12/28891	0.000866213	0.00698489	0.00477846	Exosc4/Exosc5/Exosc6/Exosc7	4
BP	GO:0045588	positive regulation of gamma-delta T cell differentiation	4/1120	12/28891	0.000866213	0.00698489	0.00477846	Stat5a/Stat5b/Syk/Gimap3	4
BP	GO:0045647	negative regulation of erythrocyte differentiation	4/1120	12/28891	0.000866213	0.00698489	0.00477846	Stat5a/Stat5b/Zfp36l1/Zfp36	4
BP	GO:0046645	positive regulation of gamma-delta T cell activation	4/1120	12/28891	0.000866213	0.00698489	0.00477846	Stat5a/Stat5b/Syk/Gimap3	4
BP	GO:0060215	primitive hemopoiesis	4/1120	12/28891	0.000866213	0.00698489	0.00477846	Thoc5/Smarca4/Stk3/Vegfa	4
BP	GO:0070669	response to interleukin-2	4/1120	12/28891	0.000866213	0.00698489	0.00477846	Stat3/Stat5a/Stat5b/Il2rg	4
BP	GO:0071888	macrophage apoptotic process	4/1120	12/28891	0.000866213	0.00698489	0.00477846	Nod2/St6gal1/Ccr5/Mef2c	4
BP	GO:0097011	cellular response to granulocyte macrophage colony-stimulating factor stimulus	4/1120	12/28891	0.000866213	0.00698489	0.00477846	Stat5a/Cd4/Zfp36/Zfp36l2	4
BP	GO:2000009	negative regulation of protein localization to cell surface	4/1120	12/28891	0.000866213	0.00698489	0.00477846	Gopc/Gpm6b/Leprot/Picalm	4
BP	GO:0006487	protein N-linked glycosylation	9/1120	65/28891	0.000869574	0.00698489	0.00477846	Fut4/Gorasp1/Mgat1/Dpagt1/St6gal1/Dpm1/Dad1/Mgat3/Tmem165	9
BP	GO:0032615	interleukin-12 production	9/1120	65/28891	0.000869574	0.00698489	0.00477846	Nod2/Syk/Cd40/Clec7a/Il10/Irf8/Ltb/Prkcd/Tlr8	9
BP	GO:0050854	regulation of antigen receptor-mediated signaling pathway	9/1120	65/28891	0.000869574	0.00698489	0.00477846	Lpxn/Lyn/Ptpn6/Card11/Cd300a/Cd81/Ezr/Malt1/Trat1	9
BP	GO:0048261	negative regulation of receptor-mediated endocytosis	6/1120	30/28891	0.000893943	0.00714891	0.00489067	Rin3/Syt11/Lrpap1/Picalm/Unc119/Wdr54	6
BP	GO:0060252	positive regulation of glial cell proliferation	6/1120	30/28891	0.000893943	0.00714891	0.00489067	Lyn/E2f1/Lta/Prkci/Tspo/Vim	6
BP	GO:1901658	glycosyl compound catabolic process	6/1120	30/28891	0.000893943	0.00714891	0.00489067	Dera/Dpyd/Gba1/Gla/Upb1/Upp1	6
BP	GO:0042157	lipoprotein metabolic process	14/1120	137/28891	0.000901864	0.00720165	0.00492674	Golga7/Mppe1/Pigp/Ugcg/Ulk1/Zdhhc18/Dpm1/Clip3/Ctsd/Gba1/Golga7b/Pemt/Ppara/Zdhhc1	14
BP	GO:0090150	establishment of protein localization to membrane	22/1120	270/28891	0.000904638	0.0072132	0.00493465	Gdi1/Golga7/Gorasp1/Rftn1/Rilpl2/Snx27/Sorl1/Zdhhc18/Gorasp2/Tmco1/Fyn/Chm/Dusp18/Golga7b/Hspa5/Large1/Ncln/Prepl/Rab26/Rab31/Rab7/Zdhhc1	22
BP	GO:0002437	inflammatory response to antigenic stimulus	12/1120	107/28891	0.000910285	0.00724758	0.00495817	Fcer1g/Fcgr2b/Nod2/Psmb4/Spn/C3/Cd81/Fcer1a/Hmgb2/Il10/Lta/Rasgrp1	12
BP	GO:0001936	regulation of endothelial cell proliferation	15/1120	153/28891	0.000924794	0.00735004	0.00502827	Sp1/Stat3/Stat5a/Pdcd10/Cyba/Eng/Hmgb2/Il10/Mef2c/Plcg1/Prkca/Synj2bp/Vash1/Vegfa/Vegfb	15
BP	GO:0009144	purine nucleoside triphosphate metabolic process	16/1120	169/28891	0.000925862	0.00735004	0.00502827	Eno1b/Hspa8/Impdh1/Ndufb1/Nudt5/Stat3/Gnai3/Ndufa2/Ndufb6/Ndufs1/Ndufv2/Nme3/Nudt15/Ppara/Sphk2/Tspo	16
BP	GO:0002920	regulation of humoral immune response	8/1120	53/28891	0.000935659	0.00740617	0.00506666	Fcgr2b/Nod2/Ptpn6/Fcer2a/C3/Gimap3/H2-DMa/Lta	8
BP	GO:0046638	positive regulation of alpha-beta T cell differentiation	8/1120	53/28891	0.000935659	0.00740617	0.00506666	Syk/Zap70/Gimap3/Il18/Il2rg/Itpkb/Malt1/Nfkbiz	8
BP	GO:0046633	alpha-beta T cell proliferation	10/1120	79/28891	0.000937436	0.00740943	0.00506889	Elf4/Syk/Card11/Zap70/Cd244a/Cd3e/Cd80/Cd81/Il18/Rasal3	10
BP	GO:0050766	positive regulation of phagocytosis	11/1120	93/28891	0.000944233	0.0074523	0.00509822	Fcer1g/Fcgr2b/Nod2/Slc11a1/C3/Clec7a/Cyba/Il2rg/Pycard/Rab31/Tub	11
BP	GO:1990266	neutrophil migration	14/1120	138/28891	0.000968631	0.00763377	0.00522237	Cklf/Csf3r/Fcer1g/Fut4/Myo1f/Nod2/Prex1/Rac2/S100a9/Syk/Vav1/Ccl4/Prkca/Ptger4	14
BP	GO:0050767	regulation of neurogenesis	34/1120	494/28891	0.000975852	0.00767953	0.00525367	Ctdsp1/Dbn1/Dbnl/Gdi1/Gorasp1/Lyn/Pias2/Sorl1/Srf/Tiam2/Tnfrsf1b/Ttc3/Ulk1/Xrcc4/Id2/Ccr5/Ctnna1/E2f1/Eef2k/Fxr1/Hif1a/Hmgb2/Ilk/Kifap3/Lta/Metrn/Picalm/Prkci/Qki/Tnik/Trim32/Tspo/Vegfa/Vim	34
BP	GO:0106106	cold-induced thermogenesis	15/1120	154/28891	0.000988672	0.00776916	0.00531499	Plac8/Syk/Tle3/Acsl1/Ces1d/Dync1h1/Gatm/Grb10/Il18/Letmd1/Nr1h3/Pemt/Pgam5/Smarca4/Vegfa	15
BP	GO:0006413	translational initiation	13/1120	123/28891	0.000993023	0.00778083	0.00532297	Eif1a/Eif3e/Mknk1/Ncbp1/Eif2b5/Eif2ak3/Eif2s2/Eif3a/Eif3c/Eif3f/Habp4/Paip2/Rpl13a	13
BP	GO:0042100	B cell proliferation	13/1120	123/28891	0.000993023	0.00778083	0.00532297	Fcgr2b/Lyn/Card11/Cd300a/Cd40/Cd81/Ikzf3/Il10/Il7/Mef2c/Nfkbiz/Prkcd/Rasgrp1	13
BP	GO:0006650	glycerophospholipid metabolic process	22/1120	272/28891	0.000996138	0.00779399	0.00533197	Itpkc/Mppe1/Pigp/Pld1/Crls1/Dpm1/Fig4/Itpkb/Lpcat2/Naaa/Nr1h3/Pemt/Pi4ka/Pip5k1c/Pla2g4b/Plb1/Plcg1/Plscr3/Scarb1/Sh3yl1/Socs3/Tmem150a	22
BP	GO:0050792	regulation of viral process	17/1120	187/28891	0.00102544	0.00801171	0.00548092	Gsn/Ifitm1/Zc3hav1/Cd4/Dynlt1c/Ilf3/Isg20/Mid2/Ppara/Ppie/Rab7/Snx3/Srpk1/Top2b/Trim32/Trim68/Zfp36	17
BP	GO:0051341	regulation of oxidoreductase activity	11/1120	94/28891	0.0010326	0.00804992	0.00550706	Nod2/Fcer2a/Nod1/Cyba/Eng/Gla/Gnai3/Rfk/Ripk3/Scarb1/Sphk2	11
BP	GO:0010611	regulation of cardiac muscle hypertrophy	10/1120	80/28891	0.00103478	0.00804992	0.00550706	Ece1/Gsn/Tnfrsf1a/Tnfrsf1b/Mtpn/Mef2c/Pi16/Ppara/Prkca/Rock1	10
BP	GO:1901292	nucleoside phosphate catabolic process	10/1120	80/28891	0.00103478	0.00804992	0.00550706	Nudt5/Dera/Dpyd/Entpd6/Hprt1/Nt5c2/Nudt15/Sarm1/Upb1/Upp1	10
BP	GO:0016197	endosomal transport	20/1120	238/28891	0.00104184	0.0080933	0.00553673	Coro1c/Dennd5a/Ehd1/Fcgr2b/Snx27/Sorl1/Spag9/Tom1/Was/Snx2/Snx7/Cdc42/Leprot/Picalm/Prepl/Rab11fip3/Rab7/Snx3/Snx6/Tmem50b	20
BP	GO:0002577	regulation of antigen processing and presentation	5/1120	21/28891	0.00105086	0.00811685	0.00555285	Nod2/Slc11a1/Was/Nod1/Pycard	5
BP	GO:0009219	pyrimidine deoxyribonucleotide metabolic process	5/1120	21/28891	0.00105086	0.00811685	0.00555285	Dpyd/Nme3/Tbpl1/Upb1/Upp1	5
BP	GO:0035821	modulation of process of another organism	5/1120	21/28891	0.00105086	0.00811685	0.00555285	S100a9/Syk/Fcer2a/Clec7a/Ppara	5
BP	GO:0060416	response to growth hormone	5/1120	21/28891	0.00105086	0.00811685	0.00555285	Pxn/Stat3/Stat5a/Stat5b/Leprot	5
BP	GO:0033120	positive regulation of RNA splicing	8/1120	54/28891	0.00106159	0.00817654	0.00559368	Clns1a/Hspa8/Ncbp1/Ncl/Wdr77/Cirbp/Dyrk1a/Habp4	8
BP	GO:0045124	regulation of bone resorption	8/1120	54/28891	0.00106159	0.00817654	0.00559368	Def8/Pdk4/Syk/Gpr137/Prkca/Ptger4/S1pr1/Vegfa	8
BP	GO:0048535	lymph node development	6/1120	31/28891	0.00107249	0.00823738	0.00563531	Id2/Lta/Ltb/Ltbr/Ripk3/Traf3ip2	6
BP	GO:0071901	negative regulation of protein serine/threonine kinase activity	12/1120	109/28891	0.00107253	0.00823738	0.00563531	Lyn/Ptpn6/Sorl1/Tnfaip3/Cdk5rap1/Lax1/Cd300a/Dusp16/Gba1/Lats2/Prkcd/Pycard	12
BP	GO:0140694	non-membrane-bounded organelle assembly	29/1120	402/28891	0.00109624	0.00840761	0.00575176	Cfl2/Cflar/Csnk1d/Dbnl/Flii/Gsn/Haus4/Hck/Lmod1/Srf/Usp10/Nop2/Cirbp/Eml3/Ccdc57/Dhx37/Dync1h1/Ezr/Fxr1/Hspa1b/Jmjd6/Kat2a/Kpnb1/Mef2c/Patl1/Rps19/Rps28/Rrs1/Tubgcp6	29
BP	GO:0002520	immune system development	21/1120	258/28891	0.00118502	0.00907567	0.00620879	Lyn/Mapk3/Srf/Stat5a/Stat5b/Tnfaip3/Tnfsf13/Xrcc4/Id2/Cd3e/Cd40/Exosc6/Lta/Ltb/Ltbr/Mad2l2/Mcm3ap/Nfkbiz/Pcid2/Ripk3/Traf3ip2	21
BP	GO:0006457	protein folding	16/1120	173/28891	0.00118714	0.00907908	0.00621112	Hsp90ab1/Hspa8/Ppif/Cct3/Trap1/Vbp1/Cct4/Cct6b/Dnlz/H2-DMa/H2-DMb2/Hspa1b/Hspa5/Nudcd3/Ppie/Ptges3	16
BP	GO:0051353	positive regulation of oxidoreductase activity	8/1120	55/28891	0.00120071	0.00914757	0.00625798	Nod2/Fcer2a/Nod1/Cyba/Gnai3/Rfk/Ripk3/Scarb1	8
BP	GO:2000378	negative regulation of reactive oxygen species metabolic process	8/1120	55/28891	0.00120071	0.00914757	0.00625798	Cflar/Plin5/Stat3/Fyn/Esr2/Hif1a/Ppara/Ptger4	8
BP	GO:0032233	positive regulation of actin filament bundle assembly	9/1120	68/28891	0.00120898	0.00914757	0.00625798	Ccdc88a/Lpar1/Ppm1f/Pxn/Gpr65/Cdc42/Evl/Mtss1/Tgfb3	9
BP	GO:0006213	pyrimidine nucleoside metabolic process	4/1120	13/28891	0.00121294	0.00914757	0.00625798	Dpyd/Tk2/Upb1/Upp1	4
BP	GO:0031126	sno(s)RNA 3'-end processing	4/1120	13/28891	0.00121294	0.00914757	0.00625798	Dkc1/Exosc4/Exosc5/Exosc6	4
BP	GO:0032725	positive regulation of granulocyte macrophage colony-stimulating factor production	4/1120	13/28891	0.00121294	0.00914757	0.00625798	Syk/Fcer1a/Il18/Rasgrp1	4
BP	GO:0043628	regulatory ncRNA 3'-end processing	4/1120	13/28891	0.00121294	0.00914757	0.00625798	Dkc1/Exosc4/Exosc5/Exosc6	4
BP	GO:0046073	dTMP metabolic process	4/1120	13/28891	0.00121294	0.00914757	0.00625798	Dpyd/Nme3/Upb1/Upp1	4
BP	GO:0097012	response to granulocyte macrophage colony-stimulating factor	4/1120	13/28891	0.00121294	0.00914757	0.00625798	Stat5a/Cd4/Zfp36/Zfp36l2	4
BP	GO:1902946	protein localization to early endosome	4/1120	13/28891	0.00121294	0.00914757	0.00625798	Sorl1/Ezr/Mgat3/Vegfa	4
BP	GO:0032733	positive regulation of interleukin-10 production	7/1120	43/28891	0.0012265	0.0092356	0.0063182	Fcer1g/Nod2/Stat3/Syk/Clec7a/Ptger4/Pycard	7
BP	GO:0048638	regulation of developmental growth	29/1120	405/28891	0.00122801	0.0092356	0.0063182	Dbn1/Dbnl/Gdi1/Plac8/Spag9/Srf/Stat3/Stat5a/Stat5b/Ttc3/Ulk1/C3/Ccr5/Dusp6/Ezr/Gamt/Il7/Ilk/Lats2/Mef2c/Mycbp2/Pi16/Picalm/Ppara/Ptger4/Smad7/Stk3/Vegfa/Wwc2	29
BP	GO:0010324	membrane invagination	10/1120	82/28891	0.0012543	0.00940724	0.00643562	Fcer1g/Fcgr2b/Gsn/Syt11/C3/Cd300a/Cdc42/Clec7a/Rab31/Snx3	10
BP	GO:0051145	smooth muscle cell differentiation	10/1120	82/28891	0.0012543	0.00940724	0.00643562	Adm/Dnmt1/Ednrb/Srf/C3/Eng/Mef2c/Qki/Smarca4/Vegfa	10
BP	GO:0051250	negative regulation of lymphocyte activation	16/1120	174/28891	0.0012614	0.00944747	0.00646314	Fcgr2b/Fgr/Lyn/Ptpn6/Tnfaip3/Tnfaip8l2/Lax1/Id2/Spn/Cd300a/Cd80/Crtam/Gimap3/Il10/Lst1/Smad7	16
BP	GO:0008360	regulation of cell shape	14/1120	142/28891	0.00127878	0.00956445	0.00654317	Cdc42se1/Coro1a/Fgr/Gas7/Hck/Lpar1/Pxn/Fyn/Ezr/Hexb/Itga7/Lst1/Plekho1/Vegfa	14
BP	GO:0045732	positive regulation of protein catabolic process	18/1120	208/28891	0.00130427	0.00974166	0.0066644	Csnk1d/Pttg1ip/Sorl1/Tnfaip3/Tnfrsf1b/Cd81/Dact1/Eif2ak3/Ezr/Fbxl5/Gba1/Herpud1/Hspa1b/Psmd10/Rab7/Rhbdd1/Rnf19b/Trim32	18
BP	GO:0007039	protein catabolic process in the vacuole	5/1120	22/28891	0.00131686	0.00978191	0.00669194	Tcirg1/Cd81/Dpp7/Lamp2/Mgat3	5
BP	GO:0009158	ribonucleoside monophosphate catabolic process	5/1120	22/28891	0.00131686	0.00978191	0.00669194	Dpyd/Hprt1/Nt5c2/Upb1/Upp1	5
BP	GO:0050650	chondroitin sulfate proteoglycan biosynthetic process	5/1120	22/28891	0.00131686	0.00978191	0.00669194	Chpf2/Chst11/Chst12/Chst13/Chsy1	5
BP	GO:1902992	negative regulation of amyloid precursor protein catabolic process	5/1120	22/28891	0.00131686	0.00978191	0.00669194	Flot2/Sorl1/Picalm/Rock1/Rtn1	5
BP	GO:0061157	mRNA destabilization	11/1120	97/28891	0.00133952	0.00992307	0.00678851	Syncrip/Zfp36l1/Dcp2/Exosc5/Exosc7/Fxr1/Pabpc1/Patl1/Rock1/Zfp36/Zfp36l2	11
BP	GO:1903312	negative regulation of mRNA metabolic process	11/1120	97/28891	0.00133952	0.00992307	0.00678851	Slc11a1/Syncrip/Cirbp/Dyrk1a/E2f1/Ikbke/Nbas/Qki/Traf3ip2/Vegfa/Zfp36	11
BP	GO:0061082	myeloid leukocyte cytokine production	9/1120	69/28891	0.00134332	0.00993765	0.00679848	Fcer1g/Nlrx1/Nod2/Syk/Nod1/Fcer1a/Pycard/Rasgrp1/Tgfb3	9
BP	GO:0031529	ruffle organization	8/1120	56/28891	0.00135396	0.0100027	0.00684299	Coro1c/Def8/Plekha1/Tcirg1/Evl/Lima1/Rcc2/Sh3yl1	8
BP	GO:0032388	positive regulation of intracellular transport	17/1120	192/28891	0.00136936	0.0101028	0.00691145	Ehd1/Eif3e/Hsp90ab1/Riok2/Sorl1/Tnfrsf1a/Wipf1/Xpo4/Pdcd10/Fyn/Cd81/Cdc42/Dync1h1/Ezr/Ldlrap1/Prkcd/Sar1a	17
BP	GO:0014743	regulation of muscle hypertrophy	10/1120	83/28891	0.00137749	0.0101489	0.00694303	Ece1/Gsn/Tnfrsf1a/Tnfrsf1b/Mtpn/Mef2c/Pi16/Ppara/Prkca/Rock1	10
BP	GO:0031503	protein-containing complex localization	20/1120	244/28891	0.0014088	0.0103633	0.00708965	Dbn1/Fcgr2b/Ift20/Lpar1/Riok2/Tnfaip2/Fcer2a/Cluap1/Ezr/Fxr1/Cilk1/Ift140/Ift74/Lsg1/Pip5k1c/Pura/Rcc2/Smad7/Tnik/Tub	20
BP	GO:0010543	regulation of platelet activation	7/1120	44/28891	0.0014104	0.0103633	0.00708965	Fcer1g/Lyn/Syk/Cd9/Emilin2/Prkca/Prkcd	7
BP	GO:0044282	small molecule catabolic process	26/1120	353/28891	0.00144309	0.0105891	0.00724417	Dpep2/Eno1b/Galk1/Gapdh/Glo1/Hibadh/Mgat1/Nudt5/Plin5/Got2/Ces1d/Dera/Dpyd/Galt/Hdc/Hexb/Hsd17b4/Ilvbl/Mpi/Nagk/Npl/Pgd/Renbp/Scarb1/Upb1/Upp1	26
BP	GO:0010952	positive regulation of peptidase activity	17/1120	193/28891	0.00144872	0.0106161	0.00726264	Gsn/Lyn/Ppm1f/S100a9/Stat3/Syk/Fyn/Nod1/Clec7a/Ctsd/Eif2ak3/Il24/Malt1/Ncstn/Picalm/Prelid1/Pycard	17
BP	GO:0009260	ribonucleotide biosynthetic process	18/1120	210/28891	0.00145262	0.0106201	0.00726534	Eno1b/Impdh1/Ndufb1/Pdk4/Stat3/Acsl1/Hprt1/Ndufa2/Ndufb6/Ndufs1/Ndufv2/Nme3/Pank2/Papss1/Ppara/Rfk/Sphk2/Upp1	18
BP	GO:0009205	purine ribonucleoside triphosphate metabolic process	15/1120	160/28891	0.00145535	0.0106201	0.00726534	Eno1b/Hspa8/Impdh1/Ndufb1/Nudt5/Stat3/Gnai3/Ndufa2/Ndufb6/Ndufs1/Ndufv2/Nme3/Ppara/Sphk2/Tspo	15
BP	GO:0006497	protein lipidation	11/1120	98/28891	0.00145708	0.0106201	0.00726534	Golga7/Mppe1/Pigp/Ugcg/Ulk1/Zdhhc18/Dpm1/Clip3/Gba1/Golga7b/Zdhhc1	11
BP	GO:0031123	RNA 3'-end processing	11/1120	98/28891	0.00145708	0.0106201	0.00726534	Ncbp1/Zfp36l1/Dkc1/Elac2/Supv3l1/Cpsf1/Exosc4/Exosc5/Exosc6/Exosc7/Lsm10	11
BP	GO:0045862	positive regulation of proteolysis	27/1120	372/28891	0.00146298	0.0106488	0.00728496	Csnk1d/Eno1b/Gsn/Lyn/Ppm1f/S100a9/Stat3/Syk/Tnfrsf1b/Fyn/Nod1/Clec7a/Ctsd/Eif2ak3/Gba1/Herpud1/Hspa1b/Il24/Malt1/Ncstn/Picalm/Prelid1/Psmd10/Pycard/Rhbdd1/Rnf19b/Trim32	27
BP	GO:0000079	regulation of cyclin-dependent protein serine/threonine kinase activity	9/1120	70/28891	0.00148942	0.0108267	0.00740669	Ccnj/Cdkn2d/Tnfaip3/Cdk5rap1/Ccnd3/Ccne2/Ccny/Lats2/Psmd10	9
BP	GO:0048511	rhythmic process	24/1120	317/28891	0.00149595	0.0108597	0.00742924	Clock/Csnk1d/Nrip1/Plekha1/Retn/Sp1/Stat5a/Stat5b/Ube3a/Id2/Ces1d/Cry1/Dbp/Dpyd/Dyrk1a/Esr2/Fxr1/Id3/Mta1/Mycbp2/Naglu/Nfil3/Ppara/Ptger4	24
BP	GO:0000462	maturation of SSU-rRNA from tricistronic rRNA transcript (SSU-rRNA, 5.8S rRNA, LSU-rRNA)	6/1120	33/28891	0.00151037	0.010906	0.00746096	Tsr1/Dhx37/Ercc2/Rps19/Rrs1/Utp3	6
BP	GO:0010922	positive regulation of phosphatase activity	6/1120	33/28891	0.00151037	0.010906	0.00746096	Calm3/Calm2/Cd300a/Mef2c/Ripk3/Rock1	6
BP	GO:0050654	chondroitin sulfate proteoglycan metabolic process	6/1120	33/28891	0.00151037	0.010906	0.00746096	Chpf2/Chst11/Chst12/Chst13/Chsy1/Hexb	6
BP	GO:0051085	chaperone cofactor-dependent protein refolding	6/1120	33/28891	0.00151037	0.010906	0.00746096	Hspa8/H2-DMa/H2-DMb2/Hspa1b/Hspa5/Ptges3	6
BP	GO:1904035	regulation of epithelial cell apoptotic process	13/1120	129/28891	0.0015398	0.0111037	0.00759621	Cflar/Gsn/Nfe2l2/Tnfaip3/Zfp36l1/Cd40/Il10/Mst1/Plcg1/Ppara/Prkci/Trim32/Zfp36	13
BP	GO:0002720	positive regulation of cytokine production involved in immune response	12/1120	114/28891	0.00158559	0.0114188	0.00781175	Fcer1g/Nod2/Syk/Nod1/Cd81/Clec7a/Fcer1a/Gimap3/Il18/Malt1/Pycard/Sphk2	12
BP	GO:0009394	2'-deoxyribonucleotide metabolic process	7/1120	45/28891	0.00161512	0.0115853	0.00792569	Dpyd/Nme3/Nt5c2/Nudt15/Tbpl1/Upb1/Upp1	7
BP	GO:0019692	deoxyribose phosphate metabolic process	7/1120	45/28891	0.00161512	0.0115853	0.00792569	Dpyd/Nme3/Nt5c2/Nudt15/Tbpl1/Upb1/Upp1	7
BP	GO:0046365	monosaccharide catabolic process	7/1120	45/28891	0.00161512	0.0115853	0.00792569	Eno1b/Galk1/Gapdh/Nudt5/Galt/Hexb/Mpi	7
BP	GO:0000302	response to reactive oxygen species	17/1120	195/28891	0.00161913	0.0115987	0.00793486	Mapk3/Nfe2l2/Plekha1/Ppif/Sqstm1/Tnfaip3/Txn1/Lig1/Trap1/Pdcd10/Fyn/Hif1a/Nudt15/Prkca/Prkcd/Ripk3/Ucp3	17
BP	GO:0002544	chronic inflammatory response	5/1120	23/28891	0.00162943	0.0116113	0.00794344	S100a9/Tnfaip3/Il10/Lta/Nfkbiz	5
BP	GO:0010885	regulation of cholesterol storage	5/1120	23/28891	0.00162943	0.0116113	0.00794344	Ehd1/Ces1d/Nr1h3/Ppara/Scarb1	5
BP	GO:0051043	regulation of membrane protein ectodomain proteolysis	5/1120	23/28891	0.00162943	0.0116113	0.00794344	Timp2/Tnfrsf1b/Il10/Lrig2/Timp1	5
BP	GO:0070861	regulation of protein exit from endoplasmic reticulum	5/1120	23/28891	0.00162943	0.0116113	0.00794344	Sorl1/Cd81/Derl2/Sar1a/Ube2g2	5
BP	GO:0002551	mast cell chemotaxis	4/1120	14/28891	0.00164626	0.0116244	0.00795244	Rac2/Rin3/Vegfa/Vegfb	4
BP	GO:0042364	water-soluble vitamin biosynthetic process	4/1120	14/28891	0.00164626	0.0116244	0.00795244	Pdxk/Pnpo/Rfk/Thtpa	4
BP	GO:0060670	branching involved in labyrinthine layer morphogenesis	4/1120	14/28891	0.00164626	0.0116244	0.00795244	Adm/Grb2/Il10/Socs3	4
BP	GO:0070255	regulation of mucus secretion	4/1120	14/28891	0.00164626	0.0116244	0.00795244	Sytl2/Cyba/P2ry2/Ptger4	4
BP	GO:0097709	connective tissue replacement	4/1120	14/28891	0.00164626	0.0116244	0.00795244	Klf6/Hif1a/Rock1/Timp1	4
BP	GO:0098528	skeletal muscle fiber differentiation	4/1120	14/28891	0.00164626	0.0116244	0.00795244	Hdac9/Fktn/Hdac4/Large1	4
BP	GO:2000347	positive regulation of hepatocyte proliferation	4/1120	14/28891	0.00164626	0.0116244	0.00795244	Cflar/Tnfaip3/Il18/Itpr1	4
BP	GO:0032481	positive regulation of type I interferon production	10/1120	85/28891	0.0016534	0.0116597	0.00797656	Cd14/Flot1/Gapdh/Syk/Zc3hav1/Hmgb2/Ifnar1/Ikbke/Polr3d/Tlr8	10
BP	GO:0051056	regulation of small GTPase mediated signal transduction	19/1120	230/28891	0.00167354	0.0117864	0.00806325	Ccdc125/Cdc42se1/Cyth4/Flot1/Lpar1/P2ry10/Rasa3/Rgl2/Timp2/Gpr65/Dynlt1c/Cyrib/Gpr35/Itpkb/Kctd10/Rasa4/Rasal3/Rasgrp1/Stmn3	19
BP	GO:0034142	toll-like receptor 4 signaling pathway	8/1120	58/28891	0.00170691	0.0119903	0.00820276	Cd14/Lyn/Nfkbia/Lrrfip2/Naglu/Ninj1/Nr1h3/Pik3ap1	8
BP	GO:0051496	positive regulation of stress fiber assembly	8/1120	58/28891	0.00170691	0.0119903	0.00820276	Ccdc88a/Lpar1/Ppm1f/Pxn/Gpr65/Cdc42/Evl/Tgfb3	8
BP	GO:0006022	aminoglycan metabolic process	12/1120	115/28891	0.00170922	0.011991	0.00820322	Chpf2/Chst11/Ednrb/Chst12/Ccnd3/Chst13/Chsy1/Ctbs/Habp4/Hexb/Naglu/Ptger4	12
BP	GO:0045638	negative regulation of myeloid cell differentiation	11/1120	100/28891	0.00171758	0.0120342	0.00823274	Lilra6/Lyn/Nfkbia/Stat5a/Stat5b/Thoc5/Zfp36l1/Prmt1/Gpr137/Itpkb/Zfp36	11
BP	GO:0048863	stem cell differentiation	22/1120	284/28891	0.00173025	0.0121073	0.00828274	Coro1c/Ednrb/Gpm6a/Mapk3/Nfe2l2/Srf/Stat3/Tcof1/L3mbtl2/Rbbp7/Chd4/Cdc42/Efnb1/Ercc2/Hif1a/Mef2c/Mta1/Mta2/Prkca/Zfp36/Zfp36l2/Zfp281	22
BP	GO:0035710	CD4-positive, alpha-beta T cell activation	13/1120	131/28891	0.00176987	0.0123686	0.00846151	Stat3/Tcirg1/Card11/Spn/Cd3e/Cd81/Gimap3/Il18/Il2rg/Malt1/Nfkbiz/Ptger4/Smad7	13
BP	GO:0042278	purine nucleoside metabolic process	6/1120	34/28891	0.00177462	0.0123858	0.00847331	Gnmt/Ptgdr/Gamt/Hprt1/Nt5c2/Pemt	6
BP	GO:0051592	response to calcium ion	14/1120	147/28891	0.00177931	0.0124026	0.0084848	Gdi1/Itpkc/Junb/Ppif/Calm3/Syt11/Calm2/Clic4/Entpd6/Itpkb/Kcnmb1/Mef2c/Ncstn/Rasa4	14
BP	GO:0016064	immunoglobulin mediated immune response	23/1120	303/28891	0.00179352	0.0124856	0.00854159	C1rl/Csf3r/Fcer1g/Fcgr2b/Nod2/Ptpn6/Tcirg1/Tnfsf13/Xrcc4/Fcer2a/C1qb/C3/Cd40/Cd81/Exosc6/Fcer1a/Gimap3/H2-DMa/Lta/Mad2l2/Nfkbiz/Prkcd/Traf3ip2	23
BP	GO:0045661	regulation of myoblast differentiation	10/1120	86/28891	0.00180724	0.012549	0.00858492	Eid2b/Flot2/Zfp36l1/Id3/Il18/Ilk/Mef2c/Smarca4/Tmem182/Tnfsf14	10
BP	GO:2000107	negative regulation of leukocyte apoptotic process	10/1120	86/28891	0.00180724	0.012549	0.00858492	Fcer1g/Fcgr2b/Nod2/Stat5a/St6gal1/Ccr5/Hif1a/Il18/Itpkb/Kifap3	10
BP	GO:0051028	mRNA transport	12/1120	116/28891	0.00184066	0.0127647	0.0087325	Casc3/Lrpprc/Ncbp1/Thoc5/Zfp36l1/Mcm3ap/Nup188/Nup214/Nup93/Pcid2/Qki/Zfp36	12
BP	GO:0033157	regulation of intracellular protein transport	19/1120	232/28891	0.00184809	0.0127999	0.00875661	Eif3e/Gdi1/Hsp90ab1/Sorl1/Tnfrsf1a/Txn1/Wipf1/Xpo4/Pdcd10/Fyn/Cd81/Cdc42/Derl2/Nucb1/Prkcd/Rangap1/Sar1a/Snx3/Ube2g2	19
BP	GO:0009266	response to temperature stimulus	15/1120	164/28891	0.00185932	0.0128267	0.00877492	Hsbp1/Hsp90ab1/Plac8/Rasa3/Eif2b5/Rbbp7/Cirbp/Ces1d/Eif2ak3/Hspa1b/Pmp22/Slu7/Trp53inp1/Trpv1/Ucp3	15
BP	GO:0001912	positive regulation of leukocyte mediated cytotoxicity	11/1120	101/28891	0.00186141	0.0128267	0.00877492	2410137M14Rik/H2-T24/Spi1/Stat5a/Stat5b/Vav1/Crtam/Cyrib/Gimap3/Mill2/Rasgrp1	11
BP	GO:0030203	glycosaminoglycan metabolic process	11/1120	101/28891	0.00186141	0.0128267	0.00877492	Chpf2/Chst11/Ednrb/Chst12/Ccnd3/Chst13/Chsy1/Habp4/Hexb/Naglu/Ptger4	11
BP	GO:0120162	positive regulation of cold-induced thermogenesis	11/1120	101/28891	0.00186141	0.0128267	0.00877492	Plac8/Syk/Acsl1/Dync1h1/Gatm/Grb10/Il18/Letmd1/Pemt/Smarca4/Vegfa	11
BP	GO:0000082	G1/S transition of mitotic cell cycle	19/1120	233/28891	0.00194098	0.0133581	0.00913846	Camk2g/Cdkn2d/Ctdsp1/E2f6/Ptpn6/Id2/Ccnd3/Ccne2/Dact1/E2f1/E2f3/Klf11/Lats2/Lsm10/Npat/Pole/Ppp2ca/Smarca4/Ube2e2	19
BP	GO:0022406	membrane docking	10/1120	87/28891	0.00197243	0.0135574	0.00927477	Rab3d/Sytl2/Exoc2/Pacs2/Rab7/Rock1/Snx3/Stx11/Stxbp3/Vamp8	10
BP	GO:0007589	body fluid secretion	12/1120	117/28891	0.00198027	0.013594	0.00929985	Stat5a/Stat5b/Sytl2/Cyba/Eif2ak3/Hif1a/Nr1h3/P2ry2/Ptger4/Traf3ip2/Vamp8/Vegfa	12
BP	GO:0016051	carbohydrate biosynthetic process	18/1120	216/28891	0.00198614	0.0135967	0.0093017	Chst11/Chst15/Gapdh/Gnmt/Chst12/Cd244a/Chst10/Cry1/Grb10/Hif1a/Kat2a/Pgd/Pgm1/Ppara/Ppp1r3f/Ptger4/Ptges3/St8sia6	18
BP	GO:0097696	receptor signaling pathway via STAT	18/1120	216/28891	0.00198614	0.0135967	0.0093017	Lyn/Stat3/Stat5a/Stat5b/Tnfrsf1a/Fyn/Cd300a/Cd40/Clec12b/Ifnar1/Il10/Il18/Il24/Leprot/Mst1/Naglu/Ptger4/Socs3	18
BP	GO:0018230	peptidyl-L-cysteine S-palmitoylation	5/1120	24/28891	0.00199318	0.0135967	0.0093017	Golga7/Zdhhc18/Clip3/Golga7b/Zdhhc1	5
BP	GO:0018231	peptidyl-S-diacylglycerol-L-cysteine biosynthetic process from peptidyl-cysteine	5/1120	24/28891	0.00199318	0.0135967	0.0093017	Golga7/Zdhhc18/Clip3/Golga7b/Zdhhc1	5
BP	GO:2000010	positive regulation of protein localization to cell surface	5/1120	24/28891	0.00199318	0.0135967	0.0093017	Fcer1g/Cd247/Gpd1l/Lrig2/Synj2bp	5
BP	GO:0070936	protein K48-linked ubiquitination	9/1120	73/28891	0.00200572	0.0136479	0.00933672	Tnfaip3/Ttc3/Ube3a/Ube2e1/Trim32/Trim44/Ube2a/Ube2e2/Ube2g2	9
BP	GO:1902893	regulation of miRNA transcription	9/1120	73/28891	0.00200572	0.0136479	0.00933672	Ets1/Spi1/Srf/Stat3/Hdac4/Hif1a/Il10/Ppara/Smarca4	9
BP	GO:0042632	cholesterol homeostasis	11/1120	102/28891	0.00201489	0.0136932	0.00936767	Ehd1/Hdac9/Ces1d/Il18/Ldlrap1/Lima1/Npc2/Nr1h3/Plscr3/Scarb1/Tspo	11
BP	GO:0070372	regulation of ERK1 and ERK2 cascade	25/1120	343/28891	0.00202962	0.0137761	0.00942439	Cflar/Ece1/Glipr2/Lyn/Mapk3/Nlrp12/Nod2/Ptpn6/Syk/Ccl4/Nod1/C3/Cd4/Dusp6/Eif3a/Esr2/Ezr/Prkca/Pycard/Ranbp9/Rasgrp1/Rras/Synj2bp/Vegfa/Vegfb	25
BP	GO:0019724	B cell mediated immunity	23/1120	306/28891	0.00203493	0.0137948	0.00943723	C1rl/Csf3r/Fcer1g/Fcgr2b/Nod2/Ptpn6/Tcirg1/Tnfsf13/Xrcc4/Fcer2a/C1qb/C3/Cd40/Cd81/Exosc6/Fcer1a/Gimap3/H2-DMa/Lta/Mad2l2/Nfkbiz/Prkcd/Traf3ip2	23
BP	GO:0045861	negative regulation of proteolysis	26/1120	362/28891	0.00204836	0.0138685	0.00948766	Cdkn2d/Cflar/Ctsz/Gapdh/Hsp90ab1/Mical1/Rps6ka1/Sorl1/Timp2/Trim39/Cstb/Gipc1/Herpud1/Hspa1b/Il10/Lrig2/Nr1h3/Pcid2/Pi16/Picalm/Plat/Mug2/Renbp/Rybp/Timp1/Vegfa	26
BP	GO:0045444	fat cell differentiation	21/1120	270/28891	0.00207135	0.0139968	0.00957543	Mettl8/Plac8/Retn/Tmem120a/Zfp36l1/Cebpa/Id2/Ccdc85b/Clip3/Dact1/E2f1/Eif2ak3/Fndc3b/Mex3c/Osbpl8/Stk3/Syap1/Trim32/Vegfa/Zfp36/Zfp36l2	21
BP	GO:0034110	regulation of homotypic cell-cell adhesion	6/1120	35/28891	0.00207246	0.0139968	0.00957543	Lyn/Syk/Cd9/Emilin2/Prkca/Prkcd	6
BP	GO:0006623	protein targeting to vacuole	7/1120	47/28891	0.00209332	0.0140851	0.00963584	Hspa8/Sorl1/Sqstm1/Snx16/Lamp2/Rab7/Vps13d	7
BP	GO:0042789	mRNA transcription by RNA polymerase II	7/1120	47/28891	0.00209332	0.0140851	0.00963584	Ncbp1/Sp1/Stat3/Nfkbiz/Nr1h3/Taf12/Taf7	7
BP	GO:0140236	translation at presynapse	7/1120	47/28891	0.00209332	0.0140851	0.00963584	Rpl12/Rpl13a/Rpl14/Rpl36/Rpl7a/Rplp2/Rps28	7
BP	GO:0001892	embryonic placenta development	12/1120	118/28891	0.00212844	0.0142536	0.00975105	Adm/Grb2/Junb/Sp1/Zfp36l1/Cebpa/Hif1a/Il10/Nfe2/Socs3/Stk3/Vash1	12
BP	GO:0016241	regulation of macroautophagy	12/1120	118/28891	0.00212844	0.0142536	0.00975105	Mapk3/Nod2/Tom1/Ulk1/Nod1/Snx7/Calcoco2/Gnai3/Gpsm1/Hif1a/Ubqln4/Vps13d	12
BP	GO:0030518	intracellular steroid hormone receptor signaling pathway	12/1120	118/28891	0.00212844	0.0142536	0.00975105	Calcoco1/Clock/Pias2/Ube3a/Cry1/Esr2/Nr3c2/Ptges3/Smarca4/Taf7/Trim68/Ufsp2	12
BP	GO:0072666	establishment of protein localization to vacuole	8/1120	60/28891	0.00212885	0.0142536	0.00975105	Hspa8/Sorl1/Sqstm1/Tnfaip3/Snx16/Lamp2/Rab7/Vps13d	8
BP	GO:0007517	muscle organ development	27/1120	382/28891	0.00213258	0.014261	0.00975615	Cfl2/Cflar/Flot1/Hdac9/Mettl8/Psma6/Cops2/Eid2/Eng/Fktn/Flnb/Fxr1/Fzd2/Hdac4/Hivep3/Id3/Large1/Mef2c/Mtss1/Myl6/Naglu/Pmp22/S1pr1/Smad7/Stac3/Tmem182/Zfp689	27
BP	GO:0120161	regulation of cold-induced thermogenesis	14/1120	150/28891	0.00215096	0.0143662	0.00982811	Plac8/Syk/Tle3/Acsl1/Dync1h1/Gatm/Grb10/Il18/Letmd1/Nr1h3/Pemt/Pgam5/Smarca4/Vegfa	14
BP	GO:0043547	positive regulation of GTPase activity	20/1120	253/28891	0.00216273	0.0143733	0.00983296	Ccdc125/Coro1c/Gmip/Prex1/Tbc1d1/Tiam2/Vav1/Gpr65/Ccl4/Cd40/Picalm/Rangap1/Rasgrf2/Rasgrp1/Rcc2/S1pr1/Tbc1d8/Tbc1d9/Tbc1d9b/Wdr41	20
BP	GO:0001553	luteinization	4/1120	15/28891	0.00217645	0.0143733	0.00983296	Plekha1/Retn/Stat5a/Stat5b	4
BP	GO:0010889	regulation of sequestering of triglyceride	4/1120	15/28891	0.00217645	0.0143733	0.00983296	Plin5/Osbpl8/Plin2/Ppara	4
BP	GO:0034350	regulation of glial cell apoptotic process	4/1120	15/28891	0.00217645	0.0143733	0.00983296	Pmp22/Prkca/Prkcd/Prkci	4
BP	GO:0043144	sno(s)RNA processing	4/1120	15/28891	0.00217645	0.0143733	0.00983296	Dkc1/Exosc4/Exosc5/Exosc6	4
BP	GO:0045586	regulation of gamma-delta T cell differentiation	4/1120	15/28891	0.00217645	0.0143733	0.00983296	Stat5a/Stat5b/Syk/Gimap3	4
BP	GO:0046643	regulation of gamma-delta T cell activation	4/1120	15/28891	0.00217645	0.0143733	0.00983296	Stat5a/Stat5b/Syk/Gimap3	4
BP	GO:1900153	positive regulation of nuclear-transcribed mRNA catabolic process, deadenylation-dependent decay	4/1120	15/28891	0.00217645	0.0143733	0.00983296	Zfp36l1/Pabpc1/Zfp36/Zfp36l2	4
BP	GO:0042158	lipoprotein biosynthetic process	11/1120	103/28891	0.00217849	0.0143733	0.00983296	Golga7/Mppe1/Pigp/Ugcg/Ulk1/Zdhhc18/Dpm1/Clip3/Gba1/Golga7b/Zdhhc1	11
BP	GO:0055092	sterol homeostasis	11/1120	103/28891	0.00217849	0.0143733	0.00983296	Ehd1/Hdac9/Ces1d/Il18/Ldlrap1/Lima1/Npc2/Nr1h3/Plscr3/Scarb1/Tspo	11
BP	GO:0046390	ribose phosphate biosynthetic process	18/1120	218/28891	0.00219708	0.0144783	0.00990481	Eno1b/Impdh1/Ndufb1/Pdk4/Stat3/Acsl1/Hprt1/Ndufa2/Ndufb6/Ndufs1/Ndufv2/Nme3/Pank2/Papss1/Ppara/Rfk/Sphk2/Upp1	18
BP	GO:0032922	circadian regulation of gene expression	9/1120	74/28891	0.00220641	0.0145046	0.0099228	Clock/Csnk1d/Nrip1/Id2/Cry1/Id3/Mta1/Mycbp2/Ppara	9
BP	GO:0046640	regulation of alpha-beta T cell proliferation	9/1120	74/28891	0.00220641	0.0145046	0.0099228	Syk/Card11/Zap70/Cd244a/Cd3e/Cd80/Cd81/Il18/Rasal3	9
BP	GO:0009199	ribonucleoside triphosphate metabolic process	15/1120	167/28891	0.00222021	0.0145777	0.00997277	Eno1b/Hspa8/Impdh1/Ndufb1/Nudt5/Stat3/Gnai3/Ndufa2/Ndufb6/Ndufs1/Ndufv2/Nme3/Ppara/Sphk2/Tspo	15
BP	GO:0097553	calcium ion transmembrane import into cytosol	17/1120	201/28891	0.00223481	0.0146558	0.0100262	Coro1a/Lyn/Ptpn6/Calm3/Letm1/Fyn/Calm2/Ccr5/Cd4/Cyba/Ghitm/Gimap3/Gstm7/Ibtk/Itpr1/Plcg1/Trpv1	17
BP	GO:0071897	DNA biosynthetic process	16/1120	184/28891	0.00224515	0.0147059	0.0100605	Cdkn2d/Mapk3/Nat10/Nop10/Cct3/Dkc1/Lig1/Cct4/Dcp2/Mad2l2/Nvl/Pola1/Pole/Ptges3/Tk2/Vegfa	16
BP	GO:0000209	protein polyubiquitination	20/1120	254/28891	0.00226438	0.0147962	0.0101223	Nod2/Tnfaip3/Ttc3/Ube3a/Wdr77/Ube2e1/Cdc23/Peli3/Rnf125/Rnf19b/Rusc1/Traf3ip2/Trim2/Trim32/Trim44/Trim68/Ube2a/Ube2e2/Ube2g2/Wsb2	20
BP	GO:0045333	cellular respiration	20/1120	254/28891	0.00226438	0.0147962	0.0101223	Dhtkd1/Ndufb1/Ppif/Trap1/Cox6a1/Cox8a/Cs/Gba1/Hif1a/Ifnar1/Lyrm7/Mrps36/Ndufa2/Ndufaf1/Ndufb6/Ndufs1/Ndufv2/Pank2/Prelid1/Suclg2	20
BP	GO:0032869	cellular response to insulin stimulus	18/1120	219/28891	0.0023094	0.0150722	0.0103111	Grb2/Hdac9/Mapk3/Nucks1/Pdk4/Sorl1/Sp1/Zfp36l1/Ncl/Ctsd/Grb10/Osbpl8/Prkca/Prkcd/Prkci/Rab31/Socs3/Syap1	18
BP	GO:0071621	granulocyte chemotaxis	13/1120	135/28891	0.00231552	0.015094	0.010326	Cklf/Csf3r/Fcer1g/Mapk3/Nod2/Prex1/Rac2/S100a9/Syk/Vav1/Ccl4/Prkca/Vegfa	13
BP	GO:0019932	second-messenger-mediated signaling	24/1120	328/28891	0.00234447	0.0152644	0.0104426	Camkk2/Cap1/Ece1/Ednrb/Gapdh/Gnai1/Lat2/Lpar1/Syk/Zap70/Car8/Calm2/Ccr5/Cd3e/Cd4/Clec7a/Eif2ak3/Fcer1a/Hdac4/Itpr1/Plcg1/Ptger4/Trat1/Vegfa	24
BP	GO:0046474	glycerophospholipid biosynthetic process	15/1120	168/28891	0.0023527	0.0152661	0.0104438	Itpkc/Mppe1/Pigp/Pld1/Crls1/Dpm1/Itpkb/Lpcat2/Pemt/Pi4ka/Pip5k1c/Plscr3/Sh3yl1/Socs3/Tmem150a	15
BP	GO:0010586	miRNA metabolic process	11/1120	104/28891	0.00235271	0.0152661	0.0104438	Ets1/Spi1/Srf/Stat3/Eloc/Hdac4/Hif1a/Il10/Ppara/Smarca4/Snd1	11
BP	GO:0006278	RNA-templated DNA biosynthetic process	8/1120	61/28891	0.00236844	0.0152661	0.0104438	Mapk3/Nat10/Nop10/Cct3/Dkc1/Cct4/Dcp2/Ptges3	8
BP	GO:0007004	telomere maintenance via telomerase	8/1120	61/28891	0.00236844	0.0152661	0.0104438	Mapk3/Nat10/Nop10/Cct3/Dkc1/Cct4/Dcp2/Ptges3	8
BP	GO:0043407	negative regulation of MAP kinase activity	8/1120	61/28891	0.00236844	0.0152661	0.0104438	Lyn/Ptpn6/Sorl1/Lax1/Cd300a/Dusp16/Gba1/Prkcd	8
BP	GO:0000184	nuclear-transcribed mRNA catabolic process, nonsense-mediated decay	7/1120	48/28891	0.00237005	0.0152661	0.0104438	Casc3/Eif3e/Ncbp1/Syncrip/Dcp2/Nbas/Pabpc1	7
BP	GO:0032873	negative regulation of stress-activated MAPK cascade	7/1120	48/28891	0.00237005	0.0152661	0.0104438	Cdc42se1/Zmynd11/Prmt1/Dact1/Dusp16/Ezr/Fktn	7
BP	GO:0140241	translation at synapse	7/1120	48/28891	0.00237005	0.0152661	0.0104438	Rpl12/Rpl13a/Rpl14/Rpl36/Rpl7a/Rplp2/Rps28	7
BP	GO:0140242	translation at postsynapse	7/1120	48/28891	0.00237005	0.0152661	0.0104438	Rpl12/Rpl13a/Rpl14/Rpl36/Rpl7a/Rplp2/Rps28	7
BP	GO:0070670	response to interleukin-4	6/1120	36/28891	0.00240653	0.0154683	0.0105821	Coro1a/Hsp90ab1/Stat5a/Stat5b/Hspa5/Nfil3	6
BP	GO:0002495	antigen processing and presentation of peptide antigen via MHC class II	5/1120	25/28891	0.00241283	0.0154683	0.0105821	Fcer1g/Fcgr2b/H2-DMa/H2-DMb2/Pycard	5
BP	GO:0009125	nucleoside monophosphate catabolic process	5/1120	25/28891	0.00241283	0.0154683	0.0105821	Dpyd/Hprt1/Nt5c2/Upb1/Upp1	5
BP	GO:1904031	positive regulation of cyclin-dependent protein kinase activity	5/1120	25/28891	0.00241283	0.0154683	0.0105821	Hsp90ab1/Cdk5rap1/Ccnd3/Ccny/Psmd10	5
BP	GO:0046637	regulation of alpha-beta T cell differentiation	9/1120	75/28891	0.00242276	0.0154954	0.0106006	Syk/Zap70/Gimap3/Il18/Il2rg/Itpkb/Malt1/Nfkbiz/Smad7	9
BP	GO:0061614	miRNA transcription	9/1120	75/28891	0.00242276	0.0154954	0.0106006	Ets1/Spi1/Srf/Stat3/Hdac4/Hif1a/Il10/Ppara/Smarca4	9
BP	GO:0050769	positive regulation of neurogenesis	24/1120	329/28891	0.0024387	0.015579	0.0106578	Dbn1/Dbnl/Gdi1/Lyn/Pias2/Srf/Tiam2/Tnfrsf1b/Xrcc4/Id2/E2f1/Eef2k/Hif1a/Ilk/Lta/Metrn/Picalm/Prkci/Qki/Tnik/Trim32/Tspo/Vegfa/Vim	24
BP	GO:0010001	glial cell differentiation	22/1120	292/28891	0.00244237	0.0155841	0.0106613	Grb2/Hdac11/Mapk3/S100a9/Stat3/Tnfrsf1b/Eif2b5/Id2/Ercc2/Gba1/Gpm6b/Ifngr1/Ilk/Large1/Metrn/Naglu/Ncstn/Olig1/Pmp22/Qki/Smarca4/Vim	22
BP	GO:1903076	regulation of protein localization to plasma membrane	12/1120	120/28891	0.002452	0.0156272	0.0106908	Camk2g/Sqstm1/Tmbim1/Clip3/Ezr/Ldlrap1/Picalm/Ppp2r5a/Prkci/Ptpn9/Stac3/Vamp8	12
BP	GO:0046467	membrane lipid biosynthetic process	13/1120	136/28891	0.00247157	0.015715	0.0107509	Fut4/Mppe1/Pigp/Ugcg/Dpm1/Cerkl/Gba1/Pemt/Prkcd/Samd8/Sphk2/St8sia6/Tm9sf2	13
BP	GO:0051209	release of sequestered calcium ion into cytosol	13/1120	136/28891	0.00247157	0.015715	0.0107509	Coro1a/Lyn/Ptpn6/Calm3/Letm1/Calm2/Ccr5/Cyba/Ghitm/Gstm7/Ibtk/Itpr1/Plcg1	13
BP	GO:0002244	hematopoietic progenitor cell differentiation	16/1120	186/28891	0.0025038	0.0159013	0.0108783	Dhtkd1/Lyn/Nfe2l2/Ptpn6/Sp1/Spi1/Srf/Tmem91/Xrcc4/Ercc2/Gpatch4/Pcid2/Rrs1/Vegfa/Zfp36/Znhit1	16
BP	GO:0009408	response to heat	10/1120	90/28891	0.00254227	0.0161268	0.0110325	Hsbp1/Hsp90ab1/Rasa3/Eif2b5/Rbbp7/Hspa1b/Pmp22/Slu7/Trp53inp1/Trpv1	10
BP	GO:0031345	negative regulation of cell projection organization	18/1120	221/28891	0.00254853	0.0161476	0.0110468	Dennd5a/Gdi1/Gorasp1/Lpar1/Ttc3/Ube3a/Ulk1/Fyn/Ccr5/Cdk10/Evl/Lrig2/Map4/Pmp22/Prkcd/Ptpn9/Vim/Zfp296	18
BP	GO:0060711	labyrinthine layer development	8/1120	62/28891	0.00262866	0.0165944	0.0113525	Adm/Grb2/Junb/Zfp36l1/Il10/Nfe2/Socs3/Vash1	8
BP	GO:0070301	cellular response to hydrogen peroxide	8/1120	62/28891	0.00262866	0.0165944	0.0113525	Nfe2l2/Plekha1/Ppif/Tnfaip3/Txn1/Fyn/Prkcd/Ripk3	8
BP	GO:1903409	reactive oxygen species biosynthetic process	8/1120	62/28891	0.00262866	0.0165944	0.0113525	Cflar/Cybb/Stat3/Fyn/Cyba/Hdac4/Ppara/Sphk2	8
BP	GO:0051283	negative regulation of sequestering of calcium ion	13/1120	137/28891	0.00263614	0.0165944	0.0113525	Coro1a/Lyn/Ptpn6/Calm3/Letm1/Calm2/Ccr5/Cyba/Ghitm/Gstm7/Ibtk/Itpr1/Plcg1	13
BP	GO:0002698	negative regulation of immune effector process	15/1120	170/28891	0.00263738	0.0165944	0.0113525	Fcgr2b/Nlrx1/Nod2/Ptpn6/Spi1/Tnfaip3/Spn/Cd300a/Cd80/Cd84/Clec12b/Il10/Rps19/Smad7/Tgfb3	15
BP	GO:0016482	cytosolic transport	15/1120	170/28891	0.00263738	0.0165944	0.0113525	Ccdc91/Coro1a/Dennd5a/Mapk3/Sorl1/Spag9/Snx16/Snx2/Ezr/Prepl/Rab11fip3/Rab7/Snx3/Snx6/Wdr81	15
BP	GO:0019080	viral gene expression	9/1120	76/28891	0.0026556	0.0166512	0.0113913	Nucks1/Sp1/Eif3a/Eif3f/Mid2/Rrp1b/Smarca4/Trim32/Zfp36	9
BP	GO:0042273	ribosomal large subunit biogenesis	9/1120	76/28891	0.0026556	0.0166512	0.0113913	Cinp/Ddx18/Las1l/Nop2/Rsl24d1/Nvl/Rpl14/Rpl7a/Rrs1	9
BP	GO:1901224	positive regulation of non-canonical NF-kappaB signal transduction	9/1120	76/28891	0.0026556	0.0166512	0.0113913	Nlrp12/Nod2/Nod1/Il18/Ilk/Nr3c2/Pycard/Tnfsf14/Trim44	9
BP	GO:0002369	T cell cytokine production	7/1120	49/28891	0.00267411	0.0166901	0.0114179	Slc11a1/Tnfrsf1b/Cd81/Gba1/Il18/Malt1/Smad7	7
BP	GO:0014003	oligodendrocyte development	7/1120	49/28891	0.00267411	0.0166901	0.0114179	Hdac11/Eif2b5/Id2/Ercc2/Gpm6b/Ncstn/Olig1	7
BP	GO:0050856	regulation of T cell receptor signaling pathway	7/1120	49/28891	0.00267411	0.0166901	0.0114179	Ptpn6/Card11/Cd300a/Cd81/Ezr/Malt1/Trat1	7
BP	GO:0070303	negative regulation of stress-activated protein kinase signaling cascade	7/1120	49/28891	0.00267411	0.0166901	0.0114179	Cdc42se1/Zmynd11/Prmt1/Dact1/Dusp16/Ezr/Fktn	7
BP	GO:0043502	regulation of muscle adaptation	11/1120	106/28891	0.00273498	0.0170504	0.0116644	Ece1/Gsn/Tnfrsf1a/Tnfrsf1b/Mtpn/Hdac4/Mef2c/Pi16/Ppara/Prkca/Rock1	11
BP	GO:0007179	transforming growth factor beta receptor signaling pathway	17/1120	205/28891	0.00274545	0.0170961	0.0116957	Chst11/Lpxn/Pxn/Spi1/Stat3/Rbbp7/Eid2/Eng/Gipc1/Hspa5/Lats2/Ltbp4/Ppara/Sap30l/Smad7/Snx6/Tgfb3	17
BP	GO:0010667	negative regulation of cardiac muscle cell apoptotic process	6/1120	37/28891	0.0027795	0.0171083	0.011704	Cflar/Nfe2l2/Rgl2/Ilk/Kifap3/Qki	6
BP	GO:0016556	mRNA modification	6/1120	37/28891	0.0027795	0.0171083	0.011704	Mettl8/Syncrip/Dkc1/Pus1/Rpusd4/Wtap	6
BP	GO:0033005	positive regulation of mast cell activation	6/1120	37/28891	0.0027795	0.0171083	0.011704	Fcer1g/Fgr/Syk/Fcer1a/Sphk2/Vamp8	6
BP	GO:0039532	negative regulation of viral-induced cytoplasmic pattern recognition receptor signaling pathway	6/1120	37/28891	0.0027795	0.0171083	0.011704	Hspa8/Nlrx1/Tnfaip3/Lamp2/Rnf125/Ufd1	6
BP	GO:0043302	positive regulation of leukocyte degranulation	6/1120	37/28891	0.0027795	0.0171083	0.011704	Fcer1g/Fgr/Syk/Fcer1a/Sphk2/Vamp8	6
BP	GO:0045920	negative regulation of exocytosis	6/1120	37/28891	0.0027795	0.0171083	0.011704	Spi1/Cd300a/Cd84/Rab7/Stxbp3/Wdr41	6
BP	GO:0048026	positive regulation of mRNA splicing, via spliceosome	6/1120	37/28891	0.0027795	0.0171083	0.011704	Clns1a/Hspa8/Ncbp1/Ncl/Wdr77/Cirbp	6
BP	GO:0050869	negative regulation of B cell activation	6/1120	37/28891	0.0027795	0.0171083	0.011704	Fcgr2b/Lyn/Tnfaip3/Id2/Cd300a/Il10	6
BP	GO:0097242	amyloid-beta clearance	6/1120	37/28891	0.0027795	0.0171083	0.011704	Srf/C3/Ifngr1/Lrpap1/Picalm/Rock1	6
BP	GO:1903531	negative regulation of secretion by cell	16/1120	188/28891	0.00278673	0.0171083	0.011704	Spi1/Tbc1d1/Tnfrsf1a/Tnfrsf1b/Syt11/Cd300a/Cd84/Cry1/Nr1h3/Rab11fip3/Rab7/Rhbdf2/Stxbp3/Tspo/Vamp8/Wdr41	16
BP	GO:0032259	methylation	21/1120	277/28891	0.00281052	0.0171083	0.011704	Dnmt1/Gnmt/Hnmt/Mettl8/Rab3d/Trmt5/Wdr5b/Wdr6/Nop2/Prmt1/Gamt/Ilf3/Mgmt/Mta2/N6amt1/Pemt/Rlf/Smarca4/Trmt11/Trmt2b/Wtap	21
BP	GO:0002467	germinal center formation	4/1120	16/28891	0.00281357	0.0171083	0.011704	Tnfaip3/Tnfsf13/H2-DMa/Mef2c	4
BP	GO:0006044	N-acetylglucosamine metabolic process	4/1120	16/28891	0.00281357	0.0171083	0.011704	Hexb/Mgat3/Nagk/Renbp	4
BP	GO:0006677	glycosylceramide metabolic process	4/1120	16/28891	0.00281357	0.0171083	0.011704	Ugcg/Gba1/Gla/Prkcd	4
BP	GO:0009176	pyrimidine deoxyribonucleoside monophosphate metabolic process	4/1120	16/28891	0.00281357	0.0171083	0.011704	Dpyd/Nme3/Upb1/Upp1	4
BP	GO:0023035	CD40 signaling pathway	4/1120	16/28891	0.00281357	0.0171083	0.011704	Itga5/Tnfaip3/Cd40/Traf3ip2	4
BP	GO:0035970	peptidyl-threonine dephosphorylation	4/1120	16/28891	0.00281357	0.0171083	0.011704	Ppm1f/Dusp18/Pgam5/Ppp2ca	4
BP	GO:0043312	neutrophil degranulation	4/1120	16/28891	0.00281357	0.0171083	0.011704	Myo1f/Spi1/Syk/Stx11	4
BP	GO:0045346	regulation of MHC class II biosynthetic process	4/1120	16/28891	0.00281357	0.0171083	0.011704	Spi1/Il10/Taf7/Tmem106a	4
BP	GO:0051132	NK T cell activation	4/1120	16/28891	0.00281357	0.0171083	0.011704	Elf4/Cd300a/Il18/Rasal3	4
BP	GO:0110156	methylguanosine-cap decapping	4/1120	16/28891	0.00281357	0.0171083	0.011704	Edc4/Dcp2/Patl1/Zfp36	4
BP	GO:0030970	retrograde protein transport, ER to cytosol	5/1120	26/28891	0.00289311	0.0174551	0.0119413	Derl2/Herpud1/Rhbdd1/Ube2g2/Ufd1	5
BP	GO:0032288	myelin assembly	5/1120	26/28891	0.00289311	0.0174551	0.0119413	Cd9/Ercc2/Fig4/Ilk/Pmp22	5
BP	GO:0046386	deoxyribose phosphate catabolic process	5/1120	26/28891	0.00289311	0.0174551	0.0119413	Dpyd/Nt5c2/Nudt15/Upb1/Upp1	5
BP	GO:1900151	regulation of nuclear-transcribed mRNA catabolic process, deadenylation-dependent decay	5/1120	26/28891	0.00289311	0.0174551	0.0119413	Syncrip/Zfp36l1/Pabpc1/Zfp36/Zfp36l2	5
BP	GO:1902176	negative regulation of oxidative stress-induced intrinsic apoptotic signaling pathway	5/1120	26/28891	0.00289311	0.0174551	0.0119413	Nfe2l2/Trap1/Fyn/Hif1a/Il10	5
BP	GO:1902993	positive regulation of amyloid precursor protein catabolic process	5/1120	26/28891	0.00289311	0.0174551	0.0119413	Lyn/Sp1/Ifngr1/Picalm/Ranbp9	5
BP	GO:1903513	endoplasmic reticulum to cytosol transport	5/1120	26/28891	0.00289311	0.0174551	0.0119413	Derl2/Herpud1/Rhbdd1/Ube2g2/Ufd1	5
BP	GO:0046847	filopodium assembly	9/1120	77/28891	0.0029058	0.0174834	0.0119606	Dbn1/Fgd3/Gpm6a/Srf/Cdc42/Ezr/Fxr1/Prkcd/Tgfb3	9
BP	GO:0032655	regulation of interleukin-12 production	8/1120	63/28891	0.00291068	0.0174834	0.0119606	Nod2/Syk/Cd40/Clec7a/Il10/Irf8/Ltb/Tlr8	8
BP	GO:0051058	negative regulation of small GTPase mediated signal transduction	8/1120	63/28891	0.00291068	0.0174834	0.0119606	Ccdc125/Rasa3/Timp2/Cyrib/Kctd10/Rasa4/Rasal3/Stmn3	8
BP	GO:0090303	positive regulation of wound healing	8/1120	63/28891	0.00291068	0.0174834	0.0119606	Nfe2l2/S100a9/Clec7a/Emilin2/Hif1a/Plat/Ptger4/Vegfb	8
BP	GO:0007162	negative regulation of cell adhesion	23/1120	315/28891	0.00293141	0.0175885	0.0120325	Coro1c/Lpxn/Myo1f/Ppm1f/Ptpn6/Spi1/Tnfaip3/Tnfaip8l2/Lax1/Spn/Ccl28/Cd300a/Cd80/Cd9/Crtam/Gimap3/Il10/Mad2l2/Ppara/Prkcd/Rcc2/Smad7/Vegfa	23
BP	GO:0002064	epithelial cell development	19/1120	242/28891	0.00296889	0.0177937	0.0121729	Clock/Ednrb/Rilpl2/Tnfrsf1a/Cebpa/Ccdc88c/Clic4/Esr2/Ezr/Flnb/Hif1a/Hsd17b4/Ift74/Map7/Rock1/Smarca4/Tmem79/Vegfa/Vim	19
BP	GO:0072524	pyridine-containing compound metabolic process	10/1120	92/28891	0.00299039	0.0178741	0.0122279	Fmo5/Nnt/Taldo1/Tkt/Gpd1l/Ldhb/Pdxk/Pgd/Pnpo/Sarm1	10
BP	GO:0050684	regulation of mRNA processing	13/1120	139/28891	0.00299218	0.0178741	0.0122279	Clns1a/Hspa8/Ncbp1/Zfp36l1/Ncl/Wdr77/Cirbp/Dyrk1a/Fxr1/Jmjd6/Qki/Srpk1/Wtap	13
BP	GO:0051282	regulation of sequestering of calcium ion	13/1120	139/28891	0.00299218	0.0178741	0.0122279	Coro1a/Lyn/Ptpn6/Calm3/Letm1/Calm2/Ccr5/Cyba/Ghitm/Gstm7/Ibtk/Itpr1/Plcg1	13
BP	GO:1903426	regulation of reactive oxygen species biosynthetic process	7/1120	50/28891	0.00300722	0.0179442	0.0122759	Cflar/Stat3/Fyn/Cyba/Hdac4/Ppara/Sphk2	7
BP	GO:0043401	steroid hormone mediated signaling pathway	12/1120	123/28891	0.00301144	0.0179496	0.0122796	Calcoco1/Clock/Pias2/Ube3a/Cry1/Esr2/Nr3c2/Ptges3/Smarca4/Taf7/Trim68/Ufsp2	12
BP	GO:0034765	regulation of monoatomic ion transmembrane transport	32/1120	490/28891	0.00306487	0.0182481	0.0124837	Coro1a/Cybb/Glrx/Gnb2/Lyn/Ppif/Ptpn6/Snx27/Tcirg1/Calm3/Fyn/Cacna2d3/Calm2/Catsper2/Cd4/Clic1/Clic4/Cyba/Gimap3/Gopc/Gpd1l/Gpr35/Gstm7/Ifngr2/Kcnmb1/Nr3c2/Plcg1/Prkca/Snta1/Sphk2/Stac3/Tpcn1	32
BP	GO:1904375	regulation of protein localization to cell periphery	14/1120	156/28891	0.00308766	0.0183636	0.0125628	Camk2g/Gnai1/Sqstm1/Tmbim1/Clip3/Ezr/Ldlrap1/Picalm/Ppp2r5a/Prkci/Ptpn9/Stac3/Tnik/Vamp8	14
BP	GO:0050920	regulation of chemotaxis	19/1120	243/28891	0.00310698	0.0184583	0.0126276	Lpar1/Lyn/Mapk3/Nod2/Ppm1f/Rac2/Rin3/Spi1/St6gal1/Cyrib/Mst1/Mtus1/Mycbp2/Ninj1/Prkca/S1pr1/Tnfsf14/Vegfa/Vegfb	19
BP	GO:0033002	muscle cell proliferation	21/1120	280/28891	0.00318921	0.0188932	0.0129251	Cflar/Dnmt1/Retn/Stat3/Stat5b/Tnfaip3/Id2/Cyba/Esr2/Gnai3/Hdac4/Hif1a/Il10/Il18/Ilk/Ldlrap1/Mef2c/Prkca/S1pr1/Tgfb3/Vegfa	21
BP	GO:0043243	positive regulation of protein-containing complex disassembly	6/1120	38/28891	0.0031941	0.0188932	0.0129251	Cfl2/Tom1/Calcoco2/Eif5a2/Gba1/Jmjd4	6
BP	GO:0051084	'de novo' post-translational protein folding	6/1120	38/28891	0.0031941	0.0188932	0.0129251	Hspa8/H2-DMa/H2-DMb2/Hspa1b/Hspa5/Ptges3	6
BP	GO:1902175	regulation of oxidative stress-induced intrinsic apoptotic signaling pathway	6/1120	38/28891	0.0031941	0.0188932	0.0129251	Nfe2l2/Trap1/Fyn/Hif1a/Il10/Mcl1	6
BP	GO:0046173	polyol biosynthetic process	8/1120	64/28891	0.00321571	0.0189797	0.0129843	Itpkc/Cd244a/Gba1/Isyna1/Itpkb/Pcbd1/Plcg1/Sphk2	8
BP	GO:0046850	regulation of bone remodeling	8/1120	64/28891	0.00321571	0.0189797	0.0129843	Def8/Pdk4/Syk/Gpr137/Prkca/Ptger4/S1pr1/Vegfa	8
BP	GO:0009142	nucleoside triphosphate biosynthetic process	12/1120	124/28891	0.00321937	0.0189807	0.0129849	Eno1b/Impdh1/Ndufb1/Stat3/Ndufa2/Ndufb6/Ndufs1/Ndufv2/Nme3/Ppara/Sphk2/Tbpl1	12
BP	GO:0050848	regulation of calcium-mediated signaling	10/1120	93/28891	0.00323692	0.0190634	0.0130415	Syk/Zap70/Car8/Calm2/Cd3e/Cd4/Clec7a/Fcer1a/Itpr1/Trat1	10
BP	GO:1903034	regulation of response to wounding	15/1120	174/28891	0.00329237	0.019369	0.0132506	Nfe2l2/Ptpn6/S100a9/Stat3/Cd9/Clec7a/Emilin2/Hif1a/Il10/Klkb1/Lrig2/Plat/Prkcd/Ptger4/Vegfb	15
BP	GO:0030219	megakaryocyte differentiation	7/1120	51/28891	0.00337116	0.019811	0.013553	Ptpn6/Sp1/Srf/Prmt1/Hmgb2/Mef2c/Rabgap1l	7
BP	GO:0051208	sequestering of calcium ion	13/1120	141/28891	0.00338648	0.0198581	0.0135852	Coro1a/Lyn/Ptpn6/Calm3/Letm1/Calm2/Ccr5/Cyba/Ghitm/Gstm7/Ibtk/Itpr1/Plcg1	13
BP	GO:1903844	regulation of cellular response to transforming growth factor beta stimulus	13/1120	141/28891	0.00338648	0.0198581	0.0135852	Cflar/Chst11/Rbbp7/Eid2/Eng/Gipc1/Hspa5/Lats2/Ppara/Sap30l/Smad7/Snx6/Tgfb3	13
BP	GO:0060538	skeletal muscle organ development	18/1120	227/28891	0.00339331	0.0198767	0.0135979	Cfl2/Cflar/Flot1/Hdac9/Mettl8/Psma6/Cops2/Fktn/Flnb/Fxr1/Hdac4/Hivep3/Large1/Mef2c/Myl6/Pmp22/Stac3/Zfp689	18
BP	GO:0002070	epithelial cell maturation	5/1120	27/28891	0.00343879	0.0200565	0.0137209	Cebpa/Esr2/Hif1a/Tmem79/Vegfa	5
BP	GO:0002504	antigen processing and presentation of peptide or polysaccharide antigen via MHC class II	5/1120	27/28891	0.00343879	0.0200565	0.0137209	Fcer1g/Fcgr2b/H2-DMa/H2-DMb2/Pycard	5
BP	GO:0050765	negative regulation of phagocytosis	5/1120	27/28891	0.00343879	0.0200565	0.0137209	Cnn2/Fcgr2b/Syt11/Cd300a/Snx3	5
BP	GO:1901071	glucosamine-containing compound metabolic process	5/1120	27/28891	0.00343879	0.0200565	0.0137209	Ctbs/Hexb/Mgat3/Nagk/Renbp	5
BP	GO:0043524	negative regulation of neuron apoptotic process	17/1120	210/28891	0.0035167	0.0204669	0.0140017	Coro1a/Hsp90ab1/Xrcc4/Fyn/Esr2/Gba1/Hif1a/Il10/Ilk/Kdm2b/Mef2c/Prkci/Rock1/Snx6/Tgfb3/Vegfa/Vegfb	17
BP	GO:0051048	negative regulation of secretion	17/1120	210/28891	0.0035167	0.0204669	0.0140017	Spi1/Tbc1d1/Tnfrsf1a/Tnfrsf1b/Syt11/Cd300a/Cd84/Cry1/Nr1h3/Ptger4/Rab11fip3/Rab7/Rhbdf2/Stxbp3/Tspo/Vamp8/Wdr41	17
BP	GO:0006911	phagocytosis, engulfment	8/1120	65/28891	0.003545	0.0205638	0.014068	Fcer1g/Fcgr2b/Gsn/C3/Cd300a/Cdc42/Clec7a/Rab31	8
BP	GO:0007623	circadian rhythm	18/1120	228/28891	0.00355447	0.0205638	0.014068	Clock/Csnk1d/Nrip1/Ube3a/Id2/Ces1d/Cry1/Dbp/Dpyd/Dyrk1a/Fxr1/Id3/Mta1/Mycbp2/Naglu/Nfil3/Ppara/Ptger4	18
BP	GO:0010038	response to metal ion	23/1120	320/28891	0.00355965	0.0205638	0.014068	Gdi1/Gsn/Itpkc/Junb/Mapk3/Nfe2l2/Ppif/Slc11a1/Tcirg1/Calm3/Cebpa/Id2/Syt11/Calm2/Clic4/D2hgdh/Entpd6/Gatm/Itpkb/Kcnmb1/Mef2c/Ncstn/Rasa4	23
BP	GO:0000291	nuclear-transcribed mRNA catabolic process, exonucleolytic	4/1120	17/28891	0.00356742	0.0205638	0.014068	Exosc4/Exosc5/Exosc6/Exosc7	4
BP	GO:0018119	peptidyl-cysteine S-nitrosylation	4/1120	17/28891	0.00356742	0.0205638	0.014068	Gapdh/S100a9/Txn1/Snta1	4
BP	GO:0034134	toll-like receptor 2 signaling pathway	4/1120	17/28891	0.00356742	0.0205638	0.014068	Lyn/Nod2/Cyba/Pik3ap1	4
BP	GO:0043923	positive regulation by host of viral transcription	4/1120	17/28891	0.00356742	0.0205638	0.014068	Nucks1/Sp1/Rrp1b/Smarca4	4
BP	GO:0050855	regulation of B cell receptor signaling pathway	4/1120	17/28891	0.00356742	0.0205638	0.014068	Lpxn/Lyn/Cd300a/Cd81	4
BP	GO:2000047	regulation of cell-cell adhesion mediated by cadherin	4/1120	17/28891	0.00356742	0.0205638	0.014068	Flot1/Ppm1f/Mad2l2/Vegfa	4
BP	GO:0010595	positive regulation of endothelial cell migration	11/1120	110/28891	0.00364949	0.0209243	0.0143146	Ets1/Hdac9/Nfe2l2/Sp1/Stat5a/Cd40/Hif1a/Plcg1/Prkca/Rras/Vegfa	11
BP	GO:0030593	neutrophil chemotaxis	11/1120	110/28891	0.00364949	0.0209243	0.0143146	Cklf/Csf3r/Fcer1g/Nod2/Prex1/Rac2/S100a9/Syk/Vav1/Ccl4/Prkca	11
BP	GO:0001773	myeloid dendritic cell activation	6/1120	39/28891	0.00365309	0.0209243	0.0143146	Spi1/Cd244a/Gimap3/Il10/Ltbr/Pycard	6
BP	GO:0006458	'de novo' protein folding	6/1120	39/28891	0.00365309	0.0209243	0.0143146	Hspa8/H2-DMa/H2-DMb2/Hspa1b/Hspa5/Ptges3	6
BP	GO:0046329	negative regulation of JNK cascade	6/1120	39/28891	0.00365309	0.0209243	0.0143146	Cdc42se1/Zmynd11/Prmt1/Dact1/Dusp16/Fktn	6
BP	GO:1902003	regulation of amyloid-beta formation	6/1120	39/28891	0.00365309	0.0209243	0.0143146	Sorl1/Sp1/Ifngr1/Picalm/Rock1/Rtn1	6
BP	GO:0065004	protein-DNA complex assembly	15/1120	176/28891	0.00366678	0.0209668	0.0143437	Padi4/Taf1b/Ubn1/Grwd1/H3f3b/Hat1/Chrac1/Macroh2a2/Nap1l2/Nfkbiz/Smarca4/Taf1/Taf12/Taf7/Zfp827	15
BP	GO:0051701	biological process involved in interaction with host	14/1120	159/28891	0.00366822	0.0209668	0.0143437	Gsn/Ifitm1/Thoc5/Cd4/Dynlt1c/Exoc2/Mid2/Ppara/Rab7/Scarb1/Snx3/Tpcn1/Trim68/Vamp8	14
BP	GO:0046394	carboxylic acid biosynthetic process	23/1120	321/28891	0.00369797	0.0211146	0.0144448	Enoph1/Mid1ip1/Pdk4/Syk/Tbxas1/Chst12/Got2/Slc38a1/Ces1d/Dhrs9/Fcer1a/Gamt/Gatm/Gstm7/Hsd17b8/Ilvbl/Ldhb/Mgst3/Nr1h3/Ptges2/Ptges3/Qki/Upb1	23
BP	GO:1902115	regulation of organelle assembly	18/1120	229/28891	0.00372191	0.021229	0.014523	Ccdc88a/Gsn/Hck/Ift20/Lpar1/Ulk1/Usp10/Eml3/Snx7/Cdk10/Dync1h1/Efnb1/Ezr/Hspa1b/Ift140/Kat2a/Map4/Rab11fip3	18
BP	GO:0009299	mRNA transcription	7/1120	52/28891	0.0037677	0.0213434	0.0146013	Ncbp1/Sp1/Stat3/Nfkbiz/Nr1h3/Taf12/Taf7	7
BP	GO:0016073	snRNA metabolic process	7/1120	52/28891	0.0037677	0.0213434	0.0146013	Nop10/Uspl1/Dkc1/Exosc4/Exosc5/Exosc6/Exosc7	7
BP	GO:0034605	cellular response to heat	7/1120	52/28891	0.0037677	0.0213434	0.0146013	Hsbp1/Hsp90ab1/Rasa3/Rbbp7/Pmp22/Slu7/Trpv1	7
BP	GO:0050687	negative regulation of defense response to virus	7/1120	52/28891	0.0037677	0.0213434	0.0146013	Hspa8/Nlrx1/Tnfaip3/Lamp2/Nt5c2/Rnf125/Ufd1	7
BP	GO:0050798	activated T cell proliferation	7/1120	52/28891	0.0037677	0.0213434	0.0146013	Stat5a/Stat5b/Fyn/Crtam/Il18/Pycard/Ripk3	7
BP	GO:0006081	cellular aldehyde metabolic process	9/1120	80/28891	0.00376949	0.0213434	0.0146013	Ednrb/Gapdh/Glo1/Taldo1/Tkt/Dkk3/Pdxk/Pnpo/Rdh13	9
BP	GO:2000514	regulation of CD4-positive, alpha-beta T cell activation	9/1120	80/28891	0.00376949	0.0213434	0.0146013	Card11/Cd3e/Cd81/Gimap3/Il18/Il2rg/Malt1/Nfkbiz/Smad7	9
BP	GO:0010594	regulation of endothelial cell migration	15/1120	177/28891	0.00386666	0.021848	0.0149465	Ets1/Hdac9/Nfe2l2/Sp1/Stat5a/Pdcd10/Cd40/Hif1a/Mef2c/Plcg1/Prkca/Rras/Synj2bp/Vash1/Vegfa	15
BP	GO:2001235	positive regulation of apoptotic signaling pathway	15/1120	177/28891	0.00386666	0.021848	0.0149465	Dedd2/S100a9/Trim39/Ctnna1/Gsdme/Eif2ak3/Ltb/Ltbr/Mcl1/Pdcd7/Prkcd/Pycard/Ripk3/Stk3/Wwox	15
BP	GO:0001954	positive regulation of cell-matrix adhesion	8/1120	66/28891	0.00389978	0.0219439	0.0150121	Ppm1f/Ccl28/Cd3e/Ilk/Ninj1/Rock1/Rras/Vegfa	8
BP	GO:0009123	nucleoside monophosphate metabolic process	8/1120	66/28891	0.00389978	0.0219439	0.0150121	Impdh1/Dpyd/Hprt1/Nme3/Nt5c2/Rfk/Upb1/Upp1	8
BP	GO:0042461	photoreceptor cell development	8/1120	66/28891	0.00389978	0.0219439	0.0150121	Ift20/Ift140/Naglu/Prkci/Rabl2/Rdh13/Rom1/Vegfa	8
BP	GO:0061077	chaperone-mediated protein folding	8/1120	66/28891	0.00389978	0.0219439	0.0150121	Hspa8/Cct3/Cct4/H2-DMa/H2-DMb2/Hspa1b/Hspa5/Ptges3	8
BP	GO:0048534	hematopoietic or lymphoid organ development	12/1120	127/28891	0.00391369	0.0219993	0.01505	Mapk3/Srf/Stat5a/Stat5b/Id2/Lta/Ltb/Ltbr/Nfkbiz/Pcid2/Ripk3/Traf3ip2	12
BP	GO:0046184	aldehyde biosynthetic process	5/1120	28/28891	0.00405462	0.0227209	0.0155437	Gapdh/Tkt/Dkk3/Pdxk/Pnpo	5
BP	GO:0051291	protein heterooligomerization	5/1120	28/28891	0.00405462	0.0227209	0.0155437	Tmem120a/Farsb/Hsd17b8/Rom1/Zfp777	5
BP	GO:0060713	labyrinthine layer morphogenesis	5/1120	28/28891	0.00405462	0.0227209	0.0155437	Adm/Grb2/Zfp36l1/Il10/Socs3	5
BP	GO:0070555	response to interleukin-1	10/1120	96/28891	0.00407469	0.0228099	0.0156045	Mapk3/Nfkbia/Usp10/Ccl4/Cd40/Hdac4/Prkca/Prkci/Pycard/Rps6ka5	10
BP	GO:0072665	protein localization to vacuole	9/1120	81/28891	0.00409815	0.0229175	0.0156782	Hspa8/Sorl1/Sqstm1/Tnfaip3/Snx16/Cd81/Lamp2/Rab7/Vps13d	9
BP	GO:1902074	response to salt	24/1120	343/28891	0.00413414	0.023095	0.0157996	Ednrb/Gdi1/Itpkc/Junb/Ppif/Ssh1/Calm3/Crls1/Cebpa/Fyn/Id2/Syt11/Calm2/Clic4/Entpd6/Itpkb/Itpr1/Kcnmb1/Large1/Mef2c/Ncstn/Rasa4/Trpv1/Tspo	24
BP	GO:0016053	organic acid biosynthetic process	23/1120	324/28891	0.00414022	0.0231053	0.0158066	Enoph1/Mid1ip1/Pdk4/Syk/Tbxas1/Chst12/Got2/Slc38a1/Ces1d/Dhrs9/Fcer1a/Gamt/Gatm/Gstm7/Hsd17b8/Ilvbl/Ldhb/Mgst3/Nr1h3/Ptges2/Ptges3/Qki/Upb1	23
BP	GO:0001835	blastocyst hatching	6/1120	40/28891	0.00415924	0.0231164	0.0158142	Ndufa2/Pemt/Smarca4/St8sia6/Stmn3/Ube2a	6
BP	GO:0010664	negative regulation of striated muscle cell apoptotic process	6/1120	40/28891	0.00415924	0.0231164	0.0158142	Cflar/Nfe2l2/Rgl2/Ilk/Kifap3/Qki	6
BP	GO:0035188	hatching	6/1120	40/28891	0.00415924	0.0231164	0.0158142	Ndufa2/Pemt/Smarca4/St8sia6/Stmn3/Ube2a	6
BP	GO:0071684	organism emergence from protective structure	6/1120	40/28891	0.00415924	0.0231164	0.0158142	Ndufa2/Pemt/Smarca4/St8sia6/Stmn3/Ube2a	6
BP	GO:0038061	non-canonical NF-kappaB signal transduction	12/1120	128/28891	0.00417016	0.0231534	0.0158395	Nfkbia/Nlrp12/Nod2/Spi1/Nod1/Il18/Ilk/Malt1/Nr3c2/Pycard/Tnfsf14/Trim44	12
BP	GO:0072676	lymphocyte migration	11/1120	112/28891	0.00419051	0.0232166	0.0158828	Cklf/Coro1a/Fut4/Ccl4/Spn/Crtam/Gba1/Pycard/Ripk3/S1pr1/Tnfsf14	11
BP	GO:0009161	ribonucleoside monophosphate metabolic process	7/1120	53/28891	0.00419866	0.0232166	0.0158828	Impdh1/Dpyd/Hprt1/Nt5c2/Rfk/Upb1/Upp1	7
BP	GO:0043124	negative regulation of canonical NF-kappaB signal transduction	7/1120	53/28891	0.00419866	0.0232166	0.0158828	Nlrp12/Nlrx1/Tnfaip3/Trim39/Usp10/Zmynd11/Pycard	7
BP	GO:1902895	positive regulation of miRNA transcription	7/1120	53/28891	0.00419866	0.0232166	0.0158828	Ets1/Spi1/Srf/Stat3/Hif1a/Il10/Smarca4	7
BP	GO:0010632	regulation of epithelial cell migration	19/1120	250/28891	0.00423131	0.0233734	0.01599	Coro1c/Ets1/Glipr2/Hdac9/Nfe2l2/Ppm1f/Sp1/Stat5a/Pdcd10/Cd40/Evl/Hif1a/Mef2c/Plcg1/Prkca/Rras/Synj2bp/Vash1/Vegfa	19
BP	GO:0005996	monosaccharide metabolic process	21/1120	287/28891	0.0042416	0.0234064	0.0160126	Chst15/Eno1b/Galk1/Gapdh/Gnmt/Man2a2/Nudt5/Pdk4/Pfkfb4/Chst12/Cry1/Fggy/Galt/Hexb/Hif1a/Hkdc1/Kat2a/Mpi/Pgd/Pgm1/Ppara	21
BP	GO:0019722	calcium-mediated signaling	17/1120	214/28891	0.00425541	0.0234587	0.0160484	Camkk2/Ednrb/Lat2/Syk/Zap70/Car8/Calm2/Ccr5/Cd3e/Cd4/Clec7a/Eif2ak3/Fcer1a/Hdac4/Itpr1/Plcg1/Trat1	17
BP	GO:0000723	telomere maintenance	13/1120	145/28891	0.00430167	0.0236897	0.0162065	Hdac8/Mapk3/Nat10/Nop10/Cct3/Dkc1/Xrcc4/Ccne2/Cct4/Dcp2/Mad2l2/Ptges3/Zfp827	13
BP	GO:0000083	regulation of transcription involved in G1/S transition of mitotic cell cycle	4/1120	18/28891	0.00444742	0.0242052	0.0165591	E2f6/E2f1/Klf11/Npat	4
BP	GO:0001522	pseudouridine synthesis	4/1120	18/28891	0.00444742	0.0242052	0.0165591	Nop10/Dkc1/Pus1/Rpusd4	4
BP	GO:0010310	regulation of hydrogen peroxide metabolic process	4/1120	18/28891	0.00444742	0.0242052	0.0165591	Nnt/Stat3/Fyn/Ptger4	4
BP	GO:0017014	protein nitrosylation	4/1120	18/28891	0.00444742	0.0242052	0.0165591	Gapdh/S100a9/Txn1/Snta1	4
BP	GO:0030730	sequestering of triglyceride	4/1120	18/28891	0.00444742	0.0242052	0.0165591	Plin5/Osbpl8/Plin2/Ppara	4
BP	GO:0033194	response to hydroperoxide	4/1120	18/28891	0.00444742	0.0242052	0.0165591	Mgst1/Sp1/Prkcd/Trp53inp1	4
BP	GO:0039535	regulation of RIG-I signaling pathway	4/1120	18/28891	0.00444742	0.0242052	0.0165591	Nlrx1/Zc3hav1/Rnf125/Ufd1	4
BP	GO:0046835	carbohydrate phosphorylation	4/1120	18/28891	0.00444742	0.0242052	0.0165591	Galk1/Fggy/Hkdc1/Nagk	4
BP	GO:1900221	regulation of amyloid-beta clearance	4/1120	18/28891	0.00444742	0.0242052	0.0165591	Srf/Ifngr1/Lrpap1/Rock1	4
BP	GO:0006493	protein O-linked glycosylation	9/1120	82/28891	0.00444876	0.0242052	0.0165591	Fut4/Dpm1/C1galt1c1/Fktn/Large1/Pomgnt1/St8sia6/Tmtc4/Vegfb	9
BP	GO:0008625	extrinsic apoptotic signaling pathway via death domain receptors	9/1120	82/28891	0.00444876	0.0242052	0.0165591	Cflar/Dedd2/Spi1/Tmbim1/Tnfaip3/Hmgb2/Il18/Stk3/Tnfrsf22	9
BP	GO:0046626	regulation of insulin receptor signaling pathway	9/1120	82/28891	0.00444876	0.0242052	0.0165591	Nucks1/Sorl1/Ncl/Ctsd/Grb10/Osbpl8/Prkca/Prkcd/Socs3	9
BP	GO:0001666	response to hypoxia	18/1120	233/28891	0.00445831	0.0242109	0.016563	Camk2g/Cybb/Ece1/Eno1b/Nfe2l2/Stat3/Zfp36l1/Rwdd3/Eng/Hif1a/Il18/Itpr1/Plat/Ppara/Tgfb3/Ucp3/Vegfa/Vegfb	18
BP	GO:0007519	skeletal muscle tissue development	17/1120	215/28891	0.00445874	0.0242109	0.016563	Cfl2/Cflar/Flot1/Hdac9/Mettl8/Psma6/Cops2/Fktn/Flnb/Hdac4/Hivep3/Large1/Mef2c/Myl6/Pmp22/Stac3/Zfp689	17
BP	GO:0009206	purine ribonucleoside triphosphate biosynthetic process	11/1120	113/28891	0.00448396	0.0242993	0.0166235	Eno1b/Impdh1/Ndufb1/Stat3/Ndufa2/Ndufb6/Ndufs1/Ndufv2/Nme3/Ppara/Sphk2	11
BP	GO:0070227	lymphocyte apoptotic process	11/1120	113/28891	0.00448396	0.0242993	0.0166235	Lyn/Cd3g/Ebf4/Hif1a/Il10/Kifap3/Nfkbiz/Pdcd7/Prelid1/Ripk3/Traf3ip2	11
BP	GO:0010970	transport along microtubule	15/1120	180/28891	0.00452031	0.0244719	0.0167415	Flot2/Hsbp1/Hspa8/Ift20/Cdc42/Clip3/Cluap1/Dync1h1/Hif1a/Cilk1/Ift140/Ift74/Pura/Rasgrp1/Tub	15
BP	GO:0009913	epidermal cell differentiation	19/1120	252/28891	0.00460818	0.0249227	0.01705	Cflar/Txnip/Ubn1/Ugcg/Zfp36l1/Clic4/Gsdme/Ercc2/Flnb/Macroh2a2/Ift74/Krt72/Krt73/Lats2/Nfkbiz/Rock1/Smarca4/Tmem79/Zfp36	19
BP	GO:0009152	purine ribonucleotide biosynthetic process	16/1120	198/28891	0.00462746	0.0250021	0.0171043	Eno1b/Impdh1/Ndufb1/Pdk4/Stat3/Acsl1/Hprt1/Ndufa2/Ndufb6/Ndufs1/Ndufv2/Nme3/Pank2/Papss1/Ppara/Sphk2	16
BP	GO:0006024	glycosaminoglycan biosynthetic process	7/1120	54/28891	0.00466588	0.0251454	0.0172023	Chpf2/Chst11/Chst12/Ccnd3/Chst13/Chsy1/Ptger4	7
BP	GO:0032941	secretion by tissue	7/1120	54/28891	0.00466588	0.0251454	0.0172023	Sytl2/Cyba/Nr1h3/P2ry2/Ptger4/Traf3ip2/Vamp8	7
BP	GO:0001503	ossification	31/1120	484/28891	0.00466787	0.0251454	0.0172023	Fgr/Hdac8/Ifitm1/Junb/Mapk3/Sbno2/Sp1/Tcirg1/H3f3b/Cebpa/Id2/Chsy1/Clic1/Dchs1/Eif2ak3/Ercc2/Fndc3b/Gpm6b/Hdac4/Hif1a/Id3/Ilk/Mef2c/Mtss1/Nfe2/P2ry2/Ptger4/S1pr1/Smad7/Vegfa/Wwox	31
BP	GO:0010656	negative regulation of muscle cell apoptotic process	8/1120	68/28891	0.004691	0.0251879	0.0172314	Cflar/Dnmt1/Gapdh/Nfe2l2/Rgl2/Ilk/Kifap3/Qki	8
BP	GO:0014911	positive regulation of smooth muscle cell migration	8/1120	68/28891	0.004691	0.0251879	0.0172314	Lpar1/Retn/Ssh1/Stat5b/Hdac4/Il18/P2ry2/Ptger4	8
BP	GO:0043903	regulation of biological process involved in symbiotic interaction	8/1120	68/28891	0.004691	0.0251879	0.0172314	Gsn/Ifitm1/Cd4/Exoc2/Mid2/Ppara/Snx3/Trim68	8
BP	GO:0009595	detection of biotic stimulus	6/1120	41/28891	0.00471537	0.0251879	0.0172314	Nod2/Nod1/Clec7a/Crtam/Scarb1/Tspo	6
BP	GO:0032743	positive regulation of interleukin-2 production	6/1120	41/28891	0.00471537	0.0251879	0.0172314	Stat5a/Stat5b/Card11/Cd3e/Clec7a/Malt1	6
BP	GO:0061436	establishment of skin barrier	6/1120	41/28891	0.00471537	0.0251879	0.0172314	Srf/Ugcg/Gba1/Il18/Nfkbiz/Tmem79	6
BP	GO:0002286	T cell activation involved in immune response	12/1120	130/28891	0.00472351	0.0251879	0.0172314	Fcer1g/Slc11a1/Stat3/Spn/Cd81/H2-DMb2/Il18/Malt1/Nfkbiz/Ptger4/Smad7/Stx11	12
BP	GO:0030048	actin filament-based movement	12/1120	130/28891	0.00472351	0.0251879	0.0172314	Dbn1/Gsn/Myo1f/Was/Wipf1/Ccdc88c/Evl/Gpd1l/Myl6/Myrip/Rock1/Snta1	12
BP	GO:0006622	protein targeting to lysosome	5/1120	29/28891	0.00474534	0.0251879	0.0172314	Hspa8/Sorl1/Snx16/Lamp2/Rab7	5
BP	GO:0010888	negative regulation of lipid storage	5/1120	29/28891	0.00474534	0.0251879	0.0172314	Nfkbia/Ces1d/Nr1h3/Osbpl8/Ppara	5
BP	GO:0032469	endoplasmic reticulum calcium ion homeostasis	5/1120	29/28891	0.00474534	0.0251879	0.0172314	Tmco1/Herpud1/Itpr1/Pacs2/Tmtc4	5
BP	GO:0090382	phagosome maturation	5/1120	29/28891	0.00474534	0.0251879	0.0172314	Coro1a/Tcirg1/Syt11/Rab31/Rab7	5
BP	GO:1900027	regulation of ruffle assembly	5/1120	29/28891	0.00474534	0.0251879	0.0172314	Coro1c/Def8/Evl/Rcc2/Sh3yl1	5
BP	GO:1903578	regulation of ATP metabolic process	5/1120	29/28891	0.00474534	0.0251879	0.0172314	Eno1b/Stat3/Ppara/Sphk2/Tspo	5
BP	GO:1904385	cellular response to angiotensin	5/1120	29/28891	0.00474534	0.0251879	0.0172314	Nfe2l2/Nr3c2/Prkca/Prkcd/Rock1	5
BP	GO:0009145	purine nucleoside triphosphate biosynthetic process	11/1120	114/28891	0.00479349	0.0253938	0.0173722	Eno1b/Impdh1/Ndufb1/Stat3/Ndufa2/Ndufb6/Ndufs1/Ndufv2/Nme3/Ppara/Sphk2	11
BP	GO:0048024	regulation of mRNA splicing, via spliceosome	11/1120	114/28891	0.00479349	0.0253938	0.0173722	Clns1a/Hspa8/Ncbp1/Ncl/Wdr77/Cirbp/Dyrk1a/Fxr1/Jmjd6/Qki/Wtap	11
BP	GO:0002090	regulation of receptor internalization	9/1120	83/28891	0.00482229	0.0254224	0.0173918	Flot1/Lpar1/Rin3/Syk/Lrpap1/Pip5k1c/Synj2bp/Vegfa/Wdr54	9
BP	GO:0030433	ubiquitin-dependent ERAD pathway	9/1120	83/28891	0.00482229	0.0254224	0.0173918	Man1a2/Tmub2/Derl2/Edem3/Eif2ak3/Herpud1/Hspa5/Ube2g2/Ufd1	9
BP	GO:0033209	tumor necrosis factor-mediated signaling pathway	9/1120	83/28891	0.00482229	0.0254224	0.0173918	Nfkbia/Syk/Tnfrsf1a/Txndc17/Ilk/Peli3/Pycard/Traf3ip2/Trim32	9
BP	GO:0034620	cellular response to unfolded protein	9/1120	83/28891	0.00482229	0.0254224	0.0173918	Cops5/Nfe2l2/Derl2/Eif2ak3/Herpud1/Hspa5/Pmp22/Rhbdd1/Tmtc4	9
BP	GO:0048002	antigen processing and presentation of peptide antigen	9/1120	83/28891	0.00482229	0.0254224	0.0173918	Fcer1g/Fcgr2b/2410137M14Rik/H2-T24/Slc11a1/H2-DMa/H2-DMb2/Mill2/Pycard	9
BP	GO:0016570	histone modification	14/1120	164/28891	0.00483128	0.025445	0.0174073	Hdac11/Hdac8/Hdac9/Wdr5b/Rbbp7/Hat1/Hdac4/Kat2a/Mst1/Mta1/Mta2/Ring1/Smarca4/Ube2a	14
BP	GO:0031589	cell-substrate adhesion	25/1120	368/28891	0.0050533	0.0265886	0.0181896	Coro1a/Coro1c/Dbn1/Itga5/Itgax/Lpxn/Ppm1f/Prex1/Pxn/Rac2/Srf/St6gal1/Ccl28/Cd3e/Cdc42/Fndc3b/Gpm6b/Ilk/Itga7/Ninj1/Rcc2/Rock1/Rras/Sned1/Vegfa	25
BP	GO:0030148	sphingolipid biosynthetic process	10/1120	99/28891	0.00507499	0.0266768	0.01825	Fut4/Ugcg/Cerkl/Gba1/Pemt/Prkcd/Samd8/Sphk2/St8sia6/Tm9sf2	10
BP	GO:0055001	muscle cell development	18/1120	236/28891	0.00508595	0.0267086	0.0182717	Adm/Cfl2/Cflar/Flii/Hdac9/Lmod1/Srf/Eng/Hdac4/Large1/Mef2c/Naglu/Pi16/Pmp22/Ppara/Stac3/Tmem182/Vegfa	18
BP	GO:0010821	regulation of mitochondrion organization	13/1120	148/28891	0.00511113	0.0268149	0.0183444	Nod2/Ppif/Cyrib/Ghitm/Hif1a/Pgam5/Plscr3/Prelid1/Psmd10/Pycard/Tmem14a/Tspo/Vps13d	13
BP	GO:0009566	fertilization	17/1120	218/28891	0.00511701	0.0268199	0.0183478	Ube3a/Cct3/H3f3b/Catsper2/Cct4/Cd9/Clic4/Hexb/Hspa1b/Lhfpl2/Map7/Plat/Plb1/Rabl2/Spag8/Spesp1/Tpst2	17
BP	GO:0043029	T cell homeostasis	7/1120	55/28891	0.00517122	0.0270778	0.0185243	Coro1a/Stat5a/Stat5b/Tcirg1/Gimap3/Ppp2ca/Ripk3	7
BP	GO:0031929	TOR signaling	15/1120	183/28891	0.00526109	0.0275219	0.0188281	Ccdc88a/Mapk3/Rps6ka1/Syk/Ube3a/Ubr1/Usp4/Card11/Depdc5/Gba1/Gpr137/Hif1a/Itfg2/Klhl22/Syap1	15
BP	GO:1901532	regulation of hematopoietic progenitor cell differentiation	6/1120	42/28891	0.00532428	0.0278256	0.0190359	Nfe2l2/Spi1/Pcid2/Vegfa/Zfp36/Znhit1	6
BP	GO:0045598	regulation of fat cell differentiation	13/1120	149/28891	0.00540655	0.0282284	0.0193115	Zfp36l1/Cebpa/Id2/Ccdc85b/Dact1/E2f1/Fndc3b/Mex3c/Stk3/Syap1/Vegfa/Zfp36/Zfp36l2	13
BP	GO:0001820	serotonin secretion	4/1120	19/28891	0.00546261	0.0282495	0.0193259	Fcer1g/Syk/Cd300a/Fcer1a	4
BP	GO:0016074	sno(s)RNA metabolic process	4/1120	19/28891	0.00546261	0.0282495	0.0193259	Dkc1/Exosc4/Exosc5/Exosc6	4
BP	GO:0042492	gamma-delta T cell differentiation	4/1120	19/28891	0.00546261	0.0282495	0.0193259	Stat5a/Stat5b/Syk/Gimap3	4
BP	GO:0045019	negative regulation of nitric oxide biosynthetic process	4/1120	19/28891	0.00546261	0.0282495	0.0193259	Gimap3/Gla/Il10/Tspo	4
BP	GO:0050665	hydrogen peroxide biosynthetic process	4/1120	19/28891	0.00546261	0.0282495	0.0193259	Cybb/Stat3/Fyn/Cyba	4
BP	GO:0070200	establishment of protein localization to telomere	4/1120	19/28891	0.00546261	0.0282495	0.0193259	Cct3/Dkc1/Cct4/Zfp827	4
BP	GO:0070525	tRNA threonylcarbamoyladenosine metabolic process	4/1120	19/28891	0.00546261	0.0282495	0.0193259	Mettl8/Trmt5/Cdk5rap1/Rpusd4	4
BP	GO:0110154	RNA decapping	4/1120	19/28891	0.00546261	0.0282495	0.0193259	Edc4/Dcp2/Patl1/Zfp36	4
BP	GO:1901741	positive regulation of myoblast fusion	4/1120	19/28891	0.00546261	0.0282495	0.0193259	Cd53/Ehd1/Flot1/Tnfsf14	4
BP	GO:1904406	negative regulation of nitric oxide metabolic process	4/1120	19/28891	0.00546261	0.0282495	0.0193259	Gimap3/Gla/Il10/Tspo	4
BP	GO:0030224	monocyte differentiation	5/1120	30/28891	0.00551562	0.0284424	0.0194578	Thoc5/Zfp36l1/Cd4/Mef2c/Vegfa	5
BP	GO:0031664	regulation of lipopolysaccharide-mediated signaling pathway	5/1120	30/28891	0.00551562	0.0284424	0.0194578	Cd14/Tnfaip3/Cd84/Nfkbil1/Prkca	5
BP	GO:1902042	negative regulation of extrinsic apoptotic signaling pathway via death domain receptors	5/1120	30/28891	0.00551562	0.0284424	0.0194578	Cflar/Tmbim1/Tnfaip3/Hmgb2/Tnfrsf22	5
BP	GO:0001890	placenta development	15/1120	184/28891	0.00552878	0.0284832	0.0194857	Adm/Grb2/Hsp90ab1/Junb/Mapk3/Sp1/Zfp36l1/Cebpa/Hif1a/Il10/Nfe2/Socs3/Stk3/Tppp3/Vash1	15
BP	GO:0015931	nucleobase-containing compound transport	16/1120	202/28891	0.00559838	0.02874	0.0196614	Casc3/Flot1/Lrpprc/Ncbp1/Rftn1/Thoc5/Zfp36l1/Kpnb1/Mcm3ap/Nup188/Nup214/Nup93/Pcid2/Qki/Xpo5/Zfp36	16
BP	GO:1902075	cellular response to salt	16/1120	202/28891	0.00559838	0.02874	0.0196614	Itpkc/Junb/Ppif/Ssh1/Cebpa/Fyn/Id2/Syt11/Clic4/Itpkb/Itpr1/Large1/Mef2c/Ncstn/Rasa4/Trpv1	16
BP	GO:0006334	nucleosome assembly	8/1120	70/28891	0.0055998	0.02874	0.0196614	Padi4/Ubn1/Grwd1/Hat1/Chrac1/Macroh2a2/Nap1l2/Smarca4	8
BP	GO:0045600	positive regulation of fat cell differentiation	8/1120	70/28891	0.0055998	0.02874	0.0196614	Zfp36l1/Cebpa/Id2/Dact1/Fndc3b/Stk3/Syap1/Zfp36	8
BP	GO:2000142	regulation of DNA-templated transcription initiation	9/1120	85/28891	0.00564205	0.0288081	0.019708	Nfkbia/Srf/Xpa/Cebpa/Pcid2/Rrn3/Taf12/Taf7/Znhit1	9
BP	GO:0001866	NK T cell proliferation	3/1120	10/28891	0.00568204	0.0288081	0.019708	Elf4/Il18/Rasal3	3
BP	GO:0002604	regulation of dendritic cell antigen processing and presentation	3/1120	10/28891	0.00568204	0.0288081	0.019708	Nod2/Slc11a1/Nod1	3
BP	GO:0009131	pyrimidine nucleoside monophosphate catabolic process	3/1120	10/28891	0.00568204	0.0288081	0.019708	Dpyd/Upb1/Upp1	3
BP	GO:0009178	pyrimidine deoxyribonucleoside monophosphate catabolic process	3/1120	10/28891	0.00568204	0.0288081	0.019708	Dpyd/Upb1/Upp1	3
BP	GO:0014908	myotube differentiation involved in skeletal muscle regeneration	3/1120	10/28891	0.00568204	0.0288081	0.019708	Cd81/Cd9/Tmem182	3
BP	GO:0016068	type I hypersensitivity	3/1120	10/28891	0.00568204	0.0288081	0.019708	Fcer1g/Fcgr2b/Fcer1a	3
BP	GO:0033007	negative regulation of mast cell activation involved in immune response	3/1120	10/28891	0.00568204	0.0288081	0.019708	Ptpn6/Cd300a/Cd84	3
BP	GO:0033860	regulation of NAD(P)H oxidase activity	3/1120	10/28891	0.00568204	0.0288081	0.019708	Cyba/Gnai3/Rfk	3
BP	GO:0034351	negative regulation of glial cell apoptotic process	3/1120	10/28891	0.00568204	0.0288081	0.019708	Prkca/Prkcd/Prkci	3
BP	GO:0043966	histone H3 acetylation	3/1120	10/28891	0.00568204	0.0288081	0.019708	Hdac8/Kat2a/Smarca4	3
BP	GO:0071352	cellular response to interleukin-2	3/1120	10/28891	0.00568204	0.0288081	0.019708	Stat3/Stat5a/Il2rg	3
BP	GO:1904851	positive regulation of establishment of protein localization to telomere	3/1120	10/28891	0.00568204	0.0288081	0.019708	Cct3/Dkc1/Cct4	3
BP	GO:0019083	viral transcription	7/1120	56/28891	0.00571654	0.0288752	0.0197539	Nucks1/Sp1/Mid2/Rrp1b/Smarca4/Trim32/Zfp36	7
BP	GO:0042531	positive regulation of tyrosine phosphorylation of STAT protein	7/1120	56/28891	0.00571654	0.0288752	0.0197539	Lyn/Tnfrsf1a/Fyn/Cd40/Il18/Il24/Ptger4	7
BP	GO:0046580	negative regulation of Ras protein signal transduction	7/1120	56/28891	0.00571654	0.0288752	0.0197539	Ccdc125/Rasa3/Timp2/Kctd10/Rasa4/Rasal3/Stmn3	7
BP	GO:0060251	regulation of glial cell proliferation	7/1120	56/28891	0.00571654	0.0288752	0.0197539	Lyn/E2f1/Lta/Pmp22/Prkci/Tspo/Vim	7
BP	GO:0007033	vacuole organization	17/1120	221/28891	0.00585256	0.0295347	0.0202051	Coro1a/Ift20/Tcirg1/Tom1/Ulk1/Snx7/Ctsd/Efnb1/Fig4/Gba1/Hexb/Hps4/Naglu/Pacs2/Rab7/Tmem165/Trp53inp1	17
BP	GO:0035307	positive regulation of protein dephosphorylation	6/1120	43/28891	0.00598879	0.0301382	0.0206179	Calm3/Calm2/Cd300a/Gba1/Ppp2r5a/Prkcd	6
BP	GO:0050685	positive regulation of mRNA processing	6/1120	43/28891	0.00598879	0.0301382	0.0206179	Clns1a/Hspa8/Ncbp1/Ncl/Wdr77/Cirbp	6
BP	GO:0061081	positive regulation of myeloid leukocyte cytokine production involved in immune response	6/1120	43/28891	0.00598879	0.0301382	0.0206179	Fcer1g/Nod2/Syk/Nod1/Fcer1a/Pycard	6
BP	GO:0070588	calcium ion transmembrane transport	24/1120	354/28891	0.0060766	0.0305357	0.0208899	Coro1a/Ednrb/Lyn/Ptpn6/Calm3/Letm1/Tmco1/Fyn/Calm2/Catsper2/Ccr5/Cd4/Cyba/Ghitm/Gimap3/Gpr35/Gstm7/Ibtk/Itpr1/Plcg1/Stac3/Tmem165/Tpcn1/Trpv1	24
BP	GO:0032722	positive regulation of chemokine production	9/1120	86/28891	0.00609027	0.0305357	0.0208899	Nod2/Syk/Cd84/Clec7a/Il18/Il7/P2ry2/Pycard/Trim32	9
BP	GO:0034109	homotypic cell-cell adhesion	9/1120	86/28891	0.00609027	0.0305357	0.0208899	Lyn/Ptpn6/Syk/Cd9/Emilin2/Pip5k1c/Prkca/Prkcd/Stxbp3	9
BP	GO:0046530	photoreceptor cell differentiation	9/1120	86/28891	0.00609027	0.0305357	0.0208899	Ift20/Stat3/Ift140/Naglu/Prkci/Rabl2/Rdh13/Rom1/Vegfa	9
BP	GO:0071383	cellular response to steroid hormone stimulus	15/1120	186/28891	0.00609715	0.0305362	0.0208902	Calcoco1/Clock/Pias2/Ube3a/Zfp36l1/Cry1/Esr2/Nr3c2/Ptges3/Smarca4/Taf7/Trim68/Ufsp2/Zfp36/Zfp36l2	15
BP	GO:0042509	regulation of tyrosine phosphorylation of STAT protein	8/1120	71/28891	0.00610162	0.0305362	0.0208902	Lyn/Tnfrsf1a/Fyn/Cd40/Il18/Il24/Ptger4/Socs3	8
BP	GO:0099111	microtubule-based transport	17/1120	222/28891	0.00611601	0.03058	0.0209202	Flot2/Hsbp1/Hspa8/Ift20/Cdc42/Clip3/Cluap1/Dync1h1/Hif1a/Cilk1/Ift140/Ift74/Ofd1/Pura/Rasgrp1/Stk36/Tub	17
BP	GO:0009201	ribonucleoside triphosphate biosynthetic process	11/1120	118/28891	0.00620466	0.0309947	0.0212039	Eno1b/Impdh1/Ndufb1/Stat3/Ndufa2/Ndufb6/Ndufs1/Ndufv2/Nme3/Ppara/Sphk2	11
BP	GO:0034446	substrate adhesion-dependent cell spreading	10/1120	102/28891	0.00625818	0.0312334	0.0213672	Coro1c/Dbn1/Lpxn/Prex1/Pxn/St6gal1/Cdc42/Fndc3b/Ilk/Rcc2	10
BP	GO:0007009	plasma membrane organization	14/1120	169/28891	0.00627542	0.031262	0.0213867	Flot1/Gsn/Pacsin2/S100a9/Ugcg/Xrcc4/Syt11/Cd9/Large1/Mtss1/Plscr3/Prkcd/Spesp1/Tpst2	14
BP	GO:0007338	single fertilization	14/1120	169/28891	0.00627542	0.031262	0.0213867	Ube3a/Cct3/H3f3b/Cct4/Cd9/Hexb/Hspa1b/Lhfpl2/Plat/Plb1/Rabl2/Spag8/Spesp1/Tpst2	14
BP	GO:0034113	heterotypic cell-cell adhesion	7/1120	57/28891	0.00630373	0.0313742	0.0214635	Flot1/Itga5/Itgax/Tnfaip3/Il10/Itga7/Ninj1	7
BP	GO:0010927	cellular component assembly involved in morphogenesis	12/1120	135/28891	0.00636559	0.0315885	0.0216102	Cfl2/Cflar/Flii/Lmod1/Srf/Cd9/Ercc2/Fig4/Ilk/Mef2c/Pmp22/Tbpl1	12
BP	GO:0046034	ATP metabolic process	12/1120	135/28891	0.00636559	0.0315885	0.0216102	Eno1b/Hspa8/Ndufb1/Nudt5/Stat3/Ndufa2/Ndufb6/Ndufs1/Ndufv2/Ppara/Sphk2/Tspo	12
BP	GO:0009162	deoxyribonucleoside monophosphate metabolic process	5/1120	31/28891	0.00637007	0.0315885	0.0216102	Dpyd/Nme3/Nt5c2/Upb1/Upp1	5
BP	GO:0030149	sphingolipid catabolic process	5/1120	31/28891	0.00637007	0.0315885	0.0216102	Gba1/Gla/Hexb/Neu1/Prkcd	5
BP	GO:0071248	cellular response to metal ion	15/1120	187/28891	0.00639846	0.0317004	0.0216867	Gsn/Itpkc/Junb/Mapk3/Nfe2l2/Ppif/Slc11a1/Cebpa/Id2/Syt11/Clic4/Itpkb/Mef2c/Ncstn/Rasa4	15
BP	GO:0043491	phosphatidylinositol 3-kinase/protein kinase B signal transduction	22/1120	317/28891	0.00643753	0.0318649	0.0217992	Fgr/Hsp90ab1/Plekha1/Ptpn6/Rgl2/Stat3/Ube3a/Zfp36l1/Cd40/Cdc42/Eng/Il18/Ilk/Osbpl8/Pik3ap1/Ppara/Ppp2ca/Rasgrp1/Rras/Stk3/Vegfa/Vegfb	22
BP	GO:0051346	negative regulation of hydrolase activity	24/1120	356/28891	0.00650022	0.0321459	0.0219914	Cdkn2d/Cflar/Gapdh/Gmip/Hdac9/Mical1/Plin5/Rps6ka1/Sorl1/Timp2/Cstb/Gpsm1/Herpud1/Hspa1b/Pcid2/Pi16/Picalm/Mug2/Rcc2/Renbp/Rock1/Rrp1b/Timp1/Vegfa	24
BP	GO:0051262	protein tetramerization	9/1120	87/28891	0.00656541	0.0324387	0.0221918	Gnmt/Farsb/Cutc/Evl/Hprt1/Hsd17b8/Stk3/Trpv1/Upb1	9
BP	GO:0008334	histone mRNA metabolic process	4/1120	20/28891	0.00662154	0.032496	0.0222309	Ncbp1/Dcp2/Exosc4/Lsm10	4
BP	GO:0009159	deoxyribonucleoside monophosphate catabolic process	4/1120	20/28891	0.00662154	0.032496	0.0222309	Dpyd/Nt5c2/Upb1/Upp1	4
BP	GO:0030889	negative regulation of B cell proliferation	4/1120	20/28891	0.00662154	0.032496	0.0222309	Fcgr2b/Lyn/Cd300a/Il10	4
BP	GO:0034349	glial cell apoptotic process	4/1120	20/28891	0.00662154	0.032496	0.0222309	Pmp22/Prkca/Prkcd/Prkci	4
BP	GO:0035720	intraciliary anterograde transport	4/1120	20/28891	0.00662154	0.032496	0.0222309	Ift20/Cluap1/Cilk1/Ift74	4
BP	GO:0061620	glycolytic process through glucose-6-phosphate	4/1120	20/28891	0.00662154	0.032496	0.0222309	Eno1b/Galk1/Gapdh/Galt	4
BP	GO:0090036	regulation of protein kinase C signaling	4/1120	20/28891	0.00662154	0.032496	0.0222309	Cd40/Gpd1l/Sphk2/Vegfa	4
BP	GO:0009166	nucleotide catabolic process	8/1120	72/28891	0.00663684	0.032496	0.0222309	Dera/Dpyd/Hprt1/Nt5c2/Nudt15/Sarm1/Upb1/Upp1	8
BP	GO:0032608	interferon-beta production	8/1120	72/28891	0.00663684	0.032496	0.0222309	Flot1/Nlrx1/Zc3hav1/Hmgb2/Ifnar1/Polr3d/Pycard/Tlr8	8
BP	GO:0032648	regulation of interferon-beta production	8/1120	72/28891	0.00663684	0.032496	0.0222309	Flot1/Nlrx1/Zc3hav1/Hmgb2/Ifnar1/Polr3d/Pycard/Tlr8	8
BP	GO:0002704	negative regulation of leukocyte mediated immunity	10/1120	103/28891	0.00669685	0.0326271	0.0223206	Fcgr2b/Nod2/Ptpn6/Spi1/Spn/Cd300a/Cd80/Cd84/Clec12b/Smad7	10
BP	GO:0006661	phosphatidylinositol biosynthetic process	10/1120	103/28891	0.00669685	0.0326271	0.0223206	Itpkc/Mppe1/Pigp/Dpm1/Itpkb/Pi4ka/Pip5k1c/Sh3yl1/Socs3/Tmem150a	10
BP	GO:0032370	positive regulation of lipid transport	10/1120	103/28891	0.00669685	0.0326271	0.0223206	Nfkbia/Retn/Xrcc4/Acsl1/Ces1d/Ldlrap1/Nr1h3/P2ry2/Prelid1/Prkcd	10
BP	GO:0045921	positive regulation of exocytosis	10/1120	103/28891	0.00669685	0.0326271	0.0223206	Fcer1g/Fgr/Rab3d/Syk/Exoc2/Fcer1a/Prkca/Rab7/Sphk2/Vamp8	10
BP	GO:0010613	positive regulation of cardiac muscle hypertrophy	6/1120	44/28891	0.00671169	0.0326271	0.0223206	Ece1/Gsn/Mtpn/Mef2c/Prkca/Rock1	6
BP	GO:0032735	positive regulation of interleukin-12 production	6/1120	44/28891	0.00671169	0.0326271	0.0223206	Nod2/Syk/Cd40/Clec7a/Irf8/Ltb	6
BP	GO:0045022	early endosome to late endosome transport	6/1120	44/28891	0.00671169	0.0326271	0.0223206	Mapk3/Snx16/Ezr/Rab7/Snx3/Wdr81	6
BP	GO:0046006	regulation of activated T cell proliferation	6/1120	44/28891	0.00671169	0.0326271	0.0223206	Stat5a/Stat5b/Crtam/Il18/Pycard/Ripk3	6
BP	GO:0008631	intrinsic apoptotic signaling pathway in response to oxidative stress	7/1120	58/28891	0.00693467	0.0335908	0.0229799	Nfe2l2/Trap1/Pdcd10/Fyn/Hif1a/Il10/Mcl1	7
BP	GO:0042743	hydrogen peroxide metabolic process	7/1120	58/28891	0.00693467	0.0335908	0.0229799	Cybb/Nnt/Stat3/Txn1/Fyn/Cyba/Ptger4	7
BP	GO:0051489	regulation of filopodium assembly	7/1120	58/28891	0.00693467	0.0335908	0.0229799	Dbn1/Gpm6a/Srf/Cdc42/Fxr1/Prkcd/Tgfb3	7
BP	GO:0052372	modulation by symbiont of entry into host	7/1120	58/28891	0.00693467	0.0335908	0.0229799	Gsn/Ifitm1/Cd4/Exoc2/Mid2/Snx3/Trim68	7
BP	GO:0048193	Golgi vesicle transport	20/1120	281/28891	0.00696943	0.0337291	0.0230745	Ccdc91/Cnih4/Cog2/Cog6/Ergic1/Golga7/Mppe1/Sorl1/Snx2/Exoc2/Nbas/Pitpnb/Prepl/Prkci/Rab26/Rab31/Sar1a/Snx3/Trappc5/Trappc6a	20
BP	GO:0006304	DNA modification	9/1120	88/28891	0.00706848	0.0341475	0.0233608	Dnmt1/Syncrip/Exosc4/Exosc5/Exosc6/Mgmt/Mta2/Rlf/Smarca4	9
BP	GO:2000628	regulation of miRNA metabolic process	9/1120	88/28891	0.00706848	0.0341475	0.0233608	Ets1/Spi1/Srf/Stat3/Hdac4/Hif1a/Il10/Ppara/Smarca4	9
BP	GO:0019216	regulation of lipid metabolic process	26/1120	398/28891	0.00708017	0.0341736	0.0233786	Fgr/Fmo5/Lyn/Mid1ip1/Nod2/Pdk4/Plin5/Sorl1/Stat5a/Stat5b/Id2/C3/Ces1d/Ddx20/Dkk3/Eif2ak3/Gimap3/Nr1h3/Pank2/Ppara/Ppp2r5a/Prkcd/Samd8/Scarb1/Sphk2/Tspo	26
BP	GO:0002688	regulation of leukocyte chemotaxis	12/1120	137/28891	0.00713663	0.0343708	0.0235135	Lyn/Mapk3/Nod2/Rac2/Rin3/Spi1/Mst1/Mtus1/Ninj1/Tnfsf14/Vegfa/Vegfb	12
BP	GO:0008286	insulin receptor signaling pathway	12/1120	137/28891	0.00713663	0.0343708	0.0235135	Grb2/Mapk3/Nucks1/Pdk4/Sorl1/Ncl/Ctsd/Grb10/Osbpl8/Prkca/Prkcd/Socs3	12
BP	GO:0001938	positive regulation of endothelial cell proliferation	10/1120	104/28891	0.00715899	0.0343708	0.0235135	Sp1/Stat3/Stat5a/Cyba/Hmgb2/Il10/Plcg1/Prkca/Vegfa/Vegfb	10
BP	GO:0035967	cellular response to topologically incorrect protein	10/1120	104/28891	0.00715899	0.0343708	0.0235135	Cops5/Nfe2l2/Derl2/Eif2ak3/Herpud1/Hspa5/Pmp22/Rhbdd1/Tmtc4/Ufd1	10
BP	GO:0046330	positive regulation of JNK cascade	10/1120	104/28891	0.00715899	0.0343708	0.0235135	Fcgr2b/Map3k11/Nod2/Nod1/Cdc42/Ltbr/Pycard/Rasgrp1/Stk3/Tnik	10
BP	GO:0140029	exocytic process	10/1120	104/28891	0.00715899	0.0343708	0.0235135	Fcer1g/Lyn/Rab3d/Syk/Sytl2/Cd300a/Exoc2/Stx11/Stxbp3/Vamp8	10
BP	GO:0030032	lamellipodium assembly	8/1120	73/28891	0.00720682	0.034543	0.0236314	Ccdc88a/Pxn/Rac2/Was/Cdc42/Hdac4/Pmp22/S1pr1	8
BP	GO:0090257	regulation of muscle system process	19/1120	263/28891	0.0072076	0.034543	0.0236314	Camk2g/Dbn1/Ece1/Eno1b/Gsn/Srf/Tnfrsf1a/Tnfrsf1b/Calm3/Mtpn/Calm2/Hdac4/Mef2c/Pi16/Ppara/Prkca/Ptger4/Rock1/Smad7	19
BP	GO:0006837	serotonin transport	5/1120	32/28891	0.0073132	0.0349258	0.0238932	Fcer1g/Syk/Cd300a/Fcer1a/Gpm6b	5
BP	GO:0035162	embryonic hemopoiesis	5/1120	32/28891	0.0073132	0.0349258	0.0238932	Thoc5/Hif1a/Smarca4/Stk3/Vegfa	5
BP	GO:1903649	regulation of cytoplasmic transport	5/1120	32/28891	0.0073132	0.0349258	0.0238932	Mapk3/Sorl1/Ezr/Rab11fip3/Snx3	5
BP	GO:1990776	response to angiotensin	5/1120	32/28891	0.0073132	0.0349258	0.0238932	Nfe2l2/Nr3c2/Prkca/Prkcd/Rock1	5
BP	GO:0007259	receptor signaling pathway via JAK-STAT	16/1120	208/28891	0.00735833	0.0351105	0.0240196	Lyn/Stat3/Stat5a/Stat5b/Tnfrsf1a/Fyn/Cd300a/Cd40/Ifnar1/Il10/Il18/Il24/Leprot/Mst1/Ptger4/Socs3	16
BP	GO:0098876	vesicle-mediated transport to the plasma membrane	13/1120	155/28891	0.00747779	0.0353239	0.0241656	Ehd1/Fcgr2b/Golga7/Snx27/Sorl1/Snx7/Exoc2/Prepl/Rab11fip3/Rab26/Rab31/Rab7/Snx3	13
BP	GO:0036293	response to decreased oxygen levels	19/1120	264/28891	0.00749344	0.0353239	0.0241656	Camk2g/Cybb/Ece1/Eno1b/Nfe2l2/Stat3/Zfp36l1/Rwdd3/Eng/Hif1a/Il18/Itpr1/Plat/Ppara/Tgfb3/Ucp3/Vegfa/Vegfb/Mir223	19
BP	GO:0006509	membrane protein ectodomain proteolysis	6/1120	45/28891	0.00749578	0.0353239	0.0241656	Timp2/Tnfrsf1b/Il10/Lrig2/Ncstn/Timp1	6
BP	GO:0014742	positive regulation of muscle hypertrophy	6/1120	45/28891	0.00749578	0.0353239	0.0241656	Ece1/Gsn/Mtpn/Mef2c/Prkca/Rock1	6
BP	GO:0031952	regulation of protein autophosphorylation	6/1120	45/28891	0.00749578	0.0353239	0.0241656	Nlrp12/Eef2k/Eng/Gfra2/Ppp2ca/Vegfa	6
BP	GO:0032480	negative regulation of type I interferon production	6/1120	45/28891	0.00749578	0.0353239	0.0241656	Nlrx1/Klhl22/Peli3/Pycard/Rnf125/Ufd1	6
BP	GO:0045815	transcription initiation-coupled chromatin remodeling	6/1120	45/28891	0.00749578	0.0353239	0.0241656	Spi1/Lcor/N6amt1/Smarca4/Sphk2/Znhit1	6
BP	GO:0050691	regulation of defense response to virus by host	6/1120	45/28891	0.00749578	0.0353239	0.0241656	Zc3hav1/Nt5c2/Pycard/Traf3ip2/Trim44/Zdhhc1	6
BP	GO:0001894	tissue homeostasis	20/1120	283/28891	0.0075128	0.0353239	0.0241656	Coro1a/Def8/Nod2/Pdk4/Rab3d/Rac2/Srf/Syk/Tcirg1/Gpr137/Il7/Naglu/Nfkbiz/Prkca/Ptger4/Rab7/S1pr1/Trim32/Tub/Vegfa	20
BP	GO:0060249	anatomical structure homeostasis	20/1120	283/28891	0.0075128	0.0353239	0.0241656	Coro1a/Def8/Nod2/Pdk4/Rab3d/Rac2/Srf/Syk/Tcirg1/Gpr137/Il7/Naglu/Nfkbiz/Prkca/Ptger4/Rab7/S1pr1/Trim32/Tub/Vegfa	20
BP	GO:0007266	Rho protein signal transduction	12/1120	138/28891	0.00754873	0.0353239	0.0241656	Ccdc125/Cdc42se1/Flot1/Lpar1/P2ry10/Was/Gpr65/Cdc42/Gpr35/Kctd10/Rock1/Synj2bp	12
BP	GO:0017015	regulation of transforming growth factor beta receptor signaling pathway	12/1120	138/28891	0.00754873	0.0353239	0.0241656	Chst11/Rbbp7/Eid2/Eng/Gipc1/Hspa5/Lats2/Ppara/Sap30l/Smad7/Snx6/Tgfb3	12
BP	GO:0046632	alpha-beta T cell differentiation	12/1120	138/28891	0.00754873	0.0353239	0.0241656	Stat3/Syk/Spn/Zap70/Gimap3/Il18/Il2rg/Itpkb/Malt1/Nfkbiz/Ptger4/Smad7	12
BP	GO:0000338	protein deneddylation	3/1120	11/28891	0.00758941	0.0353239	0.0241656	Cops5/Cops2/Cops7b	3
BP	GO:0002676	regulation of chronic inflammatory response	3/1120	11/28891	0.00758941	0.0353239	0.0241656	Tnfaip3/Il10/Lta	3
BP	GO:0002887	negative regulation of myeloid leukocyte mediated immunity	3/1120	11/28891	0.00758941	0.0353239	0.0241656	Spi1/Cd300a/Cd84	3
BP	GO:0005513	detection of calcium ion	3/1120	11/28891	0.00758941	0.0353239	0.0241656	Calm3/Calm2/Kcnmb1	3
BP	GO:0032661	regulation of interleukin-18 production	3/1120	11/28891	0.00758941	0.0353239	0.0241656	Nod2/Cd84/Gsdmd	3
BP	GO:0043353	enucleate erythrocyte differentiation	3/1120	11/28891	0.00758941	0.0353239	0.0241656	Sp1/Id2/Maea	3
BP	GO:0070203	regulation of establishment of protein localization to telomere	3/1120	11/28891	0.00758941	0.0353239	0.0241656	Cct3/Dkc1/Cct4	3
BP	GO:0070424	regulation of nucleotide-binding oligomerization domain containing signaling pathway	3/1120	11/28891	0.00758941	0.0353239	0.0241656	Tnfaip3/Nagk/Peli3	3
BP	GO:0090037	positive regulation of protein kinase C signaling	3/1120	11/28891	0.00758941	0.0353239	0.0241656	Cd40/Sphk2/Vegfa	3
BP	GO:1902959	regulation of aspartic-type endopeptidase activity involved in amyloid precursor protein catabolic process	3/1120	11/28891	0.00758941	0.0353239	0.0241656	Lyn/Sorl1/Picalm	3
BP	GO:1903911	positive regulation of receptor clustering	3/1120	11/28891	0.00758941	0.0353239	0.0241656	Snx27/Ssh1/Cd81	3
BP	GO:0006029	proteoglycan metabolic process	9/1120	89/28891	0.00760051	0.0353239	0.0241656	Chpf2/Chst11/Chst12/Chst10/Chst13/Chsy1/Hexb/Naglu/Tm9sf2	9
BP	GO:0006405	RNA export from nucleus	9/1120	89/28891	0.00760051	0.0353239	0.0241656	Casc3/Ncbp1/Thoc5/Mcm3ap/Nup188/Nup214/Nup93/Pcid2/Xpo5	9
BP	GO:0034728	nucleosome organization	9/1120	89/28891	0.00760051	0.0353239	0.0241656	Padi4/Ubn1/Grwd1/Hat1/Chrac1/Macroh2a2/Mcm3ap/Nap1l2/Smarca4	9
BP	GO:0001825	blastocyst formation	7/1120	59/28891	0.00761124	0.0353239	0.0241656	Junb/Sp1/Srf/Uspl1/Nop2/Ccnb1ip1/Lats2	7
BP	GO:0006023	aminoglycan biosynthetic process	7/1120	59/28891	0.00761124	0.0353239	0.0241656	Chpf2/Chst11/Chst12/Ccnd3/Chst13/Chsy1/Ptger4	7
BP	GO:0033619	membrane protein proteolysis	7/1120	59/28891	0.00761124	0.0353239	0.0241656	Timp2/Tnfrsf1b/Il10/Lrig2/Ncstn/Rhbdd1/Timp1	7
BP	GO:1900024	regulation of substrate adhesion-dependent cell spreading	7/1120	59/28891	0.00761124	0.0353239	0.0241656	Coro1c/Dbn1/Prex1/St6gal1/Cdc42/Ilk/Rcc2	7
BP	GO:2000630	positive regulation of miRNA metabolic process	7/1120	59/28891	0.00761124	0.0353239	0.0241656	Ets1/Spi1/Srf/Stat3/Hif1a/Il10/Smarca4	7
BP	GO:0048525	negative regulation of viral process	10/1120	105/28891	0.00764541	0.0354523	0.0242534	Gsn/Ifitm1/Zc3hav1/Ilf3/Isg20/Mid2/Snx3/Srpk1/Trim32/Zfp36	10
BP	GO:0002381	immunoglobulin production involved in immunoglobulin-mediated immune response	8/1120	74/28891	0.00781293	0.0361673	0.0247425	Nod2/Tnfsf13/Xrcc4/Cd40/Exosc6/Mad2l2/Nfkbiz/Traf3ip2	8
BP	GO:0099024	plasma membrane invagination	8/1120	74/28891	0.00781293	0.0361673	0.0247425	Fcer1g/Fcgr2b/Gsn/C3/Cd300a/Cdc42/Clec7a/Rab31	8
BP	GO:0010810	regulation of cell-substrate adhesion	17/1120	228/28891	0.00790576	0.0364402	0.0249293	Coro1c/Dbn1/Itga5/Ppm1f/Prex1/Rac2/St6gal1/Ccl28/Cd3e/Cdc42/Gpm6b/Ilk/Ninj1/Rcc2/Rock1/Rras/Vegfa	17
BP	GO:1905037	autophagosome organization	11/1120	122/28891	0.00792287	0.0364402	0.0249293	Ift20/Tcirg1/Tom1/Ulk1/Snx7/Ctsd/Efnb1/Gba1/Pacs2/Rab7/Trp53inp1	11
BP	GO:0019886	antigen processing and presentation of exogenous peptide antigen via MHC class II	4/1120	21/28891	0.00793229	0.0364402	0.0249293	Fcer1g/Fcgr2b/H2-DMa/H2-DMb2	4
BP	GO:0034472	snRNA 3'-end processing	4/1120	21/28891	0.00793229	0.0364402	0.0249293	Exosc4/Exosc5/Exosc6/Exosc7	4
BP	GO:0046931	pore complex assembly	4/1120	21/28891	0.00793229	0.0364402	0.0249293	Fxr1/Gsdmd/Nup93/Plekha7	4
BP	GO:0071639	positive regulation of monocyte chemotactic protein-1 production	4/1120	21/28891	0.00793229	0.0364402	0.0249293	Nod2/Syk/Cd84/Clec7a	4
BP	GO:1900424	regulation of defense response to bacterium	4/1120	21/28891	0.00793229	0.0364402	0.0249293	Nod2/Syt11/Cyba/Emilin2	4
BP	GO:1903427	negative regulation of reactive oxygen species biosynthetic process	4/1120	21/28891	0.00793229	0.0364402	0.0249293	Cflar/Stat3/Fyn/Ppara	4
BP	GO:1905153	regulation of membrane invagination	4/1120	21/28891	0.00793229	0.0364402	0.0249293	Syt11/C3/Cd300a/Rab31	4
BP	GO:0090287	regulation of cellular response to growth factor stimulus	22/1120	323/28891	0.00794502	0.0364678	0.0249481	Cflar/Chst11/Sorl1/Ulk1/Prmt1/Rbbp7/Eid2/Eng/Gipc1/Grb10/Hif1a/Hspa5/Ilk/Lats2/Ofd1/Ppara/Sap30l/Smad7/Snx6/Tgfb3/Vegfa/Vegfb	22
BP	GO:0051896	regulation of phosphatidylinositol 3-kinase/protein kinase B signal transduction	19/1120	266/28891	0.00809268	0.0371142	0.0253903	Fgr/Hsp90ab1/Plekha1/Ptpn6/Rgl2/Ube3a/Cdc42/Eng/Il18/Ilk/Osbpl8/Pik3ap1/Ppara/Ppp2ca/Rasgrp1/Rras/Stk3/Vegfa/Vegfb	19
BP	GO:0006885	regulation of pH	10/1120	106/28891	0.00815692	0.0373086	0.0255233	Dmxl1/Ednrb/Mapk3/Pdk4/Slc11a1/Tcirg1/Ube3a/Clic4/Rab7/Tmem165	10
BP	GO:1901222	regulation of non-canonical NF-kappaB signal transduction	10/1120	106/28891	0.00815692	0.0373086	0.0255233	Nlrp12/Nod2/Spi1/Nod1/Il18/Ilk/Nr3c2/Pycard/Tnfsf14/Trim44	10
BP	GO:0033627	cell adhesion mediated by integrin	9/1120	90/28891	0.00816254	0.0373086	0.0255233	Itga5/Itgax/Lpxn/Lyn/Ptpn6/Syk/Cd3e/Ift74/Itga7	9
BP	GO:1900076	regulation of cellular response to insulin stimulus	9/1120	90/28891	0.00816254	0.0373086	0.0255233	Nucks1/Sorl1/Ncl/Ctsd/Grb10/Osbpl8/Prkca/Prkcd/Socs3	9
BP	GO:0006936	muscle contraction	22/1120	324/28891	0.00822219	0.0375496	0.0256882	Dbn1/Ednrb/Eno1b/Gsn/Hsbp1/Lmod1/Srf/Calm3/Calm2/Cert1/Gpd1l/Hdac4/Large1/Myl6/Prkca/Ptger4/Smad7/Snta1/Stac3/Tnni2/Trpv1/Vegfb	22
BP	GO:0030279	negative regulation of ossification	6/1120	46/28891	0.00834381	0.0377811	0.0258466	Chsy1/Hif1a/Mef2c/Nfe2/P2ry2/Smad7	6
BP	GO:0051452	intracellular pH reduction	6/1120	46/28891	0.00834381	0.0377811	0.0258466	Dmxl1/Slc11a1/Tcirg1/Ube3a/Clic4/Rab7	6
BP	GO:0072538	T-helper 17 type immune response	6/1120	46/28891	0.00834381	0.0377811	0.0258466	Stat3/Clec7a/Malt1/Nfkbiz/Smad7/Traf3ip2	6
BP	GO:0018345	protein palmitoylation	5/1120	33/28891	0.00834941	0.0377811	0.0258466	Golga7/Zdhhc18/Clip3/Golga7b/Zdhhc1	5
BP	GO:0043372	positive regulation of CD4-positive, alpha-beta T cell differentiation	5/1120	33/28891	0.00834941	0.0377811	0.0258466	Gimap3/Il18/Il2rg/Malt1/Nfkbiz	5
BP	GO:0050999	regulation of nitric-oxide synthase activity	5/1120	33/28891	0.00834941	0.0377811	0.0258466	Fcer2a/Nod1/Eng/Gla/Scarb1	5
BP	GO:0060669	embryonic placenta morphogenesis	5/1120	33/28891	0.00834941	0.0377811	0.0258466	Adm/Grb2/Zfp36l1/Il10/Socs3	5
BP	GO:0072574	hepatocyte proliferation	5/1120	33/28891	0.00834941	0.0377811	0.0258466	Cflar/Rps6ka1/Tnfaip3/Il18/Itpr1	5
BP	GO:0072575	epithelial cell proliferation involved in liver morphogenesis	5/1120	33/28891	0.00834941	0.0377811	0.0258466	Cflar/Rps6ka1/Tnfaip3/Il18/Itpr1	5
BP	GO:0090594	inflammatory response to wounding	5/1120	33/28891	0.00834941	0.0377811	0.0258466	Ptpn6/Stat3/Hif1a/Nfkbiz/Timp1	5
BP	GO:2000108	positive regulation of leukocyte apoptotic process	5/1120	33/28891	0.00834941	0.0377811	0.0258466	Lyn/Il10/Mef2c/Pdcd7/Prelid1	5
BP	GO:0014896	muscle hypertrophy	11/1120	123/28891	0.00840524	0.0379761	0.0259799	Ece1/Gsn/Tnfrsf1a/Tnfrsf1b/Mtpn/Cyba/Mef2c/Pi16/Ppara/Prkca/Rock1	11
BP	GO:0009165	nucleotide biosynthetic process	19/1120	267/28891	0.00840649	0.0379761	0.0259799	Eno1b/Impdh1/Ndufb1/Pdk4/Stat3/Acsl1/Hprt1/Ndufa2/Ndufb6/Ndufs1/Ndufv2/Nme3/Pank2/Papss1/Ppara/Rfk/Sphk2/Tbpl1/Upp1	19
BP	GO:0001889	liver development	12/1120	140/28891	0.00842879	0.0380136	0.0260056	Cflar/Rps6ka1/Sp1/Stat5b/Tnfaip3/Cebpa/Il18/Itpr1/Mpst/Naglu/Smarca4/Upb1	12
BP	GO:0010811	positive regulation of cell-substrate adhesion	12/1120	140/28891	0.00842879	0.0380136	0.0260056	Dbn1/Itga5/Ppm1f/Prex1/Ccl28/Cd3e/Cdc42/Ilk/Ninj1/Rock1/Rras/Vegfa	12
BP	GO:0002763	positive regulation of myeloid leukocyte differentiation	8/1120	75/28891	0.00845654	0.0380439	0.0260264	Evi2b/Stat5a/Zfp36l1/Id2/Cd4/Ninj1/Prkca/Mir223	8
BP	GO:0007260	tyrosine phosphorylation of STAT protein	8/1120	75/28891	0.00845654	0.0380439	0.0260264	Lyn/Tnfrsf1a/Fyn/Cd40/Il18/Il24/Ptger4/Socs3	8
BP	GO:0010833	telomere maintenance via telomere lengthening	8/1120	75/28891	0.00845654	0.0380439	0.0260264	Mapk3/Nat10/Nop10/Cct3/Dkc1/Cct4/Dcp2/Ptges3	8
BP	GO:0032368	regulation of lipid transport	13/1120	158/28891	0.00872537	0.0392208	0.0268315	Nfkbia/Retn/Syk/Xrcc4/Acsl1/Ces1d/Cry1/Ldlrap1/Nr1h3/P2ry2/Prelid1/Prkcd/Tspo	13
BP	GO:0071277	cellular response to calcium ion	9/1120	91/28891	0.0087556	0.0393242	0.0269022	Itpkc/Junb/Ppif/Syt11/Clic4/Itpkb/Mef2c/Ncstn/Rasa4	9
BP	GO:1901293	nucleoside phosphate biosynthetic process	19/1120	269/28891	0.00906356	0.0406736	0.0278254	Eno1b/Impdh1/Ndufb1/Pdk4/Stat3/Acsl1/Hprt1/Ndufa2/Ndufb6/Ndufs1/Ndufv2/Nme3/Pank2/Papss1/Ppara/Rfk/Sphk2/Tbpl1/Upp1	19
BP	GO:0016358	dendrite development	22/1120	327/28891	0.00910124	0.0407756	0.0278952	Dbn1/Dbnl/Fcgr2b/Gorasp1/Lpar1/Pias2/Prex1/Ube3a/Fyn/Cd3e/Cdc42/Dact1/Dynlt1c/Eef2k/Hprt1/Ilk/Lst1/Mef2c/Picalm/Sarm1/Tnik/Zfp296	22
BP	GO:0072527	pyrimidine-containing compound metabolic process	7/1120	61/28891	0.00910881	0.0407756	0.0278952	Dpyd/Nme3/Tbpl1/Thtpa/Tk2/Upb1/Upp1	7
BP	GO:1905953	negative regulation of lipid localization	7/1120	61/28891	0.00910881	0.0407756	0.0278952	Nfkbia/Ces1d/Cry1/Nr1h3/Osbpl8/Ppara/Tspo	7
BP	GO:0019751	polyol metabolic process	10/1120	108/28891	0.00925846	0.0413641	0.0282977	Galk1/Itpkc/Cd244a/Gba1/Isyna1/Itpkb/Naaa/Pcbd1/Plcg1/Sphk2	10
BP	GO:2000243	positive regulation of reproductive process	10/1120	108/28891	0.00925846	0.0413641	0.0282977	Ednrb/Retn/Dhx37/Hdac4/Il18/Lhfpl2/P2ry2/Plb1/Ptger4/Vegfa	10
BP	GO:0051495	positive regulation of cytoskeleton organization	15/1120	195/28891	0.00926312	0.0413641	0.0282977	Ccdc88a/Cfl2/Grb2/Gsn/Lmod1/Lpar1/Ppm1f/Pxn/Gpr65/Cdc42/Dync1h1/Evl/Mtss1/Pycard/Tgfb3	15
BP	GO:0010827	regulation of glucose transmembrane transport	9/1120	92/28891	0.00938074	0.0416096	0.0284657	Nfe2l2/C3/Clip3/Grb10/Osbpl8/Prkca/Prkcd/Prkci/Stxbp3	9
BP	GO:0042542	response to hydrogen peroxide	9/1120	92/28891	0.00938074	0.0416096	0.0284657	Nfe2l2/Plekha1/Ppif/Tnfaip3/Txn1/Lig1/Fyn/Prkcd/Ripk3	9
BP	GO:0001767	establishment of lymphocyte polarity	4/1120	22/28891	0.00940239	0.0416096	0.0284657	Flot2/Gsn/Crtam/Traf3ip2	4
BP	GO:0001768	establishment of T cell polarity	4/1120	22/28891	0.00940239	0.0416096	0.0284657	Flot2/Gsn/Crtam/Traf3ip2	4
BP	GO:0009129	pyrimidine nucleoside monophosphate metabolic process	4/1120	22/28891	0.00940239	0.0416096	0.0284657	Dpyd/Nme3/Upb1/Upp1	4
BP	GO:0009164	nucleoside catabolic process	4/1120	22/28891	0.00940239	0.0416096	0.0284657	Dera/Dpyd/Upb1/Upp1	4
BP	GO:0045737	positive regulation of cyclin-dependent protein serine/threonine kinase activity	4/1120	22/28891	0.00940239	0.0416096	0.0284657	Cdk5rap1/Ccnd3/Ccny/Psmd10	4
BP	GO:0045820	negative regulation of glycolytic process	4/1120	22/28891	0.00940239	0.0416096	0.0284657	Stat3/Hdac4/Ppara/Ppp2ca	4
BP	GO:0046629	gamma-delta T cell activation	4/1120	22/28891	0.00940239	0.0416096	0.0284657	Stat5a/Stat5b/Syk/Gimap3	4
BP	GO:0090201	negative regulation of release of cytochrome c from mitochondria	4/1120	22/28891	0.00940239	0.0416096	0.0284657	Ppif/Ghitm/Prelid1/Psmd10	4
BP	GO:1903909	regulation of receptor clustering	4/1120	22/28891	0.00940239	0.0416096	0.0284657	Gsn/Snx27/Ssh1/Cd81	4
BP	GO:0045445	myoblast differentiation	11/1120	125/28891	0.00943799	0.0416992	0.028527	Eid2b/Flot2/Srf/Zfp36l1/Id3/Il18/Ilk/Mef2c/Smarca4/Tmem182/Tnfsf14	11
BP	GO:0046545	development of primary female sexual characteristics	11/1120	125/28891	0.00943799	0.0416992	0.028527	Nrip1/Plekha1/Retn/Stat5a/Stat5b/Ube3a/Eif2b5/Esr2/Lhfpl2/Ptger4/Vegfa	11
BP	GO:0009225	nucleotide-sugar metabolic process	5/1120	34/28891	0.009483	0.0417621	0.02857	Mgat1/Dpagt1/Dpm1/Galt/Mpi	5
BP	GO:0051973	positive regulation of telomerase activity	5/1120	34/28891	0.009483	0.0417621	0.02857	Mapk3/Dkc1/Cct4/Nvl/Ptges3	5
BP	GO:0071353	cellular response to interleukin-4	5/1120	34/28891	0.009483	0.0417621	0.02857	Coro1a/Hsp90ab1/Stat5a/Hspa5/Nfil3	5
BP	GO:2000178	negative regulation of neural precursor cell proliferation	5/1120	34/28891	0.009483	0.0417621	0.02857	Ccr5/Ctnna1/Ilk/Kdm2b/Kifap3	5
BP	GO:0006816	calcium ion transport	29/1120	469/28891	0.0096377	0.042409	0.0290126	Camk2g/Coro1a/Ednrb/Lyn/Ptpn6/Calm3/Letm1/Tmco1/Fyn/Cacna2d3/Calm2/Catsper2/Ccr5/Cd4/Cd84/Cyba/Ghitm/Gimap3/Gpr35/Gstm7/Ibtk/Itpr1/Plcg1/Sphk2/Stac3/Tmem165/Tpcn1/Trpv1/Tspo	29
BP	GO:0009060	aerobic respiration	15/1120	196/28891	0.00968302	0.0424996	0.0290745	Dhtkd1/Ndufb1/Ppif/Cox6a1/Cox8a/Cs/Hif1a/Mrps36/Ndufa2/Ndufaf1/Ndufb6/Ndufs1/Ndufv2/Pank2/Suclg2	15
BP	GO:0001781	neutrophil apoptotic process	3/1120	12/28891	0.00983048	0.0424996	0.0290745	Fcgr2b/Il18/Itpkb	3
BP	GO:0006107	oxaloacetate metabolic process	3/1120	12/28891	0.00983048	0.0424996	0.0290745	Got2/Cs/Nit2	3
BP	GO:0009222	pyrimidine ribonucleotide catabolic process	3/1120	12/28891	0.00983048	0.0424996	0.0290745	Dpyd/Upb1/Upp1	3
BP	GO:0009223	pyrimidine deoxyribonucleotide catabolic process	3/1120	12/28891	0.00983048	0.0424996	0.0290745	Dpyd/Upb1/Upp1	3
BP	GO:0010944	negative regulation of transcription by competitive promoter binding	3/1120	12/28891	0.00983048	0.0424996	0.0290745	Hdac4/Mad2l2/Smad7	3
BP	GO:0014889	muscle atrophy	3/1120	12/28891	0.00983048	0.0424996	0.0290745	Cflar/Gsn/Gatm	3
BP	GO:0032825	positive regulation of natural killer cell differentiation	3/1120	12/28891	0.00983048	0.0424996	0.0290745	Stat5a/Stat5b/Rasgrp1	3
BP	GO:0034135	regulation of toll-like receptor 2 signaling pathway	3/1120	12/28891	0.00983048	0.0424996	0.0290745	Lyn/Nod2/Cyba	3
BP	GO:0036135	Schwann cell migration	3/1120	12/28891	0.00983048	0.0424996	0.0290745	Pmp22/Rras/Vim	3
BP	GO:0043301	negative regulation of leukocyte degranulation	3/1120	12/28891	0.00983048	0.0424996	0.0290745	Spi1/Cd300a/Cd84	3
BP	GO:0051133	regulation of NK T cell activation	3/1120	12/28891	0.00983048	0.0424996	0.0290745	Cd300a/Il18/Rasal3	3
BP	GO:0070202	regulation of establishment of protein localization to chromosome	3/1120	12/28891	0.00983048	0.0424996	0.0290745	Cct3/Dkc1/Cct4	3
BP	GO:0070863	positive regulation of protein exit from endoplasmic reticulum	3/1120	12/28891	0.00983048	0.0424996	0.0290745	Sorl1/Cd81/Sar1a	3
BP	GO:0072584	caveolin-mediated endocytosis	3/1120	12/28891	0.00983048	0.0424996	0.0290745	Mapk3/Pacsin2/Unc119	3
BP	GO:0097400	interleukin-17-mediated signaling pathway	3/1120	12/28891	0.00983048	0.0424996	0.0290745	Ikbke/Traf3ip2/Trim32	3
BP	GO:1904415	regulation of xenophagy	3/1120	12/28891	0.00983048	0.0424996	0.0290745	Mapk3/Nod2/Nod1	3
BP	GO:1904417	positive regulation of xenophagy	3/1120	12/28891	0.00983048	0.0424996	0.0290745	Mapk3/Nod2/Nod1	3
BP	GO:1905214	regulation of RNA binding	3/1120	12/28891	0.00983048	0.0424996	0.0290745	Eif3e/Ncbp1/Nucks1	3
BP	GO:1905245	regulation of aspartic-type peptidase activity	3/1120	12/28891	0.00983048	0.0424996	0.0290745	Lyn/Sorl1/Picalm	3
BP	GO:2000303	regulation of ceramide biosynthetic process	3/1120	12/28891	0.00983048	0.0424996	0.0290745	Prkcd/Samd8/Sphk2	3
BP	GO:2000563	positive regulation of CD4-positive, alpha-beta T cell proliferation	3/1120	12/28891	0.00983048	0.0424996	0.0290745	Card11/Cd3e/Cd81	3
BP	GO:0036503	ERAD pathway	10/1120	109/28891	0.00985014	0.0425507	0.0291095	Man1a2/Tmub2/Derl2/Edem3/Eif2ak3/Herpud1/Hspa5/Rhbdd1/Ube2g2/Ufd1	10
BP	GO:0080164	regulation of nitric oxide metabolic process	8/1120	77/28891	0.00986169	0.0425667	0.0291205	Ddah2/Clec7a/Gimap3/Gla/Il10/Tmem106a/Trpv1/Tspo	8
BP	GO:0061008	hepaticobiliary system development	12/1120	143/28891	0.00989675	0.0426842	0.0292008	Cflar/Rps6ka1/Sp1/Stat5b/Tnfaip3/Cebpa/Il18/Itpr1/Mpst/Naglu/Smarca4/Upb1	12
BP	GO:0030166	proteoglycan biosynthetic process	7/1120	62/28891	0.00993356	0.0428089	0.0292862	Chpf2/Chst11/Chst12/Chst10/Chst13/Chsy1/Tm9sf2	7
BP	GO:0014015	positive regulation of gliogenesis	9/1120	93/28891	0.010039	0.043229	0.0295736	Lyn/Tnfrsf1b/Id2/E2f1/Lta/Prkci/Qki/Tspo/Vim	9
BP	GO:0051099	positive regulation of binding	15/1120	197/28891	0.0101178	0.0435338	0.0297821	Eif3e/Flot1/Hsp90ab1/Ncbp1/Txn1/Dact1/Eif2ak3/Ercc2/Gpsm1/Hmgb2/Nvl/Pygo2/Smarca4/Spag8/Stk3	15
BP	GO:0006520	amino acid metabolic process	19/1120	272/28891	0.010126	0.0435344	0.0297825	Ddah2/Enoph1/Gnmt/Hibadh/Farsb/Got2/Slc38a1/Cars2/Gamt/Hdc/Ilvbl/Lars2/Mpst/Nit2/Pcbd1/Pemt/Upb1/Yars1/Yars2	19
BP	GO:0002701	negative regulation of production of molecular mediator of immune response	6/1120	48/28891	0.0102426	0.0439662	0.0300779	Fcgr2b/Nlrx1/Nod2/Il10/Smad7/Tgfb3	6
BP	GO:0006767	water-soluble vitamin metabolic process	6/1120	48/28891	0.0102426	0.0439662	0.0300779	Clybl/Mmadhc/Pdxk/Pnpo/Rfk/Thtpa	6
BP	GO:0046165	alcohol biosynthetic process	12/1120	144/28891	0.0104277	0.0447255	0.0305974	Itpkc/Cd244a/Ces1d/Dkk3/Gba1/Isyna1/Itpkb/Mvd/Mvk/Pcbd1/Plcg1/Sphk2	12
BP	GO:0007160	cell-matrix adhesion	17/1120	235/28891	0.0105013	0.0449701	0.0307647	Coro1c/Itga5/Itgax/Ppm1f/Pxn/Srf/Ccl28/Cd3e/Gpm6b/Ilk/Itga7/Ninj1/Rcc2/Rock1/Rras/Sned1/Vegfa	17
BP	GO:0050679	positive regulation of epithelial cell proliferation	17/1120	235/28891	0.0105013	0.0449701	0.0307647	Cflar/Nod2/Sp1/Stat3/Stat5a/Tnfaip3/Cdc42/Cyba/Hmgb2/Il10/Il18/Itpr1/Mst1/Plcg1/Prkca/Vegfa/Vegfb	17
BP	GO:0051962	positive regulation of nervous system development	25/1120	391/28891	0.010511	0.0449762	0.0307688	Dbn1/Dbnl/Gdi1/Lyn/Pias2/Srf/Tiam2/Tnfrsf1b/Xrcc4/Id2/E2f1/Eef2k/Hif1a/Ilk/Lta/Metrn/Picalm/Prkca/Prkci/Qki/Tnik/Trim32/Tspo/Vegfa/Vim	25
BP	GO:0010634	positive regulation of epithelial cell migration	13/1120	162/28891	0.0106364	0.0454411	0.0310868	Ets1/Glipr2/Hdac9/Nfe2l2/Ppm1f/Sp1/Stat5a/Cd40/Hif1a/Plcg1/Prkca/Rras/Vegfa	13
BP	GO:0045667	regulation of osteoblast differentiation	13/1120	162/28891	0.0106364	0.0454411	0.0310868	Hdac8/Ifitm1/Tcirg1/Cebpa/Id2/Clic1/Fndc3b/Hdac4/Id3/Ilk/Mef2c/Ptger4/Vegfa	13
BP	GO:0002063	chondrocyte development	5/1120	35/28891	0.0107181	0.0456675	0.0312418	Chst11/Chsy1/Eif2ak3/Mex3c/Smad7	5
BP	GO:0002719	negative regulation of cytokine production involved in immune response	5/1120	35/28891	0.0107181	0.0456675	0.0312418	Nlrx1/Nod2/Il10/Smad7/Tgfb3	5
BP	GO:0071404	cellular response to low-density lipoprotein particle stimulus	5/1120	35/28891	0.0107181	0.0456675	0.0312418	Fcer1g/Syk/Cd81/Cd9/Ces1d	5
BP	GO:0030512	negative regulation of transforming growth factor beta receptor signaling pathway	9/1120	94/28891	0.0107314	0.0456675	0.0312418	Chst11/Rbbp7/Eid2/Hspa5/Ppara/Sap30l/Smad7/Snx6/Tgfb3	9
BP	GO:0048708	astrocyte differentiation	9/1120	94/28891	0.0107314	0.0456675	0.0312418	Mapk3/S100a9/Stat3/Eif2b5/Id2/Ifngr1/Large1/Naglu/Vim	9
BP	GO:0045912	negative regulation of carbohydrate metabolic process	7/1120	63/28891	0.0108114	0.0459358	0.0314253	Stat3/Cry1/Grb10/Hdac4/Kat2a/Ppara/Ppp2ca	7
BP	GO:2001238	positive regulation of extrinsic apoptotic signaling pathway	7/1120	63/28891	0.0108114	0.0459358	0.0314253	Dedd2/Ctnna1/Ltb/Ltbr/Pycard/Stk3/Wwox	7
BP	GO:0034614	cellular response to reactive oxygen species	12/1120	145/28891	0.0109804	0.0466175	0.0318917	Mapk3/Nfe2l2/Plekha1/Ppif/Sqstm1/Tnfaip3/Txn1/Trap1/Pdcd10/Fyn/Prkcd/Ripk3	12
BP	GO:0009314	response to radiation	27/1120	433/28891	0.0110012	0.0466692	0.031927	Cdkn2d/Clock/Grb2/Ift20/Nucks1/Txn1/Uimc1/Xpa/Cirbp/Xrcc4/Id2/Ccdc66/Cpt1b/Cry1/Ercc2/Hif1a/Large1/Mta1/Prkcd/Rad18/Rdh13/Rhbdd1/Rom1/Timp1/Trp53inp1/Trim32/Ube2a	27
BP	GO:0006740	NADPH regeneration	4/1120	23/28891	0.0110388	0.0467556	0.0319862	Nnt/Taldo1/Tkt/Pgd	4
BP	GO:1903672	positive regulation of sprouting angiogenesis	4/1120	23/28891	0.0110388	0.0467556	0.0319862	Itga5/Hif1a/Il10/Vegfa	4
BP	GO:0001952	regulation of cell-matrix adhesion	11/1120	128/28891	0.0111672	0.0472258	0.0323078	Coro1c/Ppm1f/Ccl28/Cd3e/Gpm6b/Ilk/Ninj1/Rcc2/Rock1/Rras/Vegfa	11
BP	GO:0061041	regulation of wound healing	11/1120	128/28891	0.0111672	0.0472258	0.0323078	Nfe2l2/S100a9/Cd9/Clec7a/Emilin2/Hif1a/Klkb1/Plat/Prkcd/Ptger4/Vegfb	11
BP	GO:1905521	regulation of macrophage migration	6/1120	49/28891	0.0112986	0.0477445	0.0326627	Cnn2/Mapk3/Cd81/Cd9/Mst1/Mtus1	6
BP	GO:0007584	response to nutrient	8/1120	79/28891	0.0114332	0.048238	0.0330002	Cdkn2d/Pld1/Srf/Cd3e/Dpyd/Gatm/Nfkbiz/Pemt	8
BP	GO:0014009	glial cell proliferation	8/1120	79/28891	0.0114332	0.048238	0.0330002	Lyn/E2f1/Gba1/Lta/Pmp22/Prkci/Tspo/Vim	8
BP	GO:0046488	phosphatidylinositol metabolic process	12/1120	146/28891	0.0115555	0.0487161	0.0333273	Itpkc/Mppe1/Pigp/Dpm1/Fig4/Itpkb/Pi4ka/Pip5k1c/Plcg1/Sh3yl1/Socs3/Tmem150a	12
BP	GO:0006260	DNA replication	19/1120	276/28891	0.011695	0.049266	0.0337035	Ccdc88a/Cinp/Lrwd1/Nucks1/Pds5a/Grwd1/Lig1/Rbbp7/Ccne2/Cdc42/Chrac1/Id3/Mcm8/Pola1/Pole/Pura/Rbms1/Tk2/Top1mt	19
BP	GO:0006749	glutathione metabolic process	7/1120	64/28891	0.0117442	0.0493967	0.0337929	Glo1/Mgst1/Nfe2l2/Eif2ak3/Ethe1/Gpx4/Gstm7	7
BP	GO:1903307	positive regulation of regulated secretory pathway	7/1120	64/28891	0.0117442	0.0493967	0.0337929	Fcer1g/Fgr/Rab3d/Syk/Fcer1a/Sphk2/Vamp8	7
BP	GO:0006986	response to unfolded protein	10/1120	112/28891	0.0117988	0.0495878	0.0339237	Cops5/Nfe2l2/Derl2/Edem3/Eif2ak3/Herpud1/Hspa5/Pmp22/Rhbdd1/Tmtc4	10
CC	GO:0030139	endocytic vesicle	32/1135	214/28573	1.15197e-10	6.93489e-08	5.29908e-08	Coro1a/Csf3r/Cybb/Ehd1/Flot2/Gsn/Lpar1/Nod2/Pld1/Rin3/Slc11a1/Syk/Tcirg1/Was/Ftl1/Nod1/Syt11/Capg/Cdc42/Evl/Flnb/Fth1/Gipc1/Lamp2/Rab11fip3/Rab31/Rab7/Snx3/Stx11/Stxbp3/Vamp8/Vim	32
CC	GO:0045335	phagocytic vesicle	22/1135	115/28573	8.20632e-10	2.4701e-07	1.88745e-07	Coro1a/Cybb/Gsn/Nod2/Slc11a1/Syk/Tcirg1/Was/Nod1/Syt11/Capg/Cdc42/Evl/Flnb/Lamp2/Rab31/Rab7/Snx3/Stx11/Stxbp3/Vamp8/Vim	22
CC	GO:1905354	exoribonuclease complex	10/1135	24/28573	1.10935e-08	2.22611e-06	1.70101e-06	Dis3l/Las1l/Supv3l1/Carhsp1/Exosc4/Exosc5/Exosc6/Exosc7/Nvl/Zfp36	10
CC	GO:0000178	exosome (RNase complex)	9/1135	23/28573	1.17841e-07	1.7735e-05	1.35517e-05	Dis3l/Supv3l1/Carhsp1/Exosc4/Exosc5/Exosc6/Exosc7/Nvl/Zfp36	9
CC	GO:0031234	extrinsic component of cytoplasmic side of plasma membrane	15/1135	74/28573	1.78521e-07	2.14939e-05	1.64239e-05	Fgr/Gnai1/Gnb2/Gng5/Gngt2/Hck/Lyn/Syk/Fyn/Zap70/Gna15/Gnai3/Gnb4/Gng10/Stac3	15
CC	GO:0015030	Cajal body	11/1135	39/28573	2.22929e-07	2.23672e-05	1.70912e-05	Coil/Uspl1/Dkc1/Gemin4/Srrm2/Eftud2/Habp4/Isg20/Lsg1/Lsm10/Npat	11
CC	GO:0090575	RNA polymerase II transcription regulator complex	28/1135	249/28573	8.02082e-07	6.89791e-05	5.27083e-05	Cebpz/Clock/E2f6/Gtf2h3/Junb/Nfe2l2/Stat3/Tle3/Chd4/Cebpa/Dbp/E2f1/E2f3/Ercc2/Hif1a/Kat2a/Nfe2/Nfil3/Nr1h3/Pygo2/Rfxank/Smad7/Taf1/Taf12/Taf7/Taf9b/Tbpl1/Wwox	28
CC	GO:0042101	T cell receptor complex	8/1135	22/28573	1.17601e-06	8.55452e-05	6.53667e-05	Ptpn6/Syk/Cd247/Zap70/Cd3d/Cd3e/Cd3g/Trat1	8
CC	GO:0000177	cytoplasmic exosome (RNase complex)	7/1135	16/28573	1.27891e-06	8.55452e-05	6.53667e-05	Dis3l/Supv3l1/Carhsp1/Exosc4/Exosc5/Exosc6/Exosc7	7
CC	GO:0019897	extrinsic component of plasma membrane	20/1135	147/28573	1.59102e-06	8.90985e-05	6.80819e-05	Fgr/Gnai1/Gnb2/Gng5/Gngt2/Hck/Lyn/Nod2/Syk/Fyn/Zap70/Cnksr2/Ctnna1/Dchs1/Gna15/Gnai3/Gnb4/Gng10/Picalm/Stac3	20
CC	GO:0005765	lysosomal membrane	26/1135	230/28573	1.77605e-06	8.90985e-05	6.80819e-05	Hsp90ab1/Hspa8/Ifitm1/Slc11a1/Spag9/Tmbim1/Clcn7/Ctsd/Depdc5/Gba1/Gpr137/H2-DMa/H2-DMb2/Hps4/Itfg2/Lamp2/Laptm4a/Ncstn/Rab7/Rnf13/Tm6sf1/Tmem165/Tmem79/Tpcn1/Vamp8/Wdr81	26
CC	GO:0098852	lytic vacuole membrane	26/1135	230/28573	1.77605e-06	8.90985e-05	6.80819e-05	Hsp90ab1/Hspa8/Ifitm1/Slc11a1/Spag9/Tmbim1/Clcn7/Ctsd/Depdc5/Gba1/Gpr137/H2-DMa/H2-DMb2/Hps4/Itfg2/Lamp2/Laptm4a/Ncstn/Rab7/Rnf13/Tm6sf1/Tmem165/Tmem79/Tpcn1/Vamp8/Wdr81	26
CC	GO:0000139	Golgi membrane	28/1135	265/28573	2.76146e-06	0.000127877	9.77134e-05	Glipr2/Golga7/Man1a2/Man2a2/Mgat1/Tnfrsf1a/Tpst1/Ugcg/Gorasp2/St6gal1/Cdc42/Chst10/Fktn/Gnai3/Gpsm1/Ica1/Large1/Ncstn/Nucb1/Pitpnb/Pomgnt1/Ptges2/Pycard/Rab11fip3/Rab26/Rnf125/Rtn1/Scamp3	28
CC	GO:0043209	myelin sheath	24/1135	208/28573	3.05966e-06	0.000131565	0.000100532	Ehd1/Gapdh/Gdi1/Gnb2/Gsn/Hspa8/Tkt/Ubc/Calm3/Cct3/Got2/Calm2/Cdc42/Cox6a1/Ezr/Gnb4/Gpm6b/Hspa5/Ldhb/Ndufs1/Ndufv2/Pllp/Pmp22/Prkci	24
CC	GO:0045121	membrane raft	30/1135	301/28573	4.08396e-06	0.000157877	0.000120637	Cd14/Coro1c/Eno1b/Fcer1g/Flot1/Flot2/Hck/Lat2/Lyn/Mapk3/Pacsin2/Rftn1/Tnfrsf1a/Tnfrsf1b/Card11/Fyn/Zap70/Cd4/Clip3/Ctnna1/Ctsd/Efnb1/Ezr/Fcer1a/Gpm6b/Hspa1b/Lamp2/Ldhb/Ppp2ca/Scarb1	30
CC	GO:0098857	membrane microdomain	30/1135	302/28573	4.36568e-06	0.000157877	0.000120637	Cd14/Coro1c/Eno1b/Fcer1g/Flot1/Flot2/Hck/Lat2/Lyn/Mapk3/Pacsin2/Rftn1/Tnfrsf1a/Tnfrsf1b/Card11/Fyn/Zap70/Cd4/Clip3/Ctnna1/Ctsd/Efnb1/Ezr/Fcer1a/Gpm6b/Hspa1b/Lamp2/Ldhb/Ppp2ca/Scarb1	30
CC	GO:0019898	extrinsic component of membrane	25/1135	227/28573	4.45832e-06	0.000157877	0.000120637	Fgr/Gnai1/Gnb2/Gng5/Gngt2/Hck/Lyn/Nod2/Syk/Snx16/Fyn/Zap70/Cnksr2/Ctnna1/Dchs1/Dusp18/Gna15/Gnai3/Gnb4/Gng10/Nucb1/Picalm/Socs3/Stac3/Vps13d	25
CC	GO:0008180	COP9 signalosome	9/1135	34/28573	5.09756e-06	0.000170485	0.000130271	Cops5/Flot1/Grb2/Hsp90ab1/Wdr6/Cops2/Cops7b/Hspa5/Plcg1	9
CC	GO:0034708	methyltransferase complex	16/1135	110/28573	7.22455e-06	0.000228904	0.00017491	Clns1a/E2f6/Gnmt/Hdac9/Wdr5b/Las1l/Prmt1/Rbbp7/Wdr77/N6amt1/Riok1/Taf1/Taf7/Tex10/Wdr82/Wtap	16
CC	GO:0061695	transferase complex, transferring phosphorus-containing groups	29/1135	296/28573	8.1883e-06	0.000246468	0.000188331	Ccnj/Cdkn2d/Gtf2h3/Ulk1/Las1l/Ccnd3/Ccne2/Ccny/Cdk10/Ercc2/Kat2a/Mad2l2/Papss1/Pola1/Pole/Polr1a/Polr1b/Polr3d/Polr3e/Polrmt/Prkci/Pycard/Socs3/Taf1/Taf12/Taf7/Taf9b/Tbpl1/Wdr41	29
CC	GO:0005774	vacuolar membrane	28/1135	283/28573	9.69707e-06	0.000277983	0.000212412	Hsp90ab1/Hspa8/Ifitm1/Slc11a1/Spag9/Tcirg1/Tmbim1/Ulk1/Clcn7/Ctsd/Depdc5/Gba1/Gpr137/H2-DMa/H2-DMb2/Hps4/Itfg2/Lamp2/Laptm4a/Ncstn/Rab7/Rnf13/Tm6sf1/Tmem165/Tmem79/Tpcn1/Vamp8/Wdr81	28
CC	GO:0010008	endosome membrane	30/1135	316/28573	1.0706e-05	0.000292955	0.000223853	Coro1c/Ehd1/Ncf4/Pacsin2/Slc11a1/Tmbim1/Tom1/Snx16/Snx2/Clip3/Ctsd/Fig4/H2-DMa/H2-DMb2/Lamp2/Laptm4a/Pip5k1c/Pla2g4b/Rab11fip3/Rab7/Rcc2/Rnf13/Scamp3/Snx3/Snx6/Tmem165/Tpcn1/Vamp8/Wdr81/Zdhhc1	30
CC	GO:0005874	microtubule	39/1135	467/28573	1.19233e-05	0.00031208	0.000238466	Csnk1d/Haus4/Hspa8/Lrpprc/Map3k11/Mid1ip1/Rab3d/Tuba4a/Calm3/Cct3/Kif22/Eml3/Calm2/Camsap1/Ccdc57/Ccdc66/Cct4/Ckap2/Clip3/Dync1h1/Dynlt1c/Dyrk1a/Efhc1/Eif3a/Fhdc1/Kifap3/Klhl22/Map4/Map7/Mid2/Mta1/Ninl/Pycard/Rcc2/Rusc1/Sarm1/Spag8/Tppp3/Tubgcp6	39
CC	GO:0000428	DNA-directed RNA polymerase complex	14/1135	97/28573	2.90531e-05	0.000728748	0.00055685	Gtf2h3/Ercc2/Kat2a/Pola1/Polr1a/Polr1b/Polr3d/Polr3e/Polrmt/Taf1/Taf12/Taf7/Taf9b/Tbpl1	14
CC	GO:0030880	RNA polymerase complex	14/1135	99/28573	3.66785e-05	0.000883218	0.000674885	Gtf2h3/Ercc2/Kat2a/Pola1/Polr1a/Polr1b/Polr3d/Polr3e/Polrmt/Taf1/Taf12/Taf7/Taf9b/Tbpl1	14
CC	GO:0005834	heterotrimeric G-protein complex	8/1135	35/28573	5.46506e-05	0.00126537	0.000966896	Gnai1/Gnb2/Gng5/Gngt2/Gna15/Gnai3/Gnb4/Gng10	8
CC	GO:0042105	alpha-beta T cell receptor complex	5/1135	12/28573	6.14677e-05	0.0013705	0.00104723	Ptpn6/Cd247/Cd3d/Cd3e/Cd3g	5
CC	GO:0005635	nuclear envelope	36/1135	451/28573	6.50776e-05	0.00139917	0.00106913	Casc3/Cybb/Dtx2/Ednrb/Eno1b/Gapdh/Htatip2/Mapk3/Rac2/Sorl1/Tmx4/Xpo4/Dusp2/Clic1/Dhx37/Dpy19l3/Dync1h1/Fxr1/Gpx4/Habp4/Itpr1/Kpnb1/Mcm3ap/Mgst3/Mta1/Nup188/Nup214/Nup93/Osbpl8/Pcid2/Pola1/Ptger4/Rangap1/Tmc6/Tnpo3/Wtap	36
CC	GO:0005769	early endosome	30/1135	353/28573	8.52647e-05	0.00169274	0.00129346	Coro1a/Ece1/Ehd1/Flot1/Ifitm1/Mapk3/Rin3/Snx27/Sorl1/Tom1/Usp10/Snx16/Snx7/Clip3/Derl2/Ldlrap1/Ncstn/Nucb1/P2ry2/Picalm/Pla2g4b/Rab31/Rabgap1l/Rcc2/Rusc1/Snx3/Snx6/Tpcn1/Vamp8/Wdr81	30
CC	GO:0005884	actin filament	16/1135	134/28573	8.6504e-05	0.00169274	0.00129346	Coro1a/Dbn1/Dbnl/Gas7/Hck/Lmod1/Mical1/Myo1f/Rac2/Was/Wipf1/Fyn/Dyrk1a/Ezr/Fhdc1/Ptges3	16
CC	GO:0055029	nuclear DNA-directed RNA polymerase complex	13/1135	94/28573	8.71679e-05	0.00169274	0.00129346	Gtf2h3/Ercc2/Kat2a/Pola1/Polr1a/Polr1b/Polr3d/Polr3e/Taf1/Taf12/Taf7/Taf9b/Tbpl1	13
CC	GO:0043202	lysosomal lumen	6/1135	20/28573	9.30176e-05	0.00174989	0.00133713	Hspa8/Manba/Gba1/Hexb/Lamp2/Naglu	6
CC	GO:0030688	preribosome, small subunit precursor	5/1135	13/28573	9.66147e-05	0.00176249	0.00134675	Riok2/Rrp1/Tsr1/Riok1/Rrp1b	5
CC	GO:0009898	cytoplasmic side of plasma membrane	19/1135	180/28573	0.000106889	0.00189257	0.00144615	Fgr/Gnai1/Gnb2/Gng5/Gngt2/Hck/Lyn/Rasa3/Syk/Fyn/Zap70/Gna15/Gnai3/Gnb4/Gng10/Ldlrap1/Socs3/Stac3/Syap1	19
CC	GO:0000118	histone deacetylase complex	12/1135	84/28573	0.000117584	0.00202245	0.00154539	Dnttip1/Hdac11/Hdac8/Hdac9/Nrip1/Rbbp7/Chd4/Hdac4/Mta1/Mta2/Sap30l/Znhit1	12
CC	GO:0030904	retromer complex	6/1135	21/28573	0.000125858	0.00210463	0.00160819	Dennd5a/Snx27/Snx2/Rab7/Snx3/Snx6	6
CC	GO:0001772	immunological synapse	9/1135	50/28573	0.000137595	0.0022387	0.00171064	Cd53/Coro1a/Snx27/Card11/Zap70/Cd3e/Cd81/Crtam/Ezr	9
CC	GO:0030684	preribosome	14/1135	112/28573	0.000143887	0.00227948	0.00174179	Nat10/Riok2/Las1l/Nop56/Rrp1/Tsr1/Dhx37/Imp3/Riok1/Rps19/Rps28/Rrp1b/Rrs1/Utp3	14
CC	GO:1905360	GTPase complex	8/1135	41/28573	0.000179622	0.00277262	0.00211861	Gnai1/Gnb2/Gng5/Gngt2/Gna15/Gnai3/Gnb4/Gng10	8
CC	GO:0000176	nuclear exosome (RNase complex)	5/1135	15/28573	0.000210936	0.00317459	0.00242577	Exosc4/Exosc5/Exosc6/Exosc7/Nvl	5
CC	GO:0005938	cell cortex	26/1135	306/28573	0.000246456	0.00361869	0.00276511	Cap1/Cdc42se1/Coro1a/Ctsz/Dbn1/Dbnl/Eno1b/Flot1/Flot2/Gnai1/Grb2/Gsn/Myo1f/Tnfaip2/Ncl/Tcl1/Clip3/Dync1h1/Exoc2/Gipc1/Gpsm1/Maea/Myrip/Nr3c2/Osbpl8/Sptbn5	26
CC	GO:0034451	centriolar satellite	14/1135	119/28573	0.000274039	0.00392789	0.00300138	Cyth4/Flii/Flot1/Pacsin2/Spag9/Ubn1/Ccdc57/Ccdc66/Fam184a/Harbi1/Lats2/Ofd1/Rab11fip3/Trat1	14
CC	GO:0005775	vacuolar lumen	6/1135	24/28573	0.000281865	0.00394611	0.0030153	Hspa8/Manba/Gba1/Hexb/Lamp2/Naglu	6
CC	GO:0098562	cytoplasmic side of membrane	20/1135	212/28573	0.000325927	0.00445927	0.00340742	Fgr/Gnai1/Gnb2/Gng5/Gngt2/Hck/Lyn/Rasa3/Syk/Fyn/Zap70/Gna15/Gnai3/Gnb4/Gng10/Ldlrap1/Rasal3/Socs3/Stac3/Syap1	20
CC	GO:0016600	flotillin complex	4/1135	10/28573	0.000429139	0.00556268	0.00425056	Coro1c/Flot1/Flot2/Ctnna1	4
CC	GO:0101019	nucleolar exosome (RNase complex)	4/1135	10/28573	0.000429139	0.00556268	0.00425056	Exosc4/Exosc5/Exosc6/Exosc7	4
CC	GO:0001650	fibrillar center	16/1135	154/28573	0.000434296	0.00556268	0.00425056	Coil/Klf6/Mllt1/Nrip1/Tcof1/Dkc1/Ncl/Nop56/Ezr/Cilk1/Malt1/Nufip1/Polr1b/Sap30l/Smad7/Smarca4	16
CC	GO:0030864	cortical actin cytoskeleton	11/1135	84/28573	0.000483681	0.00606617	0.00463528	Cap1/Coro1a/Dbn1/Dbnl/Flot1/Flot2/Gsn/Myo1f/Maea/Myrip/Sptbn5	11
CC	GO:0098791	Golgi apparatus subcompartment	26/1135	323/28573	0.00056321	0.00691944	0.00528728	Ccdc91/Cog2/Dennd5a/Fut4/Golga7/Gpr108/Ms4a6b/Pld1/Sorl1/Gorasp2/St6gal1/Syt11/Chsy1/Clip3/Gba1/Ica1/Lamp2/Lpcat2/Nucb1/Prepl/Rab11fip3/Rab31/Scamp3/Tmem165/Tmem79/Trappc6a	26
CC	GO:0001931	uropod	4/1135	11/28573	0.000653177	0.00786426	0.00600923	Flot1/Flot2/Spn/Ezr	4
CC	GO:0035770	ribonucleoprotein granule	22/1135	264/28573	0.000922048	0.0107669	0.00822722	Clock/Edc4/Psma6/Sqstm1/Zfp36l1/Ncl/Cirbp/Carhsp1/Cdc42/Dcp2/Fam184a/Fxr1/Habp4/Kpnb1/Nfkbiz/Pabpc1/Patl1/Rock1/Rpusd4/Tbrg4/Tdrd6/Zfp36	22
CC	GO:0030027	lamellipodium	17/1135	181/28573	0.000930034	0.0107669	0.00822722	Ccdc88a/Coro1a/Coro1c/Dbn1/Dbnl/Flot1/Flot2/Gsn/Pld1/Pxn/Rac2/Ctnna1/Dynlt1c/Evl/Ilk/Plcg1/Rock1	17
CC	GO:0031254	cell trailing edge	4/1135	12/28573	0.000949032	0.0107796	0.00823688	Flot1/Flot2/Spn/Ezr	4
CC	GO:0005776	autophagosome	11/1135	92/28573	0.00105016	0.0117073	0.0089458	Hspa8/Sqstm1/Ulk1/Ftl1/Calcoco2/Fth1/Lamp2/Rab24/Trp53inp1/Ubqln4/Wdr81	11
CC	GO:0031252	cell leading edge	30/1135	415/28573	0.00128215	0.0140337	0.0107234	Ccdc88a/Coro1a/Coro1c/Dbn1/Dbnl/Fgr/Flot1/Flot2/Gas7/Gsn/Itga5/Pld1/Plekha1/Pxn/Rac2/Ssh1/Cdc42/Ctnna1/Dynlt1c/Evl/Ezr/Ilk/Lima1/Pabpc1/Plcg1/Plekho1/Prkci/Rock1/Sh3yl1/Vim	30
CC	GO:0099023	vesicle tethering complex	9/1135	68/28573	0.00143103	0.0152822	0.0116774	Cog2/Cog6/Tnfaip2/Cdc42/Exoc2/Myrip/Nbas/Trappc5/Trappc6a	9
CC	GO:0005669	transcription factor TFIID complex	6/1135	32/28573	0.00144699	0.0152822	0.0116774	Gtf2h3/Ercc2/Taf1/Taf12/Taf7/Taf9b	6
CC	GO:1990204	oxidoreductase complex	13/1135	127/28573	0.00165703	0.0171989	0.013142	Cybb/Ncf4/Ndufb1/Cyba/Gpd1l/Hsd17b8/Kat2a/Ldhb/Mrps36/Ndufa2/Ndufb6/Ndufs1/Ndufv2	13
CC	GO:0032009	early phagosome	4/1135	14/28573	0.00180089	0.0179045	0.0136812	Syk/Syt11/Rab31/Snx3	4
CC	GO:0044754	autolysosome	4/1135	14/28573	0.00180089	0.0179045	0.0136812	Sqstm1/Ftl1/Fth1/Lamp2	4
CC	GO:0005697	telomerase holoenzyme complex	5/1135	23/28573	0.00181424	0.0179045	0.0136812	Nat10/Nop10/Dkc1/Nvl/Ptges3	5
CC	GO:0036464	cytoplasmic ribonucleoprotein granule	20/1135	246/28573	0.00206143	0.0200158	0.0152945	Clock/Edc4/Psma6/Sqstm1/Zfp36l1/Ncl/Cirbp/Carhsp1/Cdc42/Dcp2/Fam184a/Fxr1/Habp4/Kpnb1/Nfkbiz/Pabpc1/Patl1/Rock1/Tdrd6/Zfp36	20
CC	GO:0005811	lipid droplet	12/1135	116/28573	0.00225067	0.0215064	0.0164335	Ehd1/Gapdh/Plin5/Ces1d/Ckap4/Fig4/Hsd17b11/Lpcat2/Pitpnm1/Plin2/Rab7/Ube2g2	12
CC	GO:1902555	endoribonuclease complex	6/1135	35/28573	0.00234234	0.0220326	0.0168356	Pop5/Tsen34/Las1l/Dgcr8/Pop1/Zfp36	6
CC	GO:0005852	eukaryotic translation initiation factor 3 complex	4/1135	16/28573	0.00307314	0.0281808	0.0215335	Eif3e/Eif3a/Eif3c/Eif3f	4
CC	GO:0035097	histone methyltransferase complex	9/1135	76/28573	0.00312236	0.0281808	0.0215335	E2f6/Hdac9/Wdr5b/Las1l/Rbbp7/Taf1/Taf7/Tex10/Wdr82	9
CC	GO:0101031	protein folding chaperone complex	6/1135	37/28573	0.0031364	0.0281808	0.0215335	Hsp90ab1/Hspa8/Cct3/Cct4/Cct6b/Ptges3	6
CC	GO:0014069	postsynaptic density	27/1135	384/28573	0.00319602	0.0282941	0.0216201	Camk2g/Dbn1/Dbnl/Eif3e/Gapdh/Hspa8/Stat3/Fyn/Syt11/Cnksr2/Dgcr8/Eef2k/Eif3a/Fxr1/Hnrnph1/Hnrnph2/Itpr1/Map4/Nr3c2/Picalm/Pip5k1c/Pura/Rpl12/Rpl14/Rps19/Rtn1/Tnik	27
CC	GO:0016234	inclusion body	9/1135	77/28573	0.00341369	0.0297832	0.022758	Fgr/Hsp90ab1/Sqstm1/Herpud1/Hspa1b/Klf8/Picalm/Rad18/Rangap1	9
CC	GO:1902554	serine/threonine protein kinase complex	12/1135	123/28573	0.00366042	0.0311618	0.0238113	Ccnj/Cdkn2d/Gtf2h3/Ulk1/Ccnd3/Ccne2/Ccny/Cdk10/Ercc2/Prkci/Pycard/Wdr41	12
CC	GO:0032279	asymmetric synapse	28/1135	407/28573	0.00367523	0.0311618	0.0238113	Camk2g/Dbn1/Dbnl/Eif3e/Gapdh/Hspa8/Stat3/Chd4/Fyn/Syt11/Cnksr2/Dgcr8/Eef2k/Eif3a/Fxr1/Hnrnph1/Hnrnph2/Itpr1/Map4/Nr3c2/Picalm/Pip5k1c/Pura/Rpl12/Rpl14/Rps19/Rtn1/Tnik	28
CC	GO:0030990	intraciliary transport particle	5/1135	27/28573	0.00381677	0.0319124	0.0243849	Ift20/Cluap1/Ift140/Ift74/Rabl2	5
CC	GO:0000502	proteasome complex	8/1135	65/28573	0.00410526	0.0338543	0.0258688	Psma6/Psmb4/Psmd4/Txnl1/Ube3a/Ubr1/Psmd10/Ubqln4	8
CC	GO:0005795	Golgi stack	10/1135	95/28573	0.00447995	0.036445	0.0278483	Cog2/Golga7/Pld1/Sorl1/Gorasp2/St6gal1/Chsy1/Ica1/Lpcat2/Nucb1	10
CC	GO:0005767	secondary lysosome	4/1135	18/28573	0.00485033	0.0374346	0.0286045	Sqstm1/Ftl1/Fth1/Lamp2	4
CC	GO:0016581	NuRD complex	4/1135	18/28573	0.00485033	0.0374346	0.0286045	Rbbp7/Chd4/Mta1/Mta2	4
CC	GO:0033276	transcription factor TFTC complex	4/1135	18/28573	0.00485033	0.0374346	0.0286045	Kat2a/Taf12/Taf7/Taf9b	4
CC	GO:0090545	CHD-type complex	4/1135	18/28573	0.00485033	0.0374346	0.0286045	Rbbp7/Chd4/Mta1/Mta2	4
CC	GO:0005759	mitochondrial matrix	22/1135	304/28573	0.00525091	0.0399115	0.0304971	Lactb2/Lrpprc/Mrpl9/Ppif/Trmt5/Elac2/Got2/Supv3l1/Trap1/Cs/Hsd17b8/Hspa1b/Lyrm7/Me3/Mrps36/Mrps6/Pitrm1/Polrmt/Suclg2/Tbrg4/Top1mt/Trmt2b	22
CC	GO:1905348	endonuclease complex	6/1135	41/28573	0.00530385	0.0399115	0.0304971	Pop5/Tsen34/Las1l/Dgcr8/Pop1/Zfp36	6
CC	GO:0005832	chaperonin-containing T-complex	3/1135	10/28573	0.00608216	0.0442981	0.033849	Cct3/Cct4/Cct6b	3
CC	GO:0017119	Golgi transport complex	3/1135	10/28573	0.00608216	0.0442981	0.033849	Cog2/Cog6/Cdc42	3
CC	GO:0005732	sno(s)RNA-containing ribonucleoprotein complex	5/1135	30/28573	0.00610754	0.0442981	0.033849	Nop10/Pop5/Dkc1/Nop56/Pop1	5
CC	GO:0005819	spindle	25/1135	367/28573	0.00658073	0.0471619	0.0360373	Csnk1d/Haus4/Rps6ka1/Calm3/Kif22/Eml3/Calm2/Capg/Ccdc57/Cdc42/Ckap2/Efhc1/Ercc2/Kat2a/Kifap3/Klhl22/Lats2/Mad2l2/Maea/Map4/Rangap1/Rcc2/Trat1/Tubgcp6/Unc119	25
CC	GO:0036064	ciliary basal body	15/1135	184/28573	0.00685975	0.0482162	0.0368429	Ccdc88a/Csnk1d/Ift20/Psmb4/Rilpl2/Ccdc65/Ccdc66/Cdk10/Ezr/Cilk1/Ift140/Kifap3/Ofd1/Prkca/Rabl2	15
CC	GO:0005741	mitochondrial outer membrane	16/1135	202/28573	0.00700668	0.0482162	0.0368429	Mgst1/Nlrx1/Tomm40l/Ubc/Tomm34/Acsl1/Cpt1b/Dnajc11/Gimap3/Letmd1/Mcl1/Mgst3/Pgam5/Sarm1/Synj2bp/Tspo	16
CC	GO:0016591	RNA polymerase II, holoenzyme	8/1135	71/28573	0.00703136	0.0482162	0.0368429	Gtf2h3/Ercc2/Kat2a/Taf1/Taf12/Taf7/Taf9b/Tbpl1	8
CC	GO:0071339	MLL1 complex	5/1135	31/28573	0.00704821	0.0482162	0.0368429	E2f6/Las1l/Taf1/Taf7/Tex10	5
CC	GO:0030992	intraciliary transport particle B	4/1135	20/28573	0.00721052	0.0487723	0.0372679	Ift20/Cluap1/Ift74/Rabl2	4
CC	GO:0005681	spliceosomal complex	17/1135	221/28573	0.00738197	0.0493772	0.0377301	Casc3/Clns1a/Hspa8/Syncrip/Zmat5/Ncl/Cirbp/Srrm2/Eftud2/Hnrnph1/Pabpc1/Pdcd7/Ppie/Prpf40b/Prpf8/Slu7/U2af1l4	17
MF	GO:0042826	histone deacetylase binding	25/1120	143/28407	3.74183e-10	3.44622e-07	2.57201e-07	Dnmt1/Hdac9/Hsp90ab1/Mier3/Nrip1/Sp1/Spi1/Srf/Chd4/Cebpa/Cry1/Dact1/Ddx20/Hdac4/Hif1a/Hspa1b/Ikzf3/Kat2a/Kctd21/Lcor/Mef2c/Mta1/Mta2/Rfxank/Znhit1	25
MF	GO:0003779	actin binding	45/1120	448/28407	1.11051e-08	5.11391e-06	3.81666e-06	Cap1/Ccdc88a/Cfl2/Cnn2/Coro1a/Coro1c/Coro2a/Dbn1/Dbnl/Flii/Gas7/Gsn/Lmod1/Lsp1/Mical1/Msrb2/Myo1f/Nod2/Ssh1/Ssh3/Was/Wipf1/Capg/Capza1b/Ccr5/Ctnna1/Dyrk1a/Evl/Ezr/Fhdc1/Flnb/Gipc1/Lima1/Maea/Marcksl1/Mtss1/Myrip/Rusc1/S100a4/Snta1/Sntb1/Sptbn5/Tnni2/Vash1/Vill	45
MF	GO:0031267	small GTPase binding	33/1120	297/28407	9.60952e-08	2.95012e-05	2.20176e-05	Cdc42se1/Coro1c/Dennd5a/Ehd1/Gdi1/Ift20/Map3k11/Mical1/Rilpl2/Rin3/Sorl1/Ulk1/Was/Xpo4/Sytl2/Chm/Depdc5/Exoc2/Cyrib/Hps4/Kpnb1/Mycbp2/Myrip/Picalm/Rab11fip3/Rab7/Rabgap1l/Ranbp9/Rangap1/Rcc2/Rock1/Tnpo3/Xpo5	33
MF	GO:0051020	GTPase binding	35/1120	337/28407	2.0921e-07	4.81705e-05	3.5951e-05	Cdc42se1/Coro1c/Dennd5a/Ehd1/Eno1b/Gdi1/Gnb2/Ift20/Map3k11/Mical1/Rilpl2/Rin3/Sorl1/Ulk1/Was/Xpo4/Sytl2/Chm/Depdc5/Exoc2/Cyrib/Hps4/Kpnb1/Mycbp2/Myrip/Picalm/Rab11fip3/Rab7/Rabgap1l/Ranbp9/Rangap1/Rcc2/Rock1/Tnpo3/Xpo5	35
MF	GO:0005543	phospholipid binding	44/1120	492/28407	4.46332e-07	7.31216e-05	5.45727e-05	Ccdc88a/Flii/Gsn/Hspa8/Lpar1/Ncf4/Pacsin2/Pld1/Prex1/Snx11/Snx27/Tom1/Got2/Snx16/Snx2/Snx7/Syt11/Sytl2/Capg/Cd300a/Cert1/Dapp1/Gsdme/Gsdmd/Itpr1/Ldlrap1/Mtss1/Osbpl8/Pemt/Picalm/Pitpnb/Pitpnm1/Pla2g4b/Prkci/Rasa4/Rasgrp1/Sap30l/Scarb1/Sh3yl1/Snx3/Snx6/Tpcn1/Trpv1/Vill	44
MF	GO:0140098	catalytic activity, acting on RNA	37/1120	380/28407	4.76362e-07	7.31216e-05	5.45727e-05	Ddx18/Dis3l/Lactb2/Mettl8/Pop5/Rnase1/Rnaset2b/Trmt5/Tsen34/Elac2/Farsb/Nop2/Supv3l1/Cars2/Dcp2/Ddx20/Ddx51/Dtwd2/Dus3l/Isg20/Jmjd6/Lars2/Polr1a/Polr1b/Polrmt/Pop1/Pstk/Pus1/Rnase4/Rnase6/Slu7/Snd1/Trmt11/Trmt2b/Tyw1/Yars1/Yars2	37
MF	GO:0030695	GTPase regulator activity	39/1120	429/28407	1.32941e-06	0.000153048	0.000114224	Ccdc88a/Cyth4/Dennd5a/Fgd3/Gdi1/Gmip/Grb2/Prex1/Rasa3/Rgl2/Rin3/Smap2/Tbc1d1/Tiam2/Vav1/Eif2b5/Ccdc88c/Chm/Depdc5/Gipc1/Gopc/Gpsm1/Hps4/Mycbp2/Nucb1/Pgam5/Rabgap1l/Rangap1/Rasa4/Rasal3/Rasgrf2/Rasgrp1/Rcc2/Sbf1/Srgap3/Tbc1d8/Tbc1d9/Tbc1d9b/Wdr41	39
MF	GO:0060589	nucleoside-triphosphatase regulator activity	39/1120	429/28407	1.32941e-06	0.000153048	0.000114224	Ccdc88a/Cyth4/Dennd5a/Fgd3/Gdi1/Gmip/Grb2/Prex1/Rasa3/Rgl2/Rin3/Smap2/Tbc1d1/Tiam2/Vav1/Eif2b5/Ccdc88c/Chm/Depdc5/Gipc1/Gopc/Gpsm1/Hps4/Mycbp2/Nucb1/Pgam5/Rabgap1l/Rangap1/Rasa4/Rasal3/Rasgrf2/Rasgrp1/Rcc2/Sbf1/Srgap3/Tbc1d8/Tbc1d9/Tbc1d9b/Wdr41	39
MF	GO:0051219	phosphoprotein binding	17/1120	112/28407	1.87445e-06	0.000182526	0.000136224	Fgr/Grb2/Hck/Lyn/Mapk3/Ptpn6/Syk/Vav1/Zap70/Dpysl4/Grb10/Ldlrap1/Mid2/Plat/Plcg1/Socs3/Trpv1	17
MF	GO:0001784	phosphotyrosine residue binding	11/1120	48/28407	2.0136e-06	0.000182526	0.000136224	Fgr/Grb2/Hck/Mapk3/Ptpn6/Syk/Vav1/Zap70/Grb10/Ldlrap1/Socs3	11
MF	GO:0035091	phosphatidylinositol binding	30/1120	294/28407	2.18e-06	0.000182526	0.000136224	Ccdc88a/Flii/Gsn/Ncf4/Pld1/Snx11/Snx27/Tom1/Snx16/Snx2/Snx7/Sytl2/Capg/Cert1/Dapp1/Gsdme/Gsdmd/Itpr1/Ldlrap1/Osbpl8/Picalm/Pitpnb/Pitpnm1/Sap30l/Sh3yl1/Snx3/Snx6/Tpcn1/Trpv1/Vill	30
MF	GO:0003712	transcription coregulator activity	42/1120	497/28407	3.45807e-06	0.000240416	0.000179429	Calcoco1/Cebpz/Cops5/Eid2b/Eno1b/Ets1/Hdac9/Hsbp1/Lpxn/Mier3/Nrip1/Nucks1/Pias2/Sqstm1/Tle3/Ube3a/Zmynd11/Wdr77/Chd4/Cops2/Cbfa2t2/Dyrk1a/Eid2/Hdac4/Hmgb2/Kat2a/Kdm2b/Lcor/Mid2/Mta1/Mta2/Nfkbiz/Npat/Pcbd1/Pus1/Rrp1b/Rybp/Sap30l/Smarca4/Taf12/Trim32/Wwox	42
MF	GO:0140101	catalytic activity, acting on a tRNA	18/1120	130/28407	3.6519e-06	0.000240416	0.000179429	Mettl8/Pop5/Trmt5/Tsen34/Elac2/Farsb/Cars2/Dtwd2/Dus3l/Lars2/Pop1/Pstk/Pus1/Trmt11/Trmt2b/Tyw1/Yars1/Yars2	18
MF	GO:0030515	snoRNA binding	9/1120	33/28407	3.65453e-06	0.000240416	0.000179429	Nop10/Nudt5/Dkc1/Nop56/Tsr1/Dhx37/Imp3/Isg20/Nufip1	9
MF	GO:0004674	protein serine/threonine kinase activity	38/1120	441/28407	6.37869e-06	0.000391651	0.0002923	Camk2g/Camkk2/Csnk1d/Htatip2/Map3k11/Mapk3/Mast3/Mknk1/Riok2/Rps6ka1/Stk40/Syk/Ulk1/Ccnd3/Cdk10/Clk3/Dyrk1a/Eef2k/Eif2ak3/Eng/Cilk1/Ikbke/Ilk/Lats2/Nek8/Prkca/Prkcd/Prkci/Prkx/Riok1/Ripk3/Rock1/Rps6ka5/Srpk1/Stk3/Stk36/Taf1/Tnik	38
MF	GO:0061629	RNA polymerase II-specific DNA-binding transcription factor binding	34/1120	382/28407	9.76936e-06	0.000562349	0.000419697	Dnmt1/Ets1/Hdac9/Nfe2l2/Nfkbia/Nrip1/Pias2/Psma6/Sp1/Spi1/Srf/Stat3/Stat5b/Uimc1/Chd4/Cebpa/Id2/Cry1/Dact1/Hdac4/Hif1a/Hspa1b/Lcor/Mad2l2/Mef2c/Mta1/Mta2/Nr1h3/Ppara/Psmd10/Smarca4/Taf1/Taf7/Trim68	34
MF	GO:0031593	polyubiquitin modification-dependent protein binding	11/1120	61/28407	2.33195e-05	0.00126337	0.000942887	Psmd4/Sqstm1/Tnfaip3/Tom1/Uimc1/Ikbke/Prpf8/Rad18/Ubqln4/Ufd1/Wdr81	11
MF	GO:0016667	oxidoreductase activity, acting on a sulfur group of donors	10/1120	52/28407	3.05108e-05	0.00156114	0.00116512	Coil/Glrx/Msrb2/Tmx4/Txn1/Txndc17/Txnl1/Pcyox1/Sumf1/Txndc12	10
MF	GO:0031072	heat shock protein binding	18/1120	152/28407	3.25114e-05	0.00157385	0.00117461	Eno1b/Hdac8/Hsp90ab1/Hspa8/Nfkbia/Nod2/Ulk1/Tomm34/Spn/Eif2ak3/Hif1a/Hspa1b/Hspa5/Kpnb1/Mvd/Ptges3/Sacs/Zfp36	18
MF	GO:0140993	histone modifying activity	21/1120	196/28407	3.4177e-05	0.00157385	0.00117461	Clock/Hdac11/Hdac8/Hdac9/Mettl8/Padi4/Prmt1/Hat1/Dyrk1a/Hdac4/Jmjd6/Kat2a/Kdm2b/Mcm3ap/Mst1/Mta2/N6amt1/Prkca/Rps6ka5/Taf1/Ube2a	21
MF	GO:0045309	protein phosphorylated amino acid binding	11/1120	64/28407	3.72333e-05	0.00163295	0.00121871	Fgr/Grb2/Hck/Mapk3/Ptpn6/Syk/Vav1/Zap70/Grb10/Ldlrap1/Socs3	11
MF	GO:0044325	transmembrane transporter binding	19/1120	169/28407	4.11156e-05	0.00169877	0.00126784	Eif3e/Hsp90ab1/Lyn/Usp10/Calm3/Fyn/Id2/Calm2/Dynlt1c/Gopc/Gpd1l/Herpud1/Itpr1/Pacs2/Ppp2ca/Psmd10/Pycard/Snta1/Tspo	19
MF	GO:0003727	single-stranded RNA binding	14/1120	101/28407	4.24231e-05	0.00169877	0.00126784	Lactb2/Syncrip/Cirbp/Cbx6/Fxr1/Ilf3/Jmjd6/Pabpc1/Paip2/Patl1/Ppie/Pus1/Rbms1/Tlr8	14
MF	GO:0019865	immunoglobulin binding	7/1120	26/28407	4.94696e-05	0.00172883	0.00129027	Fcer1g/Fcgr2b/Fcgrt/Lilra6/Fcer2a/Cd4/Fcer1a	7
MF	GO:0140662	ATP-dependent protein folding chaperone	7/1120	26/28407	4.94696e-05	0.00172883	0.00129027	Hsp90ab1/Hspa8/Cct3/Trap1/Cct4/Cct6b/Hspa5	7
MF	GO:0004518	nuclease activity	21/1120	201/28407	4.9574e-05	0.00172883	0.00129027	Dis3l/Lactb2/Pop5/Rnase1/Rnaset2b/Tsen34/Elac2/Las1l/Xrcc4/Dcp2/Dnase1l3/Harbi1/Isg20/N4bp2/Pole/Polrmt/Pop1/Rnase4/Rnase6/Snd1/Tdp1	21
MF	GO:0044183	protein folding chaperone	10/1120	55/28407	5.06822e-05	0.00172883	0.00129027	Hsp90ab1/Hspa8/Wipf1/Cct3/Trap1/Cct4/Cct6b/Hspa1b/Hspa5/Lyrm7	10
MF	GO:0004715	non-membrane spanning protein tyrosine kinase activity	9/1120	45/28407	5.48765e-05	0.00180504	0.00134716	Fgr/Hck/Lyn/Syk/Fyn/Matk/Zap70/Dyrk1a/Prkcd	9
MF	GO:0031369	translation initiation factor binding	8/1120	38/28407	9.69846e-05	0.00306142	0.00228482	Eif2b5/Syt11/Eif2ak3/Eif2s2/Eif3c/Eif3f/Rps19/Trim32	8
MF	GO:0017018	myosin phosphatase activity	11/1120	71/28407	9.97204e-05	0.00306142	0.00228482	Ctdsp1/Ppm1f/Ssh1/Ssh3/Dusp2/Dusp18/Dusp6/Fig4/Pgam5/Ppm1m/Ppp2ca	11
MF	GO:0042393	histone binding	26/1120	294/28407	0.000115952	0.00344491	0.00257103	Lrwd1/Mllt1/Sbno2/Uimc1/Wdr5b/Zmynd11/Grwd1/L3mbtl2/Ncl/Rbbp7/Chd4/Hat1/Cbx6/Chd6/Hdac4/Mcm3ap/Nap1l2/Ncapd2/Pygo2/Sap30l/Smarca4/Sphk2/Taf1/Taf7/Zfp689/Znhit1	26
MF	GO:0035925	mRNA 3'-UTR AU-rich region binding	7/1120	30/28407	0.000133378	0.00383877	0.00286498	Zfp36l1/Cpsf1/Exosc4/Fxr1/Ilf3/Zfp36/Zfp36l2	7
MF	GO:0051539	4 iron, 4 sulfur cluster binding	8/1120	40/28407	0.000142228	0.00396945	0.00296252	Cdk5rap1/Dpyd/Elp3/Ercc2/Ndufs1/Nubpl/Pole/Tyw1	8
MF	GO:0051959	dynein light intermediate chain binding	6/1120	22/28407	0.00016056	0.00429286	0.00320388	Ccdc88a/Rilpl2/Ccdc88c/Dnhd1/Dync1h1/Rab11fip3	6
MF	GO:0051015	actin filament binding	21/1120	219/28407	0.000168817	0.00429286	0.00320388	Cfl2/Cnn2/Coro1a/Coro1c/Coro2a/Dbn1/Dbnl/Flii/Gas7/Gsn/Myo1f/Capg/Capza1b/Ctnna1/Ezr/Flnb/Lima1/Marcksl1/Mtss1/Sptbn5/Vill	21
MF	GO:0035591	signaling adaptor activity	12/1120	88/28407	0.00017246	0.00429286	0.00320388	Gnb2/Grb2/Pxn/Spag9/Sqstm1/Stat3/Gnb4/Grb10/Ifnar1/Lamp2/Ldlrap1/Sarm1	12
MF	GO:0051082	unfolded protein binding	12/1120	88/28407	0.00017246	0.00429286	0.00320388	Hsp90ab1/Hspa8/Cct3/Trap1/Vbp1/Cct4/Cct6b/Hspa1b/Hspa5/Ndufaf1/Nudcd3/Ptges3	12
MF	GO:0140030	modification-dependent protein binding	22/1120	236/28407	0.000179487	0.0043502	0.00324668	Lrwd1/Lyn/Mllt1/Psmd4/Ptpn6/Sqstm1/Tnfaip3/Tom1/Uimc1/Vav1/Zmynd11/L3mbtl2/Cbx6/Ikbke/Prpf8/Rad18/Smarca4/Taf1/Taf7/Ubqln4/Ufd1/Wdr81	22
MF	GO:0045182	translation regulator activity	16/1120	144/28407	0.000185924	0.00439067	0.00327688	Eif1a/Eif3e/Eif2b5/Cirbp/Eef1g/Eef2k/Eif2s2/Eif3a/Eif3c/Eif3f/Eif5a2/Fxr1/Paip2/Patl1/Pura/Trim2	16
MF	GO:0031625	ubiquitin protein ligase binding	28/1120	338/28407	0.00019582	0.00450875	0.00336501	Casc3/Ccdc50/Hsp90ab1/Hspa8/Lrpprc/Lyn/Nfe2l2/Nfkbia/Pias2/Sqstm1/Syk/Tnfrsf1b/Txnip/Ubc/Zfp746/Syt11/Cd40/Hif1a/Hspa1b/Hspa5/Ikbke/Ltbr/Nedd8/Rad18/Rangap1/Scamp3/Smad7/Ube2a	28
MF	GO:0000049	tRNA binding	11/1120	77/28407	0.000209887	0.00471478	0.00351877	Eif1a/Nat10/Wdr6/Elp3/Pstk/Pus1/Rpusd4/Trmt11/Xpo5/Yars1/Yars2	11
MF	GO:0005126	cytokine receptor binding	27/1120	323/28407	0.000218471	0.00479075	0.00357547	Ccdc88a/Cflar/Cklf/Cnih4/Grb2/Lyn/Ptpn6/Stat3/Syk/Tmbim1/Tnfsf13/Ccl4/Ccl28/Eng/Il10/Il18/Il7/Lta/Ltb/Plcg1/Pycard/Smad7/Snx6/Tgfb3/Tnfsf14/Vegfa/Vegfb	27
MF	GO:0004519	endonuclease activity	14/1120	119/28407	0.000253974	0.00543976	0.00405985	Lactb2/Pop5/Rnase1/Rnaset2b/Tsen34/Elac2/Las1l/Xrcc4/Dnase1l3/N4bp2/Pop1/Rnase4/Rnase6/Snd1	14
MF	GO:0016755	aminoacyltransferase activity	35/1120	473/28407	0.000303221	0.00628638	0.0046917	Dtx2/Pias2/Tnfaip3/Trim39/Ttc3/Ube3a/Ubr1/Ube2e1/Ccnb1ip1/Cdc42/Hdac4/Kctd10/Maea/Malt1/Mex3c/Mycbp2/Nt5c2/Peli3/Qpct/Rad18/Ring1/Rnf125/Rnf13/Rnf149/Rnf19b/Taf1/Traf3ip2/Trim2/Trim32/Trim44/Trim68/Ube2a/Ube2e2/Ube2g2/Wwp1	35
MF	GO:0015036	disulfide oxidoreductase activity	7/1120	34/28407	0.000307152	0.00628638	0.0046917	Coil/Glrx/Tmx4/Txn1/Txndc17/Txnl1/Txndc12	7
MF	GO:0004540	RNA nuclease activity	14/1120	122/28407	0.00032938	0.00652158	0.00486724	Dis3l/Lactb2/Pop5/Rnase1/Rnaset2b/Tsen34/Elac2/Dcp2/Isg20/Polrmt/Pop1/Rnase4/Rnase6/Snd1	14
MF	GO:0019787	ubiquitin-like protein transferase activity	34/1120	457/28407	0.000332806	0.00652158	0.00486724	Dtx2/Pias2/Tnfaip3/Trim39/Ttc3/Ube3a/Ubr1/Ube2e1/Ccnb1ip1/Cdc42/Hdac4/Kctd10/Maea/Malt1/Mex3c/Mycbp2/Nt5c2/Peli3/Rad18/Ring1/Rnf125/Rnf13/Rnf149/Rnf19b/Taf1/Traf3ip2/Trim2/Trim32/Trim44/Trim68/Ube2a/Ube2e2/Ube2g2/Wwp1	34
MF	GO:1901981	phosphatidylinositol phosphate binding	19/1120	199/28407	0.000356766	0.00684546	0.00510896	Flii/Gsn/Ncf4/Snx11/Snx27/Tom1/Sytl2/Capg/Cert1/Dapp1/Gsdme/Gsdmd/Ldlrap1/Osbpl8/Picalm/Sap30l/Snx3/Tpcn1/Vill	19
MF	GO:0003714	transcription corepressor activity	19/1120	200/28407	0.00037996	0.0071417	0.00533005	Eid2b/Eno1b/Hdac9/Hsbp1/Mier3/Nrip1/Tle3/Zmynd11/Chd4/Cops2/Cbfa2t2/Eid2/Hdac4/Lcor/Mta1/Mta2/Npat/Rybp/Smarca4	19
MF	GO:0051536	iron-sulfur cluster binding	10/1120	70/28407	0.000403197	0.00716348	0.00534631	Cdk5rap1/Dph2/Dpyd/Elp3/Ercc2/Ndufs1/Ndufv2/Nubpl/Pole/Tyw1	10
MF	GO:0051540	metal cluster binding	10/1120	70/28407	0.000403197	0.00716348	0.00534631	Cdk5rap1/Dph2/Dpyd/Elp3/Ercc2/Ndufs1/Ndufv2/Nubpl/Pole/Tyw1	10
MF	GO:0005085	guanyl-nucleotide exchange factor activity	19/1120	201/28407	0.000404453	0.00716348	0.00534631	Ccdc88a/Cyth4/Dennd5a/Fgd3/Prex1/Rgl2/Rin3/Tiam2/Vav1/Eif2b5/Ccdc88c/Hps4/Mycbp2/Nucb1/Rasgrf2/Rasgrp1/Rcc2/Sbf1/Wdr41	19
MF	GO:0004722	protein serine/threonine phosphatase activity	11/1120	84/28407	0.000454298	0.0078945	0.00589189	Ctdsp1/Ppm1f/Ssh1/Ssh3/Dusp2/Dusp18/Dusp6/Fig4/Pgam5/Ppm1m/Ppp2ca	11
MF	GO:0044389	ubiquitin-like protein ligase binding	28/1120	358/28407	0.000495556	0.00845198	0.00630795	Casc3/Ccdc50/Hsp90ab1/Hspa8/Lrpprc/Lyn/Nfe2l2/Nfkbia/Pias2/Sqstm1/Syk/Tnfrsf1b/Txnip/Ubc/Zfp746/Syt11/Cd40/Hif1a/Hspa1b/Hspa5/Ikbke/Ltbr/Nedd8/Rad18/Rangap1/Scamp3/Smad7/Ube2a	28
MF	GO:0004842	ubiquitin-protein transferase activity	32/1120	431/28407	0.000508273	0.00851126	0.00635219	Dtx2/Tnfaip3/Trim39/Ttc3/Ube3a/Ubr1/Ube2e1/Ccnb1ip1/Cdc42/Kctd10/Maea/Malt1/Mex3c/Mycbp2/Nt5c2/Peli3/Rad18/Ring1/Rnf125/Rnf13/Rnf149/Rnf19b/Taf1/Traf3ip2/Trim2/Trim32/Trim44/Trim68/Ube2a/Ube2e2/Ube2g2/Wwp1	32
MF	GO:0140223	general transcription initiation factor activity	8/1120	48/28407	0.000528174	0.00868658	0.00648304	Gtf2h3/Gtf3c2/Rrn3/Taf1/Taf12/Taf7/Taf9b/Tbpl1	8
MF	GO:0008327	methyl-CpG binding	6/1120	28/28407	0.000662196	0.0106997	0.00798548	Dnmt1/Lrwd1/Cxxc5/Prmt1/Wdr77/Zbtb4	6
MF	GO:0030159	signaling receptor complex adaptor activity	7/1120	39/28407	0.000739813	0.0117221	0.00874856	Gnb2/Grb2/Pxn/Spag9/Gnb4/Grb10/Ldlrap1	7
MF	GO:0016829	lyase activity	18/1120	195/28407	0.00075093	0.0117221	0.00874856	Eno1b/Glo1/Rnase1/Tbxas1/Tsen34/Car8/Clybl/Dera/Hdc/Hsd17b4/Ilvbl/Me3/Mgst3/Mvd/Npl/Pcbd1/Ptges2/Tyw1	18
MF	GO:0003730	mRNA 3'-UTR binding	13/1120	119/28407	0.000849107	0.0128578	0.00959614	Lrpprc/Syncrip/Zfp36l1/Cirbp/Carhsp1/Cpsf1/Exosc4/Fxr1/Ilf3/Pabpc1/Rbms1/Zfp36/Zfp36l2	13
MF	GO:0017022	myosin binding	10/1120	77/28407	0.000870162	0.0128578	0.00959614	Coro1a/Gsn/Rab3d/Tom1/Gipc1/Myrip/Pycard/Sptbn5/Trim2/Trim32	10
MF	GO:0000287	magnesium ion binding	19/1120	214/28407	0.000871343	0.0128578	0.00959614	Enoph1/Gnai1/Mast3/Nudt5/Rps6ka1/Tkt/Farsb/Clybl/Hprt1/Cilk1/Ilvbl/Mvk/Pdxk/Pgm1/Plscr3/Rps6ka5/Srpk1/Stk3/Thtpa	19
MF	GO:0003713	transcription coactivator activity	22/1120	265/28407	0.000879524	0.0128578	0.00959614	Calcoco1/Cebpz/Cops5/Ets1/Nrip1/Nucks1/Ube3a/Wdr77/Dyrk1a/Hmgb2/Kat2a/Mid2/Mta1/Mta2/Npat/Pcbd1/Pus1/Rrp1b/Smarca4/Taf12/Trim32/Wwox	22
MF	GO:0034713	type I transforming growth factor beta receptor binding	4/1120	12/28407	0.000922793	0.0132796	0.00991092	Eng/Smad7/Snx6/Tgfb3	4
MF	GO:0008138	protein tyrosine/serine/threonine phosphatase activity	7/1120	41/28407	0.00100985	0.0142182	0.0106115	Ppm1f/Ssh1/Ssh3/Dusp2/Dusp16/Dusp18/Dusp6	7
MF	GO:0016757	glycosyltransferase activity	22/1120	268/28407	0.00101889	0.0142182	0.0106115	Chpf2/Fut4/Mgat1/Pigp/St3gal5/Ugcg/Zc3hav1/Dpagt1/St6gal1/Dpm1/C1galt1c1/Chsy1/Dpy19l3/Gba1/Hexb/Hprt1/Large1/Mgat3/Pomgnt1/St8sia6/Tmtc4/Upp1	22
MF	GO:0019200	carbohydrate kinase activity	5/1120	21/28407	0.00113333	0.0153969	0.0114911	Galk1/Pfkfb4/Fggy/Hkdc1/Nagk	5
MF	GO:0140375	immune receptor activity	14/1120	138/28407	0.00113679	0.0153969	0.0114911	Csf3r/Fcer1g/Fcgr2b/Lilra6/Fcer2a/Ccr5/Cd4/Fcer1a/Gfra2/Gpr35/Ifnar1/Ifngr1/Ifngr2/Il2rg	14
MF	GO:0140097	catalytic activity, acting on DNA	20/1120	237/28407	0.00121056	0.0161583	0.0120594	Dnmt1/Dkc1/Lig1/Supv3l1/Chd4/Xrcc4/Chd6/Chrac1/Dnase1l3/Ercc2/Isg20/Mcm8/N4bp2/Pola1/Pole/Ptges3/Smarca4/Tdp1/Top1mt/Top2b	20
MF	GO:0090079	translation regulator activity, nucleic acid binding	12/1120	109/28407	0.00123808	0.0162897	0.0121574	Eif1a/Eif3e/Eif2b5/Eef1g/Eef2k/Eif2s2/Eif3a/Eif3c/Eif3f/Eif5a2/Paip2/Pura	12
MF	GO:0005096	GTPase activator activity	20/1120	238/28407	0.00127388	0.0165202	0.0123295	Gdi1/Gmip/Prex1/Rasa3/Rin3/Smap2/Tbc1d1/Tiam2/Chm/Depdc5/Gipc1/Pgam5/Rabgap1l/Rangap1/Rasa4/Rasal3/Srgap3/Tbc1d8/Tbc1d9/Tbc1d9b	20
MF	GO:0017017	MAP kinase tyrosine/serine/threonine phosphatase activity	4/1120	13/28407	0.00129148	0.0165202	0.0123295	Dusp2/Dusp16/Dusp18/Dusp6	4
MF	GO:0016853	isomerase activity	16/1120	172/28407	0.00132811	0.0167561	0.0125055	Ppif/Tbxas1/Dkc1/Ebpl/Hsd17b4/Isyna1/Mpi/Pgm1/Ppie/Ptges2/Ptges3/Pus1/Renbp/Rpusd4/Top1mt/Top2b	16
MF	GO:0004407	histone deacetylase activity	5/1120	22/28407	0.00141943	0.017011	0.0126958	Hdac11/Hdac8/Hdac9/Hdac4/Mta2	5
MF	GO:0033558	protein lysine deacetylase activity	5/1120	22/28407	0.00141943	0.017011	0.0126958	Hdac11/Hdac8/Hdac9/Hdac4/Mta2	5
MF	GO:0048156	tau protein binding	5/1120	22/28407	0.00141943	0.017011	0.0126958	Hsp90ab1/Fyn/Dyrk1a/Picalm/Ppp2ca	5
MF	GO:0016782	transferase activity, transferring sulphur-containing groups	10/1120	82/28407	0.0014222	0.017011	0.0126958	Chst11/Chst15/Tpst1/Cdk5rap1/Chst12/Chst10/Chst13/Mpst/Sult5a1/Tpst2	10
MF	GO:0015631	tubulin binding	28/1120	387/28407	0.00161813	0.0191064	0.0142596	Ccdc88a/Gapdh/Haus4/Lrpprc/Lyn/Kif22/Eml3/Vbp1/Fyn/Syt11/Camsap1/Ccdc66/Ccdc88c/Clip3/Dyrk1a/Efhc1/Ezr/Fhdc1/Ift74/Map4/Mid2/Mtus1/Ofd1/Rcc2/Spag8/Stmn3/Tppp3/Tubgcp6	28
MF	GO:0043560	insulin receptor substrate binding	4/1120	14/28407	0.00175193	0.0202088	0.0150824	Grb2/Wdr6/Ncl/Prkcd	4
MF	GO:0140416	transcription regulator inhibitor activity	5/1120	23/28407	0.00175538	0.0202088	0.0150824	Id2/Id3/Pura/Smad7/Taf1	5
MF	GO:0016651	oxidoreductase activity, acting on NAD(P)H	9/1120	71/28407	0.0018491	0.0210249	0.0156915	Cybb/Fmo5/Mical1/Nnt/Cyb5rl/Cyba/Ndufa2/Ndufs1/Ndufv2	9
MF	GO:0017124	SH3 domain binding	13/1120	130/28407	0.00191494	0.0212474	0.0158575	Grb2/Lyn/Mical1/Ptpn6/Was/Wipf1/Cd3e/Cyba/Evl/Ilk/Picalm/Plscr3/Qki	13
MF	GO:0043021	ribonucleoprotein complex binding	17/1120	195/28407	0.00193171	0.0212474	0.0158575	Cinp/Eif1a/Gemin4/Letm1/Prmt1/Tmco1/Derl2/Eif3c/Eif5a2/Gtpbp6/Hspa5/Letmd1/Ncln/Nvl/Rplp2/Snd1/Xpo5	17
MF	GO:0004721	phosphoprotein phosphatase activity	15/1120	162/28407	0.00193787	0.0212474	0.0158575	Ctdsp1/Ppm1f/Ptpn6/Ssh1/Ssh3/Dusp2/Dusp16/Dusp18/Dusp6/Fig4/Pgam5/Ppm1m/Ppp2ca/Ppp2r5a/Ptpn9	15
MF	GO:0050661	NADP binding	7/1120	47/28407	0.00230206	0.0245064	0.0182898	Fmo5/Gapdh/Hibadh/Nnt/Dpyd/Me3/Pgd	7
MF	GO:0015923	mannosidase activity	4/1120	15/28407	0.00231493	0.0245064	0.0182898	Man1a2/Man2a2/Manba/Edem3	4
MF	GO:0050664	oxidoreductase activity, acting on NAD(P)H, oxygen as acceptor	4/1120	15/28407	0.00231493	0.0245064	0.0182898	Cybb/Fmo5/Mical1/Cyba	4
MF	GO:0016407	acetyltransferase activity	11/1120	103/28407	0.0024815	0.0259712	0.019383	Clock/Mettl8/Nat10/Hat1/Elp3/Kat2a/Lpcat2/Mcm3ap/Nat9/Sat2/Taf1	11
MF	GO:0070530	K63-linked polyubiquitin modification-dependent protein binding	5/1120	25/28407	0.00259651	0.0267926	0.0199961	Sqstm1/Tnfaip3/Uimc1/Prpf8/Wdr81	5
MF	GO:0016251	RNA polymerase II general transcription initiation factor activity	6/1120	36/28407	0.00261817	0.0267926	0.0199961	Gtf2h3/Taf1/Taf12/Taf7/Taf9b/Tbpl1	6
MF	GO:0008135	translation factor activity, RNA binding	10/1120	90/28407	0.00286923	0.0289972	0.0216414	Eif1a/Eif3e/Eif2b5/Eef1g/Eef2k/Eif2s2/Eif3a/Eif3c/Eif3f/Eif5a2	10
MF	GO:0008146	sulfotransferase activity	8/1120	62/28407	0.0029151	0.0289972	0.0216414	Chst11/Chst15/Tpst1/Chst12/Chst10/Chst13/Sult5a1/Tpst2	8
MF	GO:0008080	N-acetyltransferase activity	9/1120	76/28407	0.00297108	0.0289972	0.0216414	Clock/Mettl8/Nat10/Hat1/Kat2a/Mcm3ap/Nat9/Sat2/Taf1	9
MF	GO:0004549	tRNA-specific ribonuclease activity	4/1120	16/28407	0.00299102	0.0289972	0.0216414	Pop5/Tsen34/Elac2/Pop1	4
MF	GO:0005092	GDP-dissociation inhibitor activity	4/1120	16/28407	0.00299102	0.0289972	0.0216414	Ccdc88a/Gdi1/Chm/Gpsm1	4
MF	GO:0015035	protein-disulfide reductase activity	5/1120	26/28407	0.00311166	0.0298525	0.0222798	Glrx/Txn1/Txndc17/Txnl1/Txndc12	5
MF	GO:0120013	lipid transfer activity	7/1120	50/28407	0.00330153	0.0313475	0.0233955	Gramd1a/Cert1/Npc2/Osbpl8/Pitpnb/Pitpnm1/Prelid1	7
MF	GO:0016922	nuclear receptor binding	14/1120	156/28407	0.00358531	0.0336946	0.0251472	Dnmt1/Nrip1/Pias2/Stat3/Stat5b/Uimc1/Cry1/Hif1a/Lcor/Nr1h3/Smarca4/Taf1/Taf7/Trim68	14
MF	GO:0051879	Hsp90 protein binding	7/1120	51/28407	0.00369901	0.0342253	0.0255433	Hdac8/Nod2/Ulk1/Eif2ak3/Hif1a/Kpnb1/Ptges3	7
MF	GO:0019902	phosphatase binding	19/1120	243/28407	0.00372464	0.0342253	0.0255433	Grb2/Mapk3/Pxn/Stat3/Syk/Sytl2/Cd300a/Clec12b/Cry1/Eif2ak3/Itpr1/Kat2a/Kifap3/Ppara/Ppp1r3f/Ppp2ca/Sh3yl1/Snx3/Vim	19
MF	GO:0004303	estradiol 17-beta-dehydrogenase [NAD(P)] activity	4/1120	17/28407	0.00379042	0.0342253	0.0255433	Hsd17b3/Hsd17b11/Hsd17b4/Hsd17b8	4
MF	GO:0008432	JUN kinase binding	4/1120	17/28407	0.00379042	0.0342253	0.0255433	Spag9/Dusp16/Mad2l2/Rnf13	4
MF	GO:0016810	hydrolase activity, acting on carbon-nitrogen (but not peptide) bonds	13/1120	141/28407	0.00390135	0.0347554	0.025939	Ddah2/Hdac11/Hdac8/Hdac9/Mblac2/Padi4/Dpysl4/Hdac4/Mta2/Naaa/Nit2/Padi6/Upb1	13
MF	GO:0004521	RNA endonuclease activity	8/1120	65/28407	0.00392461	0.0347554	0.025939	Lactb2/Pop5/Rnase1/Rnaset2b/Tsen34/Elac2/Pop1/Snd1	8
MF	GO:0016614	oxidoreductase activity, acting on CH-OH group of donors	14/1120	158/28407	0.00401942	0.035256	0.0263126	Hibadh/Hsd17b3/Impdh1/D2hgdh/Dhrs9/Gpd1l/Hsd17b11/Hsd17b4/Hsd17b8/Ldhb/Me3/Pgd/Ptgr2/Rdh13	14
MF	GO:0016830	carbon-carbon lyase activity	7/1120	52/28407	0.0041318	0.0358999	0.0267931	Clybl/Dera/Hdc/Me3/Mvd/Npl/Tyw1	7
MF	GO:0038187	pattern recognition receptor activity	6/1120	40/28407	0.00451504	0.0388631	0.0290046	Cd14/Nod2/Nod1/Clec7a/Scarb1/Tlr8	6
MF	GO:0033549	MAP kinase phosphatase activity	4/1120	18/28407	0.00472296	0.0402763	0.0300594	Dusp2/Dusp16/Dusp18/Dusp6	4
MF	GO:0019955	cytokine binding	13/1120	145/28407	0.00494414	0.0417757	0.0311784	Cops5/Csf3r/Tnfrsf1a/Tnfrsf1b/Ccr5/Cd4/Eng/Ifnar1/Ifngr1/Il2rg/Ltbp4/Tgfb3/Zfp36	13
MF	GO:0061659	ubiquitin-like protein ligase activity	25/1120	362/28407	0.00506719	0.0424262	0.0316639	Dtx2/Pias2/Trim39/Ube3a/Ubr1/Ccnb1ip1/Cdc42/Maea/Mex3c/Mycbp2/Nt5c2/Peli3/Rad18/Ring1/Rnf125/Rnf13/Rnf149/Rnf19b/Traf3ip2/Trim2/Trim32/Trim44/Trim68/Ube2a/Wwp1	25
MF	GO:0070717	poly-purine tract binding	6/1120	41/28407	0.00511593	0.0424484	0.0316804	Syncrip/Pabpc1/Paip2/Patl1/Ppie/Rbms1	6
MF	GO:0061630	ubiquitin protein ligase activity	24/1120	345/28407	0.0054453	0.0447779	0.033419	Dtx2/Trim39/Ube3a/Ubr1/Ccnb1ip1/Cdc42/Maea/Mex3c/Mycbp2/Nt5c2/Peli3/Rad18/Ring1/Rnf125/Rnf13/Rnf149/Rnf19b/Traf3ip2/Trim2/Trim32/Trim44/Trim68/Ube2a/Wwp1	24
MF	GO:0008238	exopeptidase activity	10/1120	99/28407	0.00569814	0.0457158	0.034119	Anpep/Cndp2/Ctsz/Dpep2/Metap2/Npepl1/Cpm/Dnpep/Dpp7/Vash1	10
MF	GO:0043548	phosphatidylinositol 3-kinase binding	6/1120	42/28407	0.0057734	0.0457158	0.034119	Coro1a/Gsn/Calm3/Fyn/Calm2/Pik3ap1	6
MF	GO:0035035	histone acetyltransferase binding	5/1120	30/28407	0.0059195	0.0457158	0.034119	Ets1/Sp1/Nr3c2/Taf7/Trim68	5
MF	GO:0046625	sphingolipid binding	5/1120	30/28407	0.0059195	0.0457158	0.034119	Lyn/Cerkl/Clip3/Cert1/S1pr1	5
MF	GO:0003729	mRNA binding	26/1120	386/28407	0.00594703	0.0457158	0.034119	Casc3/Lrpprc/Ncbp1/Syncrip/Thoc5/Zfp36l1/Ncl/Cirbp/Srrm2/Carhsp1/Cpsf1/Eif2s2/Eif3a/Exosc4/Fxr1/Ilf3/Mvk/Pabpc1/Paip2/Ppie/Qki/Rbms1/Rpl13a/Xpo5/Zfp36/Zfp36l2	26
MF	GO:0016671	oxidoreductase activity, acting on a sulfur group of donors, disulfide as acceptor	3/1120	10/28407	0.00595646	0.0457158	0.034119	Glrx/Msrb2/Txndc12	3
MF	GO:0033550	MAP kinase tyrosine phosphatase activity	3/1120	10/28407	0.00595646	0.0457158	0.034119	Dusp2/Dusp16/Dusp6	3
MF	GO:0036435	K48-linked polyubiquitin modification-dependent protein binding	3/1120	10/28407	0.00595646	0.0457158	0.034119	Ikbke/Ubqln4/Ufd1	3
MF	GO:0016616	oxidoreductase activity, acting on the CH-OH group of donors, NAD or NADP as acceptor	13/1120	149/28407	0.00619962	0.0471888	0.0352184	Hibadh/Hsd17b3/Impdh1/Dhrs9/Gpd1l/Hsd17b11/Hsd17b4/Hsd17b8/Ldhb/Me3/Pgd/Ptgr2/Rdh13	13
MF	GO:0004402	histone acetyltransferase activity	6/1120	43/28407	0.0064904	0.0489972	0.036568	Clock/Mettl8/Hat1/Kat2a/Mcm3ap/Taf1	6
MF	GO:0001221	transcription coregulator binding	13/1120	150/28407	0.00655006	0.0490456	0.0366041	Eno1b/Ets1/Nfe2l2/Sp1/Eloc/Chd4/Chd6/Hif1a/Lcor/Nr3c2/Ppara/Smarca4/Stk36	13
MF	GO:0042277	peptide binding	25/1120	370/28407	0.00663785	0.0493021	0.0367956	Anpep/Ednrb/Fcgr2b/Fntb/2410137M14Rik/H2-T24/Hsp90ab1/Hspa8/Itm2a/Nfkbia/Nod2/Ppif/Sorl1/Tomm40l/Vbp1/Ctsd/H2-DMa/H2-DMb2/Kpnb1/Ldlrap1/Nup214/Ppie/Prep/Scarb1/Vipr1	25

## Sheet: Supplementary Table5
category	subcategory	ID	Description	GeneRatio	BgRatio	pvalue	p.adjust	qvalue	geneID	Count
Human Diseases	Infectious disease: bacterial	mmu05152	Tuberculosis - Mus musculus (house mouse)	29/572	180/9577	8.32197e-07	0.000275457	0.000204983	12325/12475/12721/14127/14130/16411/16985/26417/257632/20963/27060/21937/12315/12266/12314/56644/13033/14998/15000/15979/15980/16153/16173/16784/240354/19349/19727/56632/21809	29
Organismal Systems	Immune system	mmu04666	Fc gamma R-mediated phagocytosis - Mus musculus (house mouse)	19/572	94/9577	2.20677e-06	0.00036522	0.000271781	12632/14130/227753/15162/17096/26417/18805/19354/20963/22324/22376/12540/17357/18717/211429/18803/18750/18753/56632	19
Organismal Systems	Immune system	mmu04662	B cell receptor signaling pathway - Mus musculus (house mouse)	17/572	84/9577	7.40038e-06	0.000816509	0.00060761	14130/14784/68713/18726/17096/26417/18035/15170/19354/20963/22324/12517/108723/12520/26377/240354/83490	17
Organismal Systems	Immune system	mmu04659	Th17 cell differentiation - Mus musculus (house mouse)	19/572	105/9577	1.21197e-05	0.0010029	0.000746318	15516/26417/18035/20848/20850/20851/12503/22637/12500/12501/12502/12504/15251/14998/15000/15979/15980/16186/18803	19
Organismal Systems	Immune system	mmu04062	Chemokine signaling pathway - Mus musculus (house mouse)	27/572	193/9577	2.9093e-05	0.00157982	0.00117563	14191/14677/14693/14707/14710/14784/15162/17096/26417/18035/277360/19303/19354/20848/20851/22324/22376/20303/56838/12774/12540/14679/14696/14700/18803/18753/19877	27
Organismal Systems	Immune system	mmu04660	T cell receptor signaling pathway - Mus musculus (house mouse)	20/572	122/9577	3.25877e-05	0.00157982	0.00117563	14784/26417/18035/15170/22324/108723/12503/14360/22637/12500/12501/12502/12504/12540/16153/240354/18803/19052/226849/19419	20
Human Diseases	Infectious disease: parasitic	mmu05142	Chagas disease - Mus musculus (house mouse)	18/572	103/9577	3.34101e-05	0.00157982	0.00117563	12633/14677/26417/18035/21937/12503/12260/12266/12500/12501/12502/14676/14679/15979/15980/16153/19052/21809	18
Human Diseases	Infectious disease: parasitic	mmu05140	Leishmaniasis - Mus musculus (house mouse)	14/572	70/9577	5.40157e-05	0.00195006	0.00145115	13058/26417/17972/18035/15170/12266/13057/14998/15000/15979/15980/16153/17357/21809	14
Organismal Systems	Immune system	mmu04658	Th1 and Th2 cell differentiation - Mus musculus (house mouse)	16/572	88/9577	5.51504e-05	0.00195006	0.00145115	26417/18035/20850/20851/12503/22637/12500/12501/12502/12504/14998/15000/15979/15980/16186/18803	16
Human Diseases	Infectious disease: viral	mmu05167	Kaposi sarcoma-associated herpesvirus infection - Mus musculus (house mouse)	29/572	223/9577	5.89141e-05	0.00195006	0.00145115	14693/14707/14710/15162/15042/17096/26417/18035/277360/20848/20963/21937/22190/12315/12266/12314/12774/13555/13557/14696/14700/15251/15975/15979/56489/16438/18803/22339/22695	29
Human Diseases	Infectious disease: bacterial	mmu05133	Pertussis - Mus musculus (house mouse)	14/572	77/9577	0.000159473	0.00456366	0.00339608	12475/12632/14677/16402/26417/12315/107607/12260/12266/12314/14679/16153/15900/66824	14
Environmental Information Processing	Signal transduction	mmu04066	HIF-1 signaling pathway - Mus musculus (house mouse)	18/572	117/9577	0.000184957	0.00456366	0.00339608	12325/13058/433182/14433/26417/17346/20848/67923/15251/216019/15979/15980/16832/17000/18803/18750/21857/22339	18
Environmental Information Processing	Signal transduction	mmu04064	NF-kappa B signaling pathway - Mus musculus (house mouse)	17/572	107/9577	0.000186315	0.00456366	0.00339608	12475/12633/17096/18035/20963/21929/21937/108723/20303/22637/21939/16992/16994/17000/240354/18803/50930	17
Human Diseases	Cancer: overview	mmu05235	PD-L1 expression and PD-1 checkpoint pathway in cancer - Mus musculus (house mouse)	15/572	88/9577	0.000199088	0.00456366	0.00339608	26417/18035/15170/20848/12503/22637/12500/12501/12502/12504/15251/15979/15980/18803/19419	15
Human Diseases	Cancer: overview	mmu05203	Viral carcinogenesis - Mus musculus (house mouse)	28/572	228/9577	0.000212688	0.00456366	0.00339608	14784/227753/209357/232232/70315/79221/15042/17096/26417/18035/19303/20807/20848/20850/20851/20963/22215/107932/12266/12445/12448/12774/12540/208727/14534/17000/56463/237336	28
Human Diseases	Cardiovascular disease	mmu05417	Lipid and atherosclerosis - Mus musculus (house mouse)	27/572	217/9577	0.000221481	0.00456366	0.00339608	12325/12475/13058/15516/15481/17096/26417/17972/18024/18035/20848/21937/22324/12315/12314/21939/12540/13057/13666/15511/14828/56489/16173/16438/18803/18750/66824	27
Human Diseases	Infectious disease: parasitic	mmu05145	Toxoplasmosis - Mus musculus (house mouse)	17/572	109/9577	0.000234387	0.00456366	0.00339608	14677/15481/26417/18035/105675/20848/21937/12774/21939/14679/14998/15000/15511/15979/15980/16153/21809	17
Organismal Systems	Immune system	mmu04650	Natural killer cell mediated cytotoxicity - Mus musculus (house mouse)	18/572	120/9577	0.00025592	0.00470608	0.00350206	14127/14784/56743/26417/15170/19354/20963/22324/12503/14360/17086/22637/18106/15975/15979/15980/18803/18750	18
Human Diseases	Infectious disease: viral	mmu05166	Human T-cell leukemia virus 1 infection - Mus musculus (house mouse)	29/572	247/9577	0.00035668	0.00621375	0.004624	23871/15042/26417/18035/20375/20807/20850/20851/21937/12445/12448/12500/12501/12502/12504/21939/52563/13555/13557/14998/15000/16186/14534/16992/17000/237336/21809/12257/22695	29
Organismal Systems	Immune system	mmu04664	Fc epsilon RI signaling pathway - Mus musculus (house mouse)	12/572	66/9577	0.000463672	0.00767376	0.00571048	14127/14784/17096/26417/19354/20963/22324/14360/14125/211429/18803/18750	12
Environmental Information Processing	Signal transduction	mmu04014	Ras signaling pathway - Mus musculus (house mouse)	27/572	236/9577	0.000843051	0.0132881	0.00988842	23871/14693/14707/14710/14784/26417/18805/19354/19414/19732/12315/22637/12314/12540/66482/14696/14700/211429/18803/18750/54153/320484/19418/19419/20130/22339/22340	27
Cellular Processes	Transport and catabolism	mmu04140	Autophagy - animal - Mus musculus (house mouse)	21/572	167/9577	0.000938889	0.014126	0.010512	207565/12633/74498/26417/18412/22190/22241/70231/76815/13033/13666/15251/16438/16784/19052/18753/19349/20130/52440/22320/218460	21
Organismal Systems	Immune system	mmu04623	Cytosolic DNA-sensing pathway - Mus musculus (house mouse)	13/572	82/9577	0.0010617	0.014458	0.010759	18035/20303/54722/69146/56489/16173/74568/26388/67065/26939/66824/56532/70796	13
Metabolism	Glycan biosynthesis and metabolism	mmu00532	Glycosaminoglycan biosynthesis - chondroitin sulfate / dermatan sulfate - Mus musculus (house mouse)	6/572	21/9577	0.00110791	0.014458	0.010759	100910/58250/77590/59031/71797/269941	6
Human Diseases	Infectious disease: viral	mmu05170	Human immunodeficiency virus 1 infection - Mus musculus (house mouse)	27/572	241/9577	0.00115859	0.014458	0.010759	12632/14677/14693/14707/14710/15042/26417/18035/19303/19354/67923/21937/21938/12315/12503/12314/12774/12500/12501/12502/12504/14679/14696/14700/16438/18803/18750	27
Organismal Systems	Development and regeneration	mmu04380	Osteoclast differentiation - Mus musculus (house mouse)	18/572	136/9577	0.00117935	0.014458	0.010759	14130/14784/16477/18726/26417/17972/18035/20375/18412/20963/21937/14360/13057/15975/15979/15980/16438/12702	18
Human Diseases	Infectious disease: bacterial	mmu05135	Yersinia infection - Mus musculus (house mouse)	18/572	136/9577	0.00117935	0.014458	0.010759	16402/26417/18035/19303/19354/20111/22324/22376/215280/22637/12504/12540/16153/16173/18717/18803/66824/19877	18
Organismal Systems	Immune system	mmu04640	Hematopoietic cell lineage - Mus musculus (house mouse)	14/572	94/9577	0.00129808	0.0153452	0.0114192	16790/12475/12986/16402/14128/12500/12501/12502/12504/12507/12527/14998/15000/16196	14
Metabolism	Carbohydrate metabolism	mmu00520	Amino sugar and nucleotide sugar metabolism - Mus musculus (house mouse)	8/572	39/9577	0.00182474	0.0208272	0.0154987	14635/14430/15212/216019/110119/56174/72157/19703	8
Cellular Processes	Cell growth and death	mmu04217	Necroptosis - Mus musculus (house mouse)	21/572	177/9577	0.00196798	0.0217134	0.0161582	12325/12633/13058/15516/18412/20848/20850/20851/21929/21937/14325/14319/404634/15975/15979/15980/74568/72542/211429/66824/56532	21
Organismal Systems	Environmental adaptation	mmu04713	Circadian entrainment - Mus musculus (house mouse)	14/572	99/9577	0.00215183	0.022976	0.0170977	12325/14677/14693/14707/14710/26417/12315/12314/14679/14696/14700/16438/18750/73086	14
Cellular Processes	Transport and catabolism	mmu04137	Mitophagy - animal - Mus musculus (house mouse)	14/572	100/9577	0.0023688	0.0245022	0.0182335	270151/20683/18412/641376/22190/22241/76815/13555/13666/15251/72542/19349/20130/52440	14
Human Diseases	Infectious disease: viral	mmu05163	Human cytomegalovirus infection - Mus musculus (house mouse)	27/572	254/9577	0.00249667	0.0250423	0.0186354	14677/14693/14707/14710/14784/15042/26417/18035/19303/19354/20683/20848/21937/12315/20303/12314/12774/13555/13557/14679/14696/14700/16438/18750/19219/19877/22339	27
Organismal Systems	Immune system	mmu04625	C-type lectin receptor signaling pathway - Mus musculus (house mouse)	15/572	112/9577	0.00262158	0.0255218	0.0189922	14127/16985/26417/18035/20963/12315/12314/56644/56489/16153/16438/240354/18753/66824/20130	15
Human Diseases	Immune disease	mmu05310	Asthma - Mus musculus (house mouse)	6/572	25/9577	0.00294817	0.0278813	0.020748	14127/21939/14125/14998/15000/16153	6
Environmental Information Processing	Signal transduction	mmu04071	Sphingolipid signaling pathway - Mus musculus (house mouse)	16/572	126/9577	0.00331707	0.0303615	0.0225937	14127/14677/26417/18805/19354/21937/14360/13033/14125/14679/19052/226849/18750/19877/13609/56632	16
Human Diseases	Immune disease	mmu05321	Inflammatory bowel disease - Mus musculus (house mouse)	10/572	62/9577	0.00343528	0.0303615	0.0225937	257632/20848/14998/15000/15979/15980/16153/16173/16186/21809	10
Organismal Systems	Immune system	mmu04672	Intestinal immune network for IgA production - Mus musculus (house mouse)	8/572	43/9577	0.00348561	0.0303615	0.0225937	69583/56838/21939/12519/14998/15000/16153/17000	8
Environmental Information Processing	Signal transduction	mmu04668	TNF signaling pathway - Mus musculus (house mouse)	15/572	118/9577	0.00434687	0.0368927	0.0274539	12633/16477/26417/18035/257632/21929/21937/21938/16992/74568/72542/217344/56532/73086/12702	15
Human Diseases	Immune disease	mmu05340	Primary immunodeficiency - Mus musculus (house mouse)	7/572	36/9577	0.0047846	0.0395925	0.029463	22637/12500/12501/12504/21939/16186/19727	7
Human Diseases	Infectious disease: viral	mmu05162	Measles - Mus musculus (house mouse)	17/572	145/9577	0.00574053	0.0463442	0.0344874	14130/15481/18035/20848/20850/20851/21929/12445/12448/12500/12501/12502/13666/15511/15975/56489/16186	17
Environmental Information Processing	Signal transduction	mmu04370	VEGF signaling pathway - Mus musculus (house mouse)	9/572	58/9577	0.00699788	0.0539728	0.0401642	26417/19303/19354/12540/211429/18803/18750/56632/22339	9
Cellular Processes	Transport and catabolism	mmu04142	Lysosome - Mus musculus (house mouse)	16/572	136/9577	0.00701158	0.0539728	0.0401642	64138/240283/110173/18173/27060/13033/229445/14466/11605/15212/16784/17775/27419/18010/67963/58911	16
Environmental Information Processing	Signal transduction	mmu04371	Apelin signaling pathway - Mus musculus (house mouse)	16/572	139/9577	0.0086088	0.0643059	0.0478536	14677/14693/14707/14710/26417/12315/12314/14679/14696/14700/208727/16438/17260/18791/20130/56632	16
Human Diseases	Infectious disease: bacterial	mmu05134	Legionellosis - Mus musculus (house mouse)	9/572	60/9577	0.00874249	0.0643059	0.0478536	12475/15481/18035/12266/67160/15511/16173/66824/20224	9
Human Diseases	Infectious disease: viral	mmu05169	Epstein-Barr virus infection - Mus musculus (house mouse)	23/572	228/9577	0.00938639	0.0675412	0.0502612	15042/17096/18035/19185/20848/20963/21929/14128/12503/12445/12448/12500/12501/12502/21939/13555/13557/14998/15000/15975/56489/50724/22352	23
Metabolism	Glycan biosynthesis and metabolism	mmu00515	Mannose type O-glycan biosynthesis - Mus musculus (house mouse)	5/572	23/9577	0.0102335	0.0696399	0.051823	14345/98388/246179/16795/68273	5
Human Diseases	Cardiovascular disease	mmu05415	Diabetic cardiomyopathy - Mus musculus (house mouse)	22/572	217/9577	0.0103312	0.0696399	0.051823	12325/13058/14433/17972/102631912/27273/105675/19354/20683/12861/12868/12895/13033/13057/17991/230075/227197/72900/19013/18750/18753/21809	22
Organismal Systems	Endocrine system	mmu04926	Relaxin signaling pathway - Mus musculus (house mouse)	15/572	130/9577	0.010541	0.0696399	0.051823	13618/14677/14693/14707/14710/14784/26417/18035/14676/14679/14696/14700/18750/22339/22340	15
Environmental Information Processing	Signaling molecules and interaction	mmu04061	Viral protein interaction with cytokine and cytokine receptor - Mus musculus (house mouse)	12/572	95/9577	0.0106918	0.0696399	0.051823	21937/21938/20303/56838/12774/16153/16173/93672/16186/16992/17000/50930	12
Human Diseases	Infectious disease: viral	mmu05160	Hepatitis C - Mus musculus (house mouse)	18/572	167/9577	0.01073	0.0696399	0.051823	12633/16341/14784/26417/18035/20848/21937/12520/13555/13557/13666/15975/56489/22259/19013/19052/20778/12702	18
Organismal Systems	Immune system	mmu04670	Leukocyte transendothelial migration - Mus musculus (house mouse)	14/572	119/9577	0.0112483	0.0716	0.0532816	13058/14677/17972/19303/19354/22324/12540/12385/13057/22350/14679/18803/18750/19877	14
Human Diseases	Neurodegenerative disease	mmu05012	Parkinson disease - Mus musculus (house mouse)	26/572	274/9577	0.0127964	0.0799173	0.059471	12325/14677/102631912/18024/105675/26443/19172/19185/22145/22166/22190/12315/68015/12314/12861/12868/13666/14679/14828/16438/17991/230075/227197/72900/18803/22213	26
Organismal Systems	Immune system	mmu04613	Neutrophil extracellular trap formation - Mus musculus (house mouse)	21/572	209/9577	0.0132455	0.08119	0.0604181	13058/232232/70315/79221/26417/17972/18602/105675/19354/20963/15081/107435/12266/56644/13057/69146/404634/208727/18803/18750/170744	21
Human Diseases	Cancer: overview	mmu05231	Choline metabolism in cancer - Mus musculus (house mouse)	12/572	98/9577	0.0135242	0.0813913	0.0605679	14784/26417/18805/19354/20683/22376/331374/15251/18717/211429/18803/18750	12
Genetic Information Processing	Transcription	mmu03022	Basal transcription factors - Mus musculus (house mouse)	7/572	44/9577	0.0145574	0.0860445	0.0640306	209357/13871/270627/66464/24074/407786/237336	7
[truncated: 275 more rows]

## Sheet: Supplementary Table6
KNN		SVM					RF
Gene		Overall	var	Variables	Resample		Gene	importance
MYO1F		0.655284284438873	PTGER4	102	Fold1.Rep1		ISG20	2.23991486579255
[truncated: 9 more rows]

## Sheet: Supplementary Table7
Mixture	Mast Cells	Neutrophil Cells	Eosinophil Cells	B Cells Memory	B Cells Naive	Plasma Cells	T Cells CD8 Actived	T Cells CD8 Naive	T Cells CD8 Memory	M0 Macrophage	M1 Macrophage	M2 Macrophage	Treg Cells	T Cells CD4 Memory	T Cells CD4 Naive	T Cells CD4 Follicular	Th1 Cells	Th17 Cells	Th2 Cells	Monocyte	GammaDelta T Cells	NK Resting	NK.Actived	DC Actived	DC Immature
[truncated: 8 more rows]

[truncated: 6 more sheets: Supplementary Table8, Supplementary Table9, Supplementary Table10, Supplementary Table11, Supplementary Table12, Supplementary Table13]
